# Supplementary material for: A neutral Cu-based MOF for effective quercetin extraction and conversion from natural onion juice
Source: RSC Adv. 2019 Oct 21;9(58):33716–21. doi: 10.1039/c9ra04551a (PMC9073668; doi:10.1039/c9ra04551a)
Supplement: RA-009-C9RA04551A-s002 [file RA-009-C9RA04551A-s002.cif]

# Electronic Supplementary Material (ESI) for RSC Advances.
# This journal is © The Royal Society of Chemistry 2019

####################################################################### 
# 
# This file contains crystal structure data downloaded from the 
# Cambridge Structural Database (CSD) hosted by the Cambridge 
# Crystallographic Data Centre (CCDC).
# 
# Full information about CCDC data access policies and citation 
# guidelines are available at http://www.ccdc.cam.ac.uk/access/V1 
# 
# Audit and citation data items may have been added by the CCDC. 
# Please retain this information to preserve the provenance of 
# this file and to allow appropriate attribution of the data. 
# 
#######################################################################

data_mjl18259_pl
_database_code_depnum_ccdc_archive 'CCDC 1916598'
loop_
_audit_author_name
_audit_author_address
Zhaoxiaoli
;East China Normal University
China
;
_audit_update_record             
;
2019-05-17 deposited with the CCDC.	2019-09-30 downloaded from the CCDC.
;
_audit_creation_date             2018-07-06
_audit_creation_method           
;
Olex2 1.2
(compiled 2018.05.29 svn.r3508 for OlexSys, GUI svn.r5506)
;
_shelx_SHELXL_version_number     2016/6
_chemical_name_common            ?
_chemical_name_systematic        ?
_chemical_formula_moiety         'C52 H41 Cu2 N O14'
_chemical_formula_sum            'C52 H41 Cu2 N O14'
_chemical_formula_weight         1030.94
_chemical_melting_point          ?
loop_
_atom_type_symbol
_atom_type_description
_atom_type_scat_dispersion_real
_atom_type_scat_dispersion_imag
_atom_type_scat_source
C C 0.0148 0.0070 'International Tables Vol C Tables 4.2.6.8 and 6.1.1.4'
H H 0.0000 0.0000 'International Tables Vol C Tables 4.2.6.8 and 6.1.1.4'
Cu Cu -2.9170 3.6935 'International Tables Vol C Tables 4.2.6.8 and 6.1.1.4'
N N 0.0241 0.0134 'International Tables Vol C Tables 4.2.6.8 and 6.1.1.4'
O O 0.0412 0.0250 'International Tables Vol C Tables 4.2.6.8 and 6.1.1.4'

_shelx_space_group_comment       
;
The symmetry employed for this shelxl refinement is uniquely defined
by the following loop, which should always be used as a source of
symmetry information in preference to the above space-group names.
They are only intended as comments.
;
_space_group_crystal_system      monoclinic
_space_group_IT_number           15
_space_group_name_H-M_alt        'C 1 2/c 1'
_space_group_name_Hall           '-C 2yc'
loop_
_space_group_symop_operation_xyz
'x, y, z'
'-x, y, -z+1/2'
'x+1/2, y+1/2, z'
'-x+1/2, y+1/2, -z+1/2'
'-x, -y, -z'
'x, -y, z-1/2'
'-x+1/2, -y+1/2, -z'
'x+1/2, -y+1/2, z-1/2'

_cell_length_a                   32.915(4)
_cell_length_b                   16.124(2)
_cell_length_c                   34.303(4)
_cell_angle_alpha                90
_cell_angle_beta                 91.696(4)
_cell_angle_gamma                90
_cell_volume                     18197(4)
_cell_formula_units_Z            8
_cell_measurement_reflns_used    9981
_cell_measurement_temperature    173(2)
_cell_measurement_theta_max      46.50
_cell_measurement_theta_min      2.90
_shelx_estimated_absorpt_T_max   ?
_shelx_estimated_absorpt_T_min   ?
_exptl_absorpt_coefficient_mu    2.721
_exptl_absorpt_correction_T_max  0.7508
_exptl_absorpt_correction_T_min  0.5010
_exptl_absorpt_correction_type   multi-scan
_exptl_absorpt_process_details   
'SADABS-2016/2 (Bruker,2016/2) was used for absorption correction. wR2(int) was 0.1614 before and 0.0977 after correction. The Ratio of minimum to maximum transmission is 0.6673. The \l/2 correction factor is Not present.'
_exptl_absorpt_special_details   ?
_exptl_crystal_colour            'clear light blue'
_exptl_crystal_colour_lustre     clear
_exptl_crystal_colour_modifier   light
_exptl_crystal_colour_primary    blue
_exptl_crystal_density_diffrn    0.753
_exptl_crystal_density_meas      ?
_exptl_crystal_density_method    ?
_exptl_crystal_description       block
_exptl_crystal_F_000             4240
_exptl_crystal_size_max          0.12
_exptl_crystal_size_mid          0.08
_exptl_crystal_size_min          0.06
_exptl_transmission_factor_max   ?
_exptl_transmission_factor_min   ?
_diffrn_reflns_av_R_equivalents  0.2043
_diffrn_reflns_av_unetI/netI     0.2052
_diffrn_reflns_Laue_measured_fraction_full 0.971
_diffrn_reflns_Laue_measured_fraction_max 0.949
_diffrn_reflns_limit_h_max       39
_diffrn_reflns_limit_h_min       -22
_diffrn_reflns_limit_k_max       19
_diffrn_reflns_limit_k_min       -19
_diffrn_reflns_limit_l_max       40
_diffrn_reflns_limit_l_min       -42
_diffrn_reflns_number            90913
_diffrn_reflns_point_group_measured_fraction_full 0.971
_diffrn_reflns_point_group_measured_fraction_max 0.949
_diffrn_reflns_theta_full        53.594
_diffrn_reflns_theta_max         56.320
_diffrn_reflns_theta_min         2.896
_diffrn_ambient_temperature      173.15
_diffrn_detector_area_resol_mean ?
_diffrn_measured_fraction_theta_full 0.971
_diffrn_measured_fraction_theta_max 0.949
_diffrn_measurement_device_type  'Bruker APEX-II CCD'
_diffrn_measurement_method       '\f and \w scans'
_diffrn_radiation_type           GaK\a
_diffrn_radiation_wavelength     1.34139
_diffrn_source                   ?
_diffrn_standards_number         0
_reflns_Friedel_coverage         0.000
_reflns_Friedel_fraction_full    .
_reflns_Friedel_fraction_max     .
_reflns_number_gt                4970
_reflns_number_total             17258
_reflns_special_details          
;
 Reflections were merged by SHELXL according to the crystal
 class for the calculation of statistics and refinement.
 
 Structure factors included contributions from the .fab file.
 
 _reflns_Friedel_fraction is defined as the number of unique
 Friedel pairs measured divided by the number that would be
 possible theoretically, ignoring centric projections and
 systematic absences.
;
_reflns_threshold_expression     'I > 2\s(I)'
_computing_cell_refinement       'SAINT v8.37A (Bruker, 2015)'
_computing_data_collection       ?
_computing_data_reduction        'SAINT v8.37A (Bruker, 2015)'
_computing_molecular_graphics    'Olex2 (Dolomanov et al., 2009)'
_computing_publication_material  'Olex2 (Dolomanov et al., 2009)'
_computing_structure_refinement  'ShelXL (Sheldrick, 2015)'
_computing_structure_solution    'ShelXT (Sheldrick, 2015)'
_refine_diff_density_max         0.390
_refine_diff_density_min         -0.308
_refine_diff_density_rms         0.049
_refine_ls_extinction_coef       .
_refine_ls_extinction_method     none
_refine_ls_goodness_of_fit_ref   0.857
_refine_ls_hydrogen_treatment    constr
_refine_ls_matrix_type           full
_refine_ls_number_parameters     625
_refine_ls_number_reflns         17258
_refine_ls_number_restraints     74
_refine_ls_R_factor_all          0.2121
_refine_ls_R_factor_gt           0.0928
_refine_ls_restrained_S_all      0.857
_refine_ls_shift/su_max          0.001
_refine_ls_shift/su_mean         0.000
_refine_ls_structure_factor_coef Fsqd
_refine_ls_weighting_details     
'w=1/[\s^2^(Fo^2^)+(0.1224P)^2^] where P=(Fo^2^+2Fc^2^)/3'
_refine_ls_weighting_scheme      calc
_refine_ls_wR_factor_gt          0.2177
_refine_ls_wR_factor_ref         0.2798
_refine_special_details          ?
_olex2_refinement_description    
;
1. Fixed Uiso
 At 1.2 times of:
  All C(H) groups, All C(H,H) groups
 At 1.5 times of:
  All C(H,H,H) groups, All O(H,H) groups
2. Rigid bond restraints
 C37, C38, C39, C40
 with sigma for 1-2 distances of 0.001 and sigma for 1-3 distances of 0.001
 N1, C50, C51, C52
 with sigma for 1-2 distances of 0.001 and sigma for 1-3 distances of 0.001
 C32, C33, C34
 with sigma for 1-2 distances of 0.001 and sigma for 1-3 distances of 0.001
3. Uiso/Uaniso restraints and constraints
C37 \\sim C38 \\sim C39 \\sim C40: within 2A with sigma of 0.001 and sigma for
terminal atoms of 0.002
N1 \\sim C50 \\sim C51 \\sim C52: within 2A with sigma of 0.001 and sigma for
terminal atoms of 0.002
C33 \\sim C32 \\sim C34: within 2A with sigma of 0.001 and sigma for terminal
atoms of 0.002
Uanis(C39) \\sim Ueq: with sigma of 0.002 and sigma for terminal atoms of 0.004
Uanis(C40) \\sim Ueq: with sigma of 0.002 and sigma for terminal atoms of 0.004
4.a Rotating group:
 O13(H13A,H13B)
4.b Secondary CH2 refined with riding coordinates:
 C46(H46A,H46B), C47(H47A,H47B), C48(H48A,H48B), C49(H49A,H49B)
4.c Aromatic/amide H refined with riding coordinates:
 C2(H2), C3(H3), C5(H5), C7(H7), C8(H8), C10(H10), C12(H12), C14(H14),
 C15(H15), C17(H17), C19(H19), C20(H20), C22(H22), C23(H23), C25(H25), C27(H27),
  C28(H28), C30(H30), C32(H32), C33(H33), C35(H35), C37(H37), C38(H38),
 C40(H40), C50(H50)
4.d Idealised Me refined as rotating group:
 C51(H51A,H51B,H51C), C52(H52A,H52B,H52C)
;
_atom_sites_solution_hydrogens   mixed
_atom_sites_solution_primary     dual
_atom_sites_solution_secondary   ?
loop_
_atom_site_label
_atom_site_type_symbol
_atom_site_fract_x
_atom_site_fract_y
_atom_site_fract_z
_atom_site_U_iso_or_equiv
_atom_site_adp_type
_atom_site_occupancy
_atom_site_site_symmetry_order
_atom_site_calc_flag
_atom_site_refinement_flags_posn
_atom_site_refinement_flags_adp
_atom_site_refinement_flags_occupancy
_atom_site_disorder_assembly
_atom_site_disorder_group
Cu1 Cu 0.38487(2) 0.20036(6) 0.07100(2) 0.0970(4) Uani 1 1 d . . . . .
Cu2 Cu 0.41355(2) 0.35197(6) 0.07770(2) 0.1066(4) Uani 1 1 d . . . . .
O1 O -0.07193(14) 0.3056(3) 0.53451(12) 0.1159(14) Uani 1 1 d . . . . .
O2 O -0.04909(13) 0.1760(4) 0.53553(14) 0.1183(16) Uani 1 1 d . . . . .
O3 O 0.34873(11) 0.7488(4) 0.53030(12) 0.1143(14) Uani 1 1 d . . . . .
O4 O 0.37160(13) 0.6188(3) 0.53766(13) 0.1153(15) Uani 1 1 d . . . . .
O5 O 0.37030(14) 0.3545(3) 0.11729(11) 0.1155(14) Uani 1 1 d . . . . .
O6 O 0.34463(13) 0.2256(4) 0.11042(13) 0.1155(15) Uani 1 1 d . . . . .
O7 O -0.04862(13) 0.8026(4) 0.11675(13) 0.1128(16) Uani 1 1 d . . . . .
O8 O -0.07654(15) 0.6743(4) 0.11358(14) 0.1281(17) Uani 1 1 d . . . . .
O9 O 0.09004(12) 0.4568(3) 0.36789(11) 0.1156(14) Uani 1 1 d . . . . .
O10 O 0.19663(14) 0.4578(3) 0.37204(14) 0.1249(15) Uani 1 1 d . . . . .
O11 O 0.19746(14) 0.4751(3) 0.27927(13) 0.1358(16) Uani 1 1 d . . . . .
O12 O 0.09164(15) 0.4798(3) 0.27305(13) 0.1365(16) Uani 1 1 d . . . . .
O13 O 0.43467(15) 0.4733(3) 0.08670(16) 0.1684(19) Uani 1 1 d . . . . .
H13A H 0.418388 0.527840 0.094165 0.253 Uiso 1 1 d GR . . . .
H13B H 0.464584 0.497424 0.084156 0.253 Uiso 1 1 d GR . . . .
O14 O 0.36554(10) 0.0757(3) 0.05679(12) 0.1047(12) Uani 1 1 d . . . . .
N1 N 0.3372(3) -0.0135(7) 0.0158(2) 0.225(2) Uani 1 1 d . U . . .
C1 C 0.01187(18) 0.3761(5) 0.45323(16) 0.0877(17) Uani 1 1 d . . . . .
C2 C 0.01840(17) 0.4557(5) 0.44537(17) 0.0996(19) Uani 1 1 d . . . . .
H2 H 0.003952 0.495987 0.459697 0.119 Uiso 1 1 calc R . . . .
C3 C 0.04491(17) 0.4837(5) 0.41764(18) 0.1047(19) Uani 1 1 d . . . . .
H3 H 0.049274 0.541273 0.413606 0.126 Uiso 1 1 calc R . . . .
C4 C 0.06539(17) 0.4228(5) 0.39538(17) 0.0903(18) Uani 1 1 d . . . . .
C5 C 0.06152(17) 0.3416(6) 0.40242(18) 0.103(2) Uani 1 1 d . . . . .
H5 H 0.075784 0.301491 0.387842 0.124 Uiso 1 1 calc R . . . .
C6 C 0.03470(18) 0.3172(5) 0.43320(18) 0.0964(18) Uani 1 1 d . . . . .
C7 C 0.0287(2) 0.2330(6) 0.4431(2) 0.130(2) Uani 1 1 d . . . . .
H7 H 0.043154 0.190859 0.430063 0.156 Uiso 1 1 calc R . . . .
C8 C 0.0013(2) 0.2115(4) 0.4722(2) 0.112(2) Uani 1 1 d . . . . .
H8 H -0.002561 0.154555 0.478117 0.134 Uiso 1 1 calc R . . . .
C9 C -0.02017(18) 0.2700(6) 0.49227(18) 0.0974(19) Uani 1 1 d . . . . .
C10 C -0.01475(17) 0.3511(5) 0.48277(15) 0.0934(18) Uani 1 1 d . . . . .
H10 H -0.029294 0.392331 0.496379 0.112 Uiso 1 1 calc R . . . .
C11 C 0.25710(18) 0.6021(6) 0.4363(2) 0.109(2) Uani 1 1 d . . . . .
C12 C 0.22671(19) 0.5702(6) 0.40806(18) 0.111(2) Uani 1 1 d . . . . .
H12 H 0.207647 0.607664 0.396479 0.133 Uiso 1 1 calc R . . . .
C13 C 0.2248(3) 0.4890(6) 0.3979(2) 0.119(2) Uani 1 1 d . . . . .
C14 C 0.2533(3) 0.4330(5) 0.4128(3) 0.164(3) Uani 1 1 d . . . . .
H14 H 0.253607 0.377240 0.403793 0.197 Uiso 1 1 calc R . . . .
C15 C 0.2816(2) 0.4598(7) 0.4412(2) 0.145(3) Uani 1 1 d . . . . .
H15 H 0.299113 0.420343 0.453521 0.174 Uiso 1 1 calc R . . . .
C16 C 0.2848(2) 0.5425(6) 0.4518(2) 0.115(2) Uani 1 1 d . . . . .
C17 C 0.31510(19) 0.5694(6) 0.48022(19) 0.114(2) Uani 1 1 d . . . . .
H17 H 0.333761 0.530219 0.491077 0.137 Uiso 1 1 calc R . . . .
C18 C 0.3174(2) 0.6481(6) 0.49146(19) 0.104(2) Uani 1 1 d . . . . .
C19 C 0.2898(2) 0.7061(5) 0.4745(2) 0.104(2) Uani 1 1 d . . . . .
H19 H 0.291793 0.762810 0.481878 0.125 Uiso 1 1 calc R . . . .
C20 C 0.2608(2) 0.6833(6) 0.4484(2) 0.112(2) Uani 1 1 d . . . . .
H20 H 0.242562 0.723805 0.437979 0.134 Uiso 1 1 calc R . . . .
C21 C 0.2825(2) 0.4157(6) 0.1989(2) 0.120(2) Uani 1 1 d . . . . .
C22 C 0.2787(3) 0.4958(7) 0.2138(2) 0.163(3) Uani 1 1 d . . . . .
H22 H 0.296411 0.538607 0.205800 0.196 Uiso 1 1 calc R . . . .
C23 C 0.2487(3) 0.5122(6) 0.2403(2) 0.155(3) Uani 1 1 d . . . . .
H23 H 0.245454 0.567058 0.249887 0.186 Uiso 1 1 calc R . . . .
C24 C 0.2229(3) 0.4488(8) 0.2532(2) 0.136(3) Uani 1 1 d . . . . .
C25 C 0.2272(2) 0.3715(7) 0.2409(2) 0.140(3) Uani 1 1 d . . . . .
H25 H 0.210377 0.328938 0.250671 0.168 Uiso 1 1 calc R . . . .
C26 C 0.2580(2) 0.3512(7) 0.21203(19) 0.123(2) Uani 1 1 d . . . . .
C27 C 0.2602(3) 0.2707(6) 0.1979(2) 0.144(3) Uani 1 1 d . . . . .
H27 H 0.242856 0.227845 0.206535 0.173 Uiso 1 1 calc R . . . .
C28 C 0.2904(3) 0.2563(6) 0.1694(2) 0.146(3) Uani 1 1 d . . . . .
H28 H 0.292486 0.201861 0.159084 0.175 Uiso 1 1 calc R . . . .
C29 C 0.3166(2) 0.3154(7) 0.1558(2) 0.115(2) Uani 1 1 d . . . . .
C30 C 0.3126(2) 0.3955(6) 0.1693(2) 0.132(2) Uani 1 1 d . . . . .
H30 H 0.329405 0.438081 0.159465 0.159 Uiso 1 1 calc R . . . .
C31 C 0.01246(19) 0.5770(5) 0.19121(18) 0.112(2) Uani 1 1 d . . . . .
C32 C 0.0163(3) 0.4938(6) 0.1968(2) 0.1579(19) Uani 1 1 d . U . . .
H32 H -0.000240 0.456572 0.181845 0.189 Uiso 1 1 calc R . . . .
C33 C 0.0434(3) 0.4637(5) 0.2236(2) 0.1582(19) Uani 1 1 d . U . . .
H33 H 0.045235 0.405519 0.227796 0.190 Uiso 1 1 calc R . . . .
C34 C 0.0693(3) 0.5178(7) 0.2457(3) 0.1579(19) Uani 1 1 d . U . . .
C35 C 0.06637(19) 0.6010(6) 0.24074(18) 0.129(3) Uani 1 1 d . . . . .
H35 H 0.083240 0.636414 0.256347 0.155 Uiso 1 1 calc R . . . .
C36 C 0.0383(2) 0.6375(5) 0.21234(19) 0.115(2) Uani 1 1 d . . . . .
C37 C 0.0337(2) 0.7177(5) 0.2059(2) 0.1256(13) Uani 1 1 d . U . . .
H37 H 0.049396 0.755575 0.221304 0.151 Uiso 1 1 calc R . . . .
C38 C 0.0068(2) 0.7493(5) 0.17749(19) 0.1249(12) Uani 1 1 d . U . . .
H38 H 0.006617 0.806915 0.171703 0.150 Uiso 1 1 calc R . . . .
C39 C -0.0202(2) 0.6948(5) 0.1573(2) 0.1237(12) Uani 1 1 d . U . . .
C40 C -0.0165(2) 0.6157(5) 0.1627(2) 0.1236(13) Uani 1 1 d . U . . .
H40 H -0.033425 0.579949 0.147412 0.148 Uiso 1 1 calc R . . . .
C41 C -0.0496(2) 0.2473(7) 0.5236(2) 0.110(2) Uani 1 1 d . . . . .
C42 C 0.3490(2) 0.6715(6) 0.5230(2) 0.096(2) Uani 1 1 d . . . . .
C43 C 0.3460(2) 0.2935(7) 0.1253(2) 0.107(2) Uani 1 1 d . . . . .
C44 C -0.0505(3) 0.7289(8) 0.1260(2) 0.121(3) Uani 1 1 d . . . . .
C45 C 0.14274(18) 0.4667(4) 0.32370(17) 0.0956(18) Uani 1 1 d . . . . .
C46 C 0.11565(18) 0.4078(4) 0.34563(16) 0.1028(19) Uani 1 1 d . . . . .
H46A H 0.099462 0.373155 0.327102 0.123 Uiso 1 1 calc R . . . .
H46B H 0.132279 0.370866 0.362746 0.123 Uiso 1 1 calc R . . . .
C47 C 0.16998(19) 0.5144(5) 0.35215(17) 0.109(2) Uani 1 1 d . . . . .
H47A H 0.186004 0.555983 0.337932 0.131 Uiso 1 1 calc R . . . .
H47B H 0.153235 0.544067 0.371196 0.131 Uiso 1 1 calc R . . . .
C48 C 0.1692(2) 0.4149(5) 0.29688(17) 0.119(2) Uani 1 1 d . . . . .
H48A H 0.184468 0.372206 0.311977 0.142 Uiso 1 1 calc R . . . .
H48B H 0.152274 0.387182 0.276423 0.142 Uiso 1 1 calc R . . . .
C49 C 0.11830(19) 0.5273(4) 0.30022(18) 0.1054(19) Uani 1 1 d . . . . .
H49A H 0.101780 0.562013 0.317508 0.126 Uiso 1 1 calc R . . . .
H49B H 0.136428 0.564054 0.285499 0.126 Uiso 1 1 calc R . . . .
C50 C 0.3468(4) 0.0580(8) 0.0284(3) 0.225(2) Uani 1 1 d . U . . .
H50 H 0.337697 0.103282 0.012722 0.270 Uiso 1 1 calc R . . . .
C51 C 0.3484(4) -0.0858(7) 0.0374(2) 0.225(3) Uani 1 1 d . U . . .
H51A H 0.372846 -0.110241 0.026507 0.337 Uiso 1 1 calc GR . . . .
H51B H 0.326127 -0.126181 0.035789 0.337 Uiso 1 1 calc GR . . . .
H51C H 0.353867 -0.070871 0.064733 0.337 Uiso 1 1 calc GR . . . .
C52 C 0.3034(4) -0.0207(7) -0.0174(2) 0.227(3) Uani 1 1 d . U . . .
H52A H 0.276698 -0.025397 -0.005728 0.341 Uiso 1 1 calc GR . . . .
H52B H 0.308480 -0.069980 -0.033254 0.341 Uiso 1 1 calc GR . . . .
H52C H 0.304003 0.028843 -0.033947 0.341 Uiso 1 1 calc GR . . . .

loop_
_atom_site_aniso_label
_atom_site_aniso_U_11
_atom_site_aniso_U_22
_atom_site_aniso_U_33
_atom_site_aniso_U_23
_atom_site_aniso_U_13
_atom_site_aniso_U_12
Cu1 0.0633(5) 0.1561(9) 0.0723(5) -0.0103(5) 0.0129(4) 0.0039(5)
Cu2 0.0690(6) 0.1605(9) 0.0906(6) -0.0210(5) 0.0073(5) -0.0033(5)
O1 0.097(3) 0.138(4) 0.115(3) 0.008(3) 0.034(3) 0.008(3)
O2 0.083(3) 0.158(5) 0.115(3) 0.020(3) 0.008(2) 0.021(3)
O3 0.073(3) 0.154(5) 0.115(3) 0.021(3) -0.017(2) -0.003(3)
O4 0.091(3) 0.132(4) 0.123(3) 0.026(3) -0.007(3) 0.005(3)
O5 0.089(3) 0.158(4) 0.099(3) -0.031(3) -0.006(2) 0.017(3)
O6 0.095(3) 0.145(4) 0.108(3) -0.032(3) 0.029(2) -0.010(3)
O7 0.068(3) 0.175(5) 0.095(3) -0.021(3) -0.009(2) 0.008(3)
O8 0.088(3) 0.175(5) 0.120(4) -0.014(3) 0.000(3) -0.002(3)
O9 0.089(3) 0.169(4) 0.092(3) -0.005(3) 0.043(2) -0.004(3)
O10 0.092(3) 0.173(5) 0.108(3) -0.002(3) -0.026(3) -0.003(3)
O11 0.107(3) 0.193(5) 0.111(3) -0.013(3) 0.050(3) 0.000(3)
O12 0.129(4) 0.171(4) 0.108(3) 0.012(3) -0.021(3) -0.016(3)
O13 0.134(4) 0.177(5) 0.193(5) -0.029(4) -0.013(4) -0.022(3)
O14 0.070(2) 0.149(4) 0.096(3) -0.001(2) 0.022(2) -0.029(2)
N1 0.333(6) 0.223(6) 0.117(4) -0.019(3) -0.024(4) -0.062(5)
C1 0.093(4) 0.089(5) 0.083(4) -0.010(4) 0.028(3) -0.012(4)
C2 0.070(4) 0.135(7) 0.094(4) -0.022(4) 0.026(3) -0.003(4)
C3 0.066(4) 0.147(6) 0.102(4) -0.013(4) 0.024(4) -0.011(4)
C4 0.065(4) 0.126(6) 0.081(4) -0.012(4) 0.018(3) -0.009(4)
C5 0.066(4) 0.143(7) 0.102(5) -0.020(5) 0.021(3) -0.006(4)
C6 0.081(4) 0.121(6) 0.089(4) -0.002(4) 0.020(4) -0.005(4)
C7 0.105(5) 0.167(8) 0.121(6) -0.007(5) 0.035(5) 0.024(5)
C8 0.092(5) 0.121(6) 0.123(5) 0.009(4) 0.018(4) -0.008(4)
C9 0.072(4) 0.129(6) 0.092(4) -0.016(4) 0.027(3) 0.014(4)
C10 0.080(4) 0.136(6) 0.065(4) -0.012(4) 0.018(3) 0.003(4)
C11 0.063(4) 0.157(7) 0.107(5) 0.043(5) -0.006(4) 0.045(5)
C12 0.073(4) 0.180(9) 0.081(4) 0.010(5) 0.005(4) 0.010(5)
C13 0.119(6) 0.124(7) 0.114(6) 0.005(5) -0.009(5) 0.016(6)
C14 0.134(6) 0.135(7) 0.219(9) 0.015(6) -0.068(7) 0.032(5)
C15 0.119(6) 0.183(10) 0.129(6) 0.010(6) -0.053(5) 0.042(6)
C16 0.126(6) 0.104(6) 0.117(5) -0.024(5) 0.009(5) -0.016(5)
C17 0.074(4) 0.160(8) 0.106(5) -0.008(5) -0.022(4) 0.011(5)
C18 0.085(5) 0.129(6) 0.100(5) -0.029(5) 0.006(4) -0.030(5)
C19 0.067(4) 0.132(6) 0.113(5) 0.000(4) -0.012(4) 0.015(4)
C20 0.110(6) 0.113(6) 0.113(5) -0.009(5) 0.012(5) 0.024(5)
C21 0.112(6) 0.148(7) 0.103(5) 0.003(5) 0.055(4) -0.009(5)
C22 0.152(8) 0.203(10) 0.138(7) -0.039(6) 0.075(6) -0.017(7)
C23 0.152(7) 0.192(9) 0.124(6) -0.017(5) 0.069(6) -0.013(7)
C24 0.108(6) 0.196(10) 0.107(6) -0.023(6) 0.041(5) 0.028(7)
C25 0.105(5) 0.227(10) 0.092(5) -0.001(6) 0.056(4) 0.017(6)
C26 0.107(6) 0.178(8) 0.085(5) -0.022(5) 0.010(4) 0.013(6)
C27 0.152(7) 0.167(8) 0.116(6) -0.035(5) 0.046(5) -0.002(6)
C28 0.173(8) 0.148(7) 0.121(6) -0.019(5) 0.069(6) -0.003(6)
C29 0.080(5) 0.155(8) 0.111(5) -0.012(5) 0.026(4) 0.024(5)
C30 0.101(5) 0.165(8) 0.133(6) -0.004(6) 0.022(5) 0.002(5)
C31 0.083(4) 0.157(7) 0.097(4) 0.011(5) -0.003(4) -0.005(5)
C32 0.168(5) 0.167(5) 0.135(4) 0.027(3) -0.064(3) -0.024(4)
C33 0.168(5) 0.167(5) 0.136(4) 0.027(3) -0.064(3) -0.024(4)
C34 0.167(5) 0.167(5) 0.135(4) 0.027(3) -0.063(3) -0.024(4)
C35 0.080(4) 0.226(9) 0.081(4) 0.013(5) -0.007(4) 0.011(5)
C36 0.100(5) 0.154(7) 0.091(4) -0.004(5) 0.010(4) -0.017(5)
C37 0.122(2) 0.131(2) 0.124(2) -0.0045(18) -0.0043(15) 0.0002(17)
C38 0.1214(18) 0.1299(18) 0.1228(18) -0.0044(15) -0.0037(15) -0.0002(15)
C39 0.1209(17) 0.1286(17) 0.1213(16) -0.0038(13) -0.0018(13) -0.0005(13)
C40 0.1210(17) 0.1287(17) 0.1207(17) -0.0026(14) -0.0008(13) -0.0009(14)
C41 0.075(5) 0.166(9) 0.091(5) 0.003(5) 0.022(4) 0.001(6)
C42 0.091(5) 0.093(6) 0.106(5) 0.007(5) 0.028(5) -0.017(5)
C43 0.069(5) 0.148(8) 0.105(5) -0.004(5) -0.003(4) -0.027(5)
C44 0.087(6) 0.186(10) 0.091(5) -0.007(6) 0.026(5) 0.042(7)
C45 0.077(4) 0.128(5) 0.083(4) 0.009(4) 0.010(4) 0.001(4)
C46 0.079(4) 0.160(6) 0.071(3) -0.007(4) 0.023(3) 0.000(4)
C47 0.078(4) 0.173(7) 0.076(4) -0.010(4) 0.010(4) 0.002(5)
C48 0.096(5) 0.177(7) 0.085(4) -0.014(4) 0.044(4) 0.011(5)
C49 0.080(4) 0.147(6) 0.090(4) -0.002(4) 0.012(4) 0.011(4)
C50 0.333(6) 0.222(6) 0.117(4) -0.019(4) -0.023(4) -0.061(5)
C51 0.332(7) 0.222(6) 0.119(4) -0.021(4) -0.025(4) -0.061(6)
C52 0.334(7) 0.225(6) 0.121(4) -0.019(4) -0.026(4) -0.061(5)

_geom_special_details            
;
 All esds (except the esd in the dihedral angle between two l.s. planes)
 are estimated using the full covariance matrix.  The cell esds are taken
 into account individually in the estimation of esds in distances, angles
 and torsion angles; correlations between esds in cell parameters are only
 used when they are defined by crystal symmetry.  An approximate (isotropic)
 treatment of cell esds is used for estimating esds involving l.s. planes.
;
loop_
_geom_bond_atom_site_label_1
_geom_bond_atom_site_label_2
_geom_bond_distance
_geom_bond_site_symmetry_2
_geom_bond_publ_flag
Cu1 Cu2 2.6281(14) . ?
Cu1 O1 1.924(5) 8 ?
Cu1 O3 1.984(5) 6_565 ?
Cu1 O6 1.963(4) . ?
Cu1 O8 1.953(5) 3_545 ?
Cu1 O14 2.160(4) . ?
Cu2 O2 1.978(5) 8 ?
Cu2 O4 1.976(4) 6_565 ?
Cu2 O5 1.997(5) . ?
Cu2 O7 1.969(5) 3_545 ?
Cu2 O13 2.097(5) . ?
O1 C41 1.257(9) . ?
O2 C41 1.220(9) . ?
O3 C42 1.271(7) . ?
O4 C42 1.228(8) . ?
O5 C43 1.301(8) . ?
O6 C43 1.208(8) . ?
O7 C44 1.234(10) . ?
O8 C44 1.291(11) . ?
O9 C4 1.376(7) . ?
O9 C46 1.398(6) . ?
O10 C13 1.360(9) . ?
O10 C47 1.425(7) . ?
O11 C24 1.314(8) . ?
O11 C48 1.485(7) . ?
O12 C34 1.326(9) . ?
O12 C49 1.476(7) . ?
O13 H13A 1.0645 . ?
O13 H13B 1.0645 . ?
O14 C50 1.172(10) . ?
N1 C50 1.268(12) . ?
N1 C51 1.425(13) . ?
N1 C52 1.573(13) . ?
C1 C2 1.331(7) . ?
C1 C6 1.403(8) . ?
C1 C10 1.418(8) . ?
C2 H2 0.9500 . ?
C2 C3 1.385(7) . ?
C3 H3 0.9500 . ?
C3 C4 1.426(8) . ?
C4 C5 1.338(8) . ?
C5 H5 0.9500 . ?
C5 C6 1.450(8) . ?
C6 C7 1.414(9) . ?
C7 H7 0.9500 . ?
C7 C8 1.408(9) . ?
C8 H8 0.9500 . ?
C8 C9 1.376(8) . ?
C9 C10 1.360(8) . ?
C9 C41 1.512(9) . ?
C10 H10 0.9500 . ?
C11 C12 1.465(10) . ?
C11 C16 1.418(9) . ?
C11 C20 1.377(9) . ?
C12 H12 0.9500 . ?
C12 C13 1.355(9) . ?
C13 C14 1.390(9) . ?
C14 H14 0.9500 . ?
C14 C15 1.395(10) . ?
C15 H15 0.9500 . ?
C15 C16 1.385(9) . ?
C16 C17 1.441(9) . ?
C17 H17 0.9500 . ?
C17 C18 1.327(8) . ?
C18 C19 1.419(9) . ?
C18 C42 1.525(9) . ?
C19 H19 0.9500 . ?
C19 C20 1.340(8) . ?
C20 H20 0.9500 . ?
C21 C22 1.395(10) . ?
C21 C26 1.399(10) . ?
C21 C30 1.475(10) . ?
C22 H22 0.9500 . ?
C22 C23 1.389(10) . ?
C23 H23 0.9500 . ?
C23 C24 1.408(11) . ?
C24 C25 1.325(11) . ?
C25 H25 0.9500 . ?
C25 C26 1.472(10) . ?
C26 C27 1.389(10) . ?
C27 H27 0.9500 . ?
C27 C28 1.433(10) . ?
C28 H28 0.9500 . ?
C28 C29 1.374(10) . ?
C29 C30 1.380(9) . ?
C29 C43 1.492(10) . ?
C30 H30 0.9500 . ?
C31 C32 1.362(9) . ?
C31 C36 1.470(9) . ?
C31 C40 1.481(9) . ?
C32 H32 0.9500 . ?
C32 C33 1.354(9) . ?
C33 H33 0.9500 . ?
C33 C34 1.422(10) . ?
C34 C35 1.355(10) . ?
C35 H35 0.9500 . ?
C35 C36 1.449(9) . ?
C36 C37 1.320(8) . ?
C37 H37 0.9500 . ?
C37 C38 1.393(8) . ?
C38 H38 0.9500 . ?
C38 C39 1.417(9) . ?
C39 C40 1.295(8) . ?
C39 C44 1.544(11) . ?
C40 H40 0.9500 . ?
C45 C46 1.518(7) . ?
C45 C47 1.515(8) . ?
C45 C48 1.533(7) . ?
C45 C49 1.487(7) . ?
C46 H46A 0.9900 . ?
C46 H46B 0.9900 . ?
C47 H47A 0.9900 . ?
C47 H47B 0.9900 . ?
C48 H48A 0.9900 . ?
C48 H48B 0.9900 . ?
C49 H49A 0.9900 . ?
C49 H49B 0.9900 . ?
C50 H50 0.9500 . ?
C51 H51A 0.9800 . ?
C51 H51B 0.9800 . ?
C51 H51C 0.9800 . ?
C52 H52A 0.9800 . ?
C52 H52B 0.9800 . ?
C52 H52C 0.9800 . ?

loop_
_geom_angle_atom_site_label_1
_geom_angle_atom_site_label_2
_geom_angle_atom_site_label_3
_geom_angle
_geom_angle_site_symmetry_1
_geom_angle_site_symmetry_3
_geom_angle_publ_flag
O1 Cu1 Cu2 80.37(15) 8 . ?
O1 Cu1 O3 90.12(17) 8 6_565 ?
O1 Cu1 O6 170.0(2) 8 . ?
O1 Cu1 O8 89.95(19) 8 3_545 ?
O1 Cu1 O14 91.46(18) 8 . ?
O3 Cu1 Cu2 83.32(17) 6_565 . ?
O3 Cu1 O14 93.4(2) 6_565 . ?
O6 Cu1 Cu2 89.73(17) . . ?
O6 Cu1 O3 89.80(18) . 6_565 ?
O6 Cu1 O14 98.49(19) . . ?
O8 Cu1 Cu2 84.86(18) 3_545 . ?
O8 Cu1 O3 168.0(2) 3_545 6_565 ?
O8 Cu1 O6 88.07(19) 3_545 . ?
O8 Cu1 O14 98.6(2) 3_545 . ?
O14 Cu1 Cu2 171.16(10) . . ?
O2 Cu2 Cu1 87.33(17) 8 . ?
O2 Cu2 O5 166.7(2) 8 . ?
O2 Cu2 O13 96.3(2) 8 . ?
O4 Cu2 Cu1 85.38(16) 6_565 . ?
O4 Cu2 O2 89.03(18) 6_565 8 ?
O4 Cu2 O5 88.29(17) 6_565 . ?
O4 Cu2 O13 95.8(2) 6_565 . ?
O5 Cu2 Cu1 79.47(16) . . ?
O5 Cu2 O13 96.9(2) . . ?
O7 Cu2 Cu1 84.38(18) 3_545 . ?
O7 Cu2 O2 90.64(19) 3_545 8 ?
O7 Cu2 O4 169.8(2) 3_545 6_565 ?
O7 Cu2 O5 89.70(17) 3_545 . ?
O7 Cu2 O13 94.4(2) 3_545 . ?
O13 Cu2 Cu1 176.17(15) . . ?
C41 O1 Cu1 127.4(5) . 8_456 ?
C41 O2 Cu2 117.3(5) . 8_456 ?
C42 O3 Cu1 122.4(5) . 6_566 ?
C42 O4 Cu2 121.5(5) . 6_566 ?
C43 O5 Cu2 125.5(5) . . ?
C43 O6 Cu1 117.3(5) . . ?
C44 O7 Cu2 121.9(6) . 3_455 ?
C44 O8 Cu1 120.8(6) . 3_455 ?
C4 O9 C46 121.8(5) . . ?
C13 O10 C47 118.3(6) . . ?
C24 O11 C48 119.0(7) . . ?
C34 O12 C49 120.9(6) . . ?
Cu2 O13 H13A 129.7 . . ?
Cu2 O13 H13B 129.2 . . ?
H13A O13 H13B 101.1 . . ?
C50 O14 Cu1 123.9(7) . . ?
C50 N1 C51 120.6(11) . . ?
C50 N1 C52 118.6(12) . . ?
C51 N1 C52 118.8(9) . . ?
C2 C1 C6 117.5(6) . . ?
C2 C1 C10 121.8(7) . . ?
C6 C1 C10 120.6(7) . . ?
C1 C2 H2 117.9 . . ?
C1 C2 C3 124.2(6) . . ?
C3 C2 H2 117.9 . . ?
C2 C3 H3 121.3 . . ?
C2 C3 C4 117.5(7) . . ?
C4 C3 H3 121.3 . . ?
O9 C4 C3 113.0(7) . . ?
C5 C4 O9 125.1(6) . . ?
C5 C4 C3 121.9(6) . . ?
C4 C5 H5 121.3 . . ?
C4 C5 C6 117.4(7) . . ?
C6 C5 H5 121.3 . . ?
C1 C6 C5 121.3(7) . . ?
C1 C6 C7 116.8(6) . . ?
C7 C6 C5 121.8(7) . . ?
C6 C7 H7 119.9 . . ?
C8 C7 C6 120.3(7) . . ?
C8 C7 H7 119.9 . . ?
C7 C8 H8 118.8 . . ?
C9 C8 C7 122.3(7) . . ?
C9 C8 H8 118.8 . . ?
C8 C9 C41 122.6(8) . . ?
C10 C9 C8 117.8(6) . . ?
C10 C9 C41 119.6(7) . . ?
C1 C10 H10 118.9 . . ?
C9 C10 C1 122.2(6) . . ?
C9 C10 H10 118.9 . . ?
C16 C11 C12 115.4(9) . . ?
C20 C11 C12 125.9(7) . . ?
C20 C11 C16 118.7(7) . . ?
C11 C12 H12 118.8 . . ?
C13 C12 C11 122.4(8) . . ?
C13 C12 H12 118.8 . . ?
O10 C13 C14 116.1(9) . . ?
C12 C13 O10 123.4(7) . . ?
C12 C13 C14 120.5(9) . . ?
C13 C14 H14 120.5 . . ?
C13 C14 C15 118.9(8) . . ?
C15 C14 H14 120.5 . . ?
C14 C15 H15 119.1 . . ?
C16 C15 C14 121.7(7) . . ?
C16 C15 H15 119.1 . . ?
C11 C16 C17 118.3(8) . . ?
C15 C16 C11 120.7(8) . . ?
C15 C16 C17 120.9(8) . . ?
C16 C17 H17 119.4 . . ?
C18 C17 C16 121.2(7) . . ?
C18 C17 H17 119.4 . . ?
C17 C18 C19 118.7(6) . . ?
C17 C18 C42 118.4(8) . . ?
C19 C18 C42 122.9(8) . . ?
C18 C19 H19 119.1 . . ?
C20 C19 C18 121.8(7) . . ?
C20 C19 H19 119.1 . . ?
C11 C20 H20 119.4 . . ?
C19 C20 C11 121.2(7) . . ?
C19 C20 H20 119.4 . . ?
C22 C21 C26 120.7(7) . . ?
C22 C21 C30 121.7(8) . . ?
C26 C21 C30 117.6(8) . . ?
C21 C22 H22 120.3 . . ?
C23 C22 C21 119.4(8) . . ?
C23 C22 H22 120.3 . . ?
C22 C23 H23 119.6 . . ?
C22 C23 C24 120.9(9) . . ?
C24 C23 H23 119.6 . . ?
O11 C24 C23 112.4(9) . . ?
O11 C24 C25 126.7(10) . . ?
C25 C24 C23 120.8(8) . . ?
C24 C25 H25 119.8 . . ?
C24 C25 C26 120.3(9) . . ?
C26 C25 H25 119.8 . . ?
C21 C26 C25 117.8(9) . . ?
C27 C26 C21 123.0(8) . . ?
C27 C26 C25 119.2(9) . . ?
C26 C27 H27 122.1 . . ?
C26 C27 C28 115.8(8) . . ?
C28 C27 H27 122.1 . . ?
C27 C28 H28 117.5 . . ?
C29 C28 C27 125.0(8) . . ?
C29 C28 H28 117.5 . . ?
C28 C29 C30 117.9(7) . . ?
C28 C29 C43 120.1(9) . . ?
C30 C29 C43 121.8(9) . . ?
C21 C30 H30 119.7 . . ?
C29 C30 C21 120.6(8) . . ?
C29 C30 H30 119.7 . . ?
C32 C31 C36 122.4(7) . . ?
C32 C31 C40 124.2(7) . . ?
C36 C31 C40 113.4(7) . . ?
C31 C32 H32 119.8 . . ?
C33 C32 C31 120.4(8) . . ?
C33 C32 H32 119.8 . . ?
C32 C33 H33 119.5 . . ?
C32 C33 C34 121.0(9) . . ?
C34 C33 H33 119.5 . . ?
O12 C34 C33 113.8(9) . . ?
O12 C34 C35 125.6(8) . . ?
C35 C34 C33 120.2(9) . . ?
C34 C35 H35 119.1 . . ?
C34 C35 C36 121.9(8) . . ?
C36 C35 H35 119.1 . . ?
C35 C36 C31 114.2(7) . . ?
C37 C36 C31 120.4(7) . . ?
C37 C36 C35 125.3(8) . . ?
C36 C37 H37 118.6 . . ?
C36 C37 C38 122.8(8) . . ?
C38 C37 H37 118.6 . . ?
C37 C38 H38 120.2 . . ?
C37 C38 C39 119.5(7) . . ?
C39 C38 H38 120.2 . . ?
C38 C39 C44 120.2(8) . . ?
C40 C39 C38 119.0(8) . . ?
C40 C39 C44 120.5(8) . . ?
C31 C40 H40 117.8 . . ?
C39 C40 C31 124.5(7) . . ?
C39 C40 H40 117.8 . . ?
O1 C41 C9 115.0(9) . . ?
O2 C41 O1 127.3(7) . . ?
O2 C41 C9 117.7(8) . . ?
O3 C42 C18 112.0(8) . . ?
O4 C42 O3 127.3(7) . . ?
O4 C42 C18 120.7(8) . . ?
O5 C43 C29 112.6(9) . . ?
O6 C43 O5 127.9(8) . . ?
O6 C43 C29 119.5(8) . . ?
O7 C44 O8 127.6(8) . . ?
O7 C44 C39 119.0(10) . . ?
O8 C44 C39 113.4(9) . . ?
C46 C45 C48 108.0(6) . . ?
C47 C45 C46 110.1(5) . . ?
C47 C45 C48 109.1(5) . . ?
C49 C45 C46 111.3(5) . . ?
C49 C45 C47 108.4(6) . . ?
C49 C45 C48 109.9(5) . . ?
O9 C46 C45 106.9(5) . . ?
O9 C46 H46A 110.4 . . ?
O9 C46 H46B 110.4 . . ?
C45 C46 H46A 110.4 . . ?
C45 C46 H46B 110.4 . . ?
H46A C46 H46B 108.6 . . ?
O10 C47 C45 109.1(6) . . ?
O10 C47 H47A 109.9 . . ?
O10 C47 H47B 109.9 . . ?
C45 C47 H47A 109.9 . . ?
C45 C47 H47B 109.9 . . ?
H47A C47 H47B 108.3 . . ?
O11 C48 C45 105.2(5) . . ?
O11 C48 H48A 110.7 . . ?
O11 C48 H48B 110.7 . . ?
C45 C48 H48A 110.7 . . ?
C45 C48 H48B 110.7 . . ?
H48A C48 H48B 108.8 . . ?
O12 C49 C45 107.7(5) . . ?
O12 C49 H49A 110.2 . . ?
O12 C49 H49B 110.2 . . ?
C45 C49 H49A 110.2 . . ?
C45 C49 H49B 110.2 . . ?
H49A C49 H49B 108.5 . . ?
O14 C50 N1 128.6(13) . . ?
O14 C50 H50 115.7 . . ?
N1 C50 H50 115.7 . . ?
N1 C51 H51A 109.5 . . ?
N1 C51 H51B 109.5 . . ?
N1 C51 H51C 109.5 . . ?
H51A C51 H51B 109.5 . . ?
H51A C51 H51C 109.5 . . ?
H51B C51 H51C 109.5 . . ?
N1 C52 H52A 109.5 . . ?
N1 C52 H52B 109.5 . . ?
N1 C52 H52C 109.5 . . ?
H52A C52 H52B 109.5 . . ?
H52A C52 H52C 109.5 . . ?
H52B C52 H52C 109.5 . . ?

loop_
_geom_torsion_atom_site_label_1
_geom_torsion_atom_site_label_2
_geom_torsion_atom_site_label_3
_geom_torsion_atom_site_label_4
_geom_torsion
_geom_torsion_site_symmetry_1
_geom_torsion_site_symmetry_2
_geom_torsion_site_symmetry_3
_geom_torsion_site_symmetry_4
_geom_torsion_publ_flag
Cu1 O1 C41 O2 -4.7(11) 8_456 . . . ?
Cu1 O1 C41 C9 175.8(4) 8_456 . . . ?
Cu1 O3 C42 O4 -3.5(9) 6_566 . . . ?
Cu1 O3 C42 C18 178.1(3) 6_566 . . . ?
Cu1 O6 C43 O5 2.9(10) . . . . ?
Cu1 O6 C43 C29 -179.1(4) . . . . ?
Cu1 O8 C44 O7 7.6(10) 3_455 . . . ?
Cu1 O8 C44 C39 -175.0(4) 3_455 . . . ?
Cu1 O14 C50 N1 173.2(10) . . . . ?
Cu2 O2 C41 O1 -1.5(10) 8_456 . . . ?
Cu2 O2 C41 C9 178.0(4) 8_456 . . . ?
Cu2 O4 C42 O3 0.3(9) 6_566 . . . ?
Cu2 O4 C42 C18 178.6(4) 6_566 . . . ?
Cu2 O5 C43 O6 -0.9(10) . . . . ?
Cu2 O5 C43 C29 -179.0(4) . . . . ?
Cu2 O7 C44 O8 -1.9(11) 3_455 . . . ?
Cu2 O7 C44 C39 -179.2(4) 3_455 . . . ?
O9 C4 C5 C6 178.7(5) . . . . ?
O10 C13 C14 C15 -176.2(7) . . . . ?
O11 C24 C25 C26 -178.5(6) . . . . ?
O12 C34 C35 C36 -174.1(7) . . . . ?
C1 C2 C3 C4 2.1(8) . . . . ?
C1 C6 C7 C8 -0.9(9) . . . . ?
C2 C1 C6 C5 -5.8(8) . . . . ?
C2 C1 C6 C7 177.4(6) . . . . ?
C2 C1 C10 C9 -176.8(6) . . . . ?
C2 C3 C4 O9 178.2(5) . . . . ?
C2 C3 C4 C5 -4.3(8) . . . . ?
C3 C4 C5 C6 1.5(8) . . . . ?
C4 O9 C46 C45 -170.9(4) . . . . ?
C4 C5 C6 C1 3.7(8) . . . . ?
C4 C5 C6 C7 -179.7(6) . . . . ?
C5 C6 C7 C8 -177.7(5) . . . . ?
C6 C1 C2 C3 2.9(9) . . . . ?
C6 C1 C10 C9 -1.7(8) . . . . ?
C6 C7 C8 C9 -0.7(10) . . . . ?
C7 C8 C9 C10 1.2(9) . . . . ?
C7 C8 C9 C41 -179.9(6) . . . . ?
C8 C9 C10 C1 0.1(9) . . . . ?
C8 C9 C41 O1 -168.2(6) . . . . ?
C8 C9 C41 O2 12.1(9) . . . . ?
C10 C1 C2 C3 178.1(5) . . . . ?
C10 C1 C6 C5 178.9(5) . . . . ?
C10 C1 C6 C7 2.1(8) . . . . ?
C10 C9 C41 O1 10.7(9) . . . . ?
C10 C9 C41 O2 -168.9(6) . . . . ?
C11 C12 C13 O10 179.4(5) . . . . ?
C11 C12 C13 C14 -3.0(11) . . . . ?
C11 C16 C17 C18 -0.4(9) . . . . ?
C12 C11 C16 C15 -1.7(9) . . . . ?
C12 C11 C16 C17 -179.1(5) . . . . ?
C12 C11 C20 C19 179.8(6) . . . . ?
C12 C13 C14 C15 6.0(12) . . . . ?
C13 O10 C47 C45 177.4(5) . . . . ?
C13 C14 C15 C16 -7.0(12) . . . . ?
C14 C15 C16 C11 4.9(11) . . . . ?
C14 C15 C16 C17 -177.8(7) . . . . ?
C15 C16 C17 C18 -177.8(7) . . . . ?
C16 C11 C12 C13 0.8(9) . . . . ?
C16 C11 C20 C19 -0.4(10) . . . . ?
C16 C17 C18 C19 -1.0(10) . . . . ?
C16 C17 C18 C42 177.2(5) . . . . ?
C17 C18 C19 C20 1.8(10) . . . . ?
C17 C18 C42 O3 178.3(6) . . . . ?
C17 C18 C42 O4 -0.2(9) . . . . ?
C18 C19 C20 C11 -1.1(10) . . . . ?
C19 C18 C42 O3 -3.6(8) . . . . ?
C19 C18 C42 O4 177.9(6) . . . . ?
C20 C11 C12 C13 -179.4(7) . . . . ?
C20 C11 C16 C15 178.5(7) . . . . ?
C20 C11 C16 C17 1.1(9) . . . . ?
C21 C22 C23 C24 1.9(13) . . . . ?
C21 C26 C27 C28 1.8(11) . . . . ?
C22 C21 C26 C25 2.2(11) . . . . ?
C22 C21 C26 C27 179.3(8) . . . . ?
C22 C21 C30 C29 178.2(8) . . . . ?
C22 C23 C24 O11 177.7(7) . . . . ?
C22 C23 C24 C25 1.3(13) . . . . ?
C23 C24 C25 C26 -2.6(12) . . . . ?
C24 O11 C48 C45 -176.8(5) . . . . ?
C24 C25 C26 C21 0.9(10) . . . . ?
C24 C25 C26 C27 -176.2(8) . . . . ?
C25 C26 C27 C28 178.9(6) . . . . ?
C26 C21 C22 C23 -3.6(12) . . . . ?
C26 C21 C30 C29 -1.0(10) . . . . ?
C26 C27 C28 C29 0.4(12) . . . . ?
C27 C28 C29 C30 -2.8(12) . . . . ?
C27 C28 C29 C43 -178.4(7) . . . . ?
C28 C29 C30 C21 3.0(10) . . . . ?
C28 C29 C43 O5 -176.0(6) . . . . ?
C28 C29 C43 O6 5.7(10) . . . . ?
C30 C21 C22 C23 177.3(7) . . . . ?
C30 C21 C26 C25 -178.6(6) . . . . ?
C30 C21 C26 C27 -1.6(11) . . . . ?
C30 C29 C43 O5 8.6(9) . . . . ?
C30 C29 C43 O6 -169.7(7) . . . . ?
C31 C32 C33 C34 -1.8(13) . . . . ?
C31 C36 C37 C38 -4.5(10) . . . . ?
C32 C31 C36 C35 -2.9(9) . . . . ?
C32 C31 C36 C37 179.7(7) . . . . ?
C32 C31 C40 C39 180.0(8) . . . . ?
C32 C33 C34 O12 174.4(8) . . . . ?
C32 C33 C34 C35 1.6(14) . . . . ?
C33 C34 C35 C36 -2.1(13) . . . . ?
C34 O12 C49 C45 -173.1(6) . . . . ?
C34 C35 C36 C31 2.7(10) . . . . ?
C34 C35 C36 C37 179.9(8) . . . . ?
C35 C36 C37 C38 178.4(6) . . . . ?
C36 C31 C32 C33 2.6(12) . . . . ?
C36 C31 C40 C39 -2.1(9) . . . . ?
C36 C37 C38 C39 7.2(11) . . . . ?
C37 C38 C39 C40 -7.2(10) . . . . ?
C37 C38 C39 C44 179.3(6) . . . . ?
C38 C39 C40 C31 4.9(11) . . . . ?
C38 C39 C44 O7 5.8(10) . . . . ?
C38 C39 C44 O8 -171.9(6) . . . . ?
C40 C31 C32 C33 -179.7(7) . . . . ?
C40 C31 C36 C35 179.2(5) . . . . ?
C40 C31 C36 C37 1.8(9) . . . . ?
C40 C39 C44 O7 -167.6(7) . . . . ?
C40 C39 C44 O8 14.8(9) . . . . ?
C41 C9 C10 C1 -178.9(5) . . . . ?
C42 C18 C19 C20 -176.3(6) . . . . ?
C43 C29 C30 C21 178.5(6) . . . . ?
C44 C39 C40 C31 178.4(6) . . . . ?
C46 O9 C4 C3 173.8(5) . . . . ?
C46 O9 C4 C5 -3.5(8) . . . . ?
C46 C45 C47 O10 64.1(6) . . . . ?
C46 C45 C48 O11 -174.8(5) . . . . ?
C46 C45 C49 O12 -58.1(6) . . . . ?
C47 O10 C13 C12 5.6(9) . . . . ?
C47 O10 C13 C14 -172.1(6) . . . . ?
C47 C45 C46 O9 64.8(6) . . . . ?
C47 C45 C48 O11 -55.1(6) . . . . ?
C47 C45 C49 O12 -179.3(4) . . . . ?
C48 O11 C24 C23 -177.8(6) . . . . ?
C48 O11 C24 C25 -1.7(11) . . . . ?
C48 C45 C46 O9 -176.2(5) . . . . ?
C48 C45 C47 O10 -54.3(6) . . . . ?
C48 C45 C49 O12 61.5(6) . . . . ?
C49 O12 C34 C33 -176.2(6) . . . . ?
C49 O12 C34 C35 -3.8(12) . . . . ?
C49 C45 C46 O9 -55.5(6) . . . . ?
C49 C45 C47 O10 -174.0(4) . . . . ?
C49 C45 C48 O11 63.6(6) . . . . ?
C51 N1 C50 O14 2(2) . . . . ?
C52 N1 C50 O14 165.5(11) . . . . ?

_smtbx_masks_special_details     ?
loop_
_smtbx_masks_void_nr
_smtbx_masks_void_average_x
_smtbx_masks_void_average_y
_smtbx_masks_void_average_z
_smtbx_masks_void_volume
_smtbx_masks_void_count_electrons
_smtbx_masks_void_content
1 -0.189 -0.535 -0.657 11046.5 2046.4 ?

_shelx_res_file                  
;
TITL mjl18259_a.res in P-1 New: C2/c
    mjl18259_pl.res
    created by SHELXL-2016/6 at 09:27:40 on 06-Jul-2018
REM FORMULA Cu2L(DMF)(H2O)
CELL 1.34139 32.915 16.124 34.303 90 91.696 90
ZERR 8 0.004 0.002 0.004 0 0.004 0
LATT 7
SYMM -X,+Y,0.5-Z
SFAC C H Cu N O
DISP C 0.0148 0.007 57.7477
DISP Cu -2.917 3.6935 28015.7787
DISP H -0 0 0.6481
DISP O 0.0412 0.025 193.9543
UNIT 416 328 16 8 112
DELU 0.001 0.001 C37 > C40
DELU 0.001 0.001 N1 C50 > C52
DELU 0.001 0.001 C32 C33 C34
SIMU 0.001 0.002 2 C37 > C40
SIMU 0.001 0.002 2 N1 C50 > C52
SIMU 0.001 0.002 2 C33 C32 C34
ISOR 0.002 0.004 C39
ISOR 0.002 0.004 C40

L.S. 32
PLAN  32
TEMP -100
BOND $H
CONF
ABIN
fmap 2
acta
OMIT -2 2 8
OMIT 6 2 5
OMIT 3 3 2
OMIT 4 2 2
OMIT -5 3 3
OMIT 4 4 1
OMIT 8 2 1
OMIT 2 2 7
OMIT 1 3 6
OMIT 6 0 4
OMIT 6 2 6
OMIT 3 3 5
OMIT -10 2 9
OMIT 7 3 1
OMIT 9 3 1
OMIT -6 2 1
OMIT 5 1 9
OMIT -8 2 7
OMIT 5 1 2
OMIT 1 3 1
OMIT -3 3 1
OMIT 0 6 4
OMIT 10 12 4
OMIT -2 2 1
OMIT -1 7 1
OMIT 13 1 9
OMIT -9 5 9
OMIT 0 6 10
OMIT -4 4 1
OMIT -3 5 3
OMIT 3 3 3
OMIT 6 0 2
OMIT 2 4 3
OMIT -4 4 3
OMIT 9 1 13
OMIT 10 0 4
OMIT -3 3 4
OMIT -5 5 1
OMIT 3 5 3
OMIT -3 3 9
OMIT -7 1 4
OMIT 5 3 5
OMIT -1 1 5
OMIT 3 3 4
OMIT 10 2 16
OMIT 11 1 2
OMIT 1 3 5
OMIT 7 1 11
OMIT 1 3 7
OMIT 1 5 7
OMIT -1 5 5
OMIT 1 1 2
OMIT -1 3 3
OMIT 9 5 4
OMIT -6 4 1
OMIT -7 3 5
OMIT -4 2 1
OMIT 3 3 7
OMIT 2 2 6
OMIT -8 6 2
OMIT 2 2 11
OMIT 0 4 2
OMIT 8 0 0
OMIT 1 1 10
OMIT 5 3 1
OMIT 0 2 0
OMIT 2 4 6
OMIT -10 2 2
OMIT 1 1 18
OMIT 4 0 8
OMIT 10 2 3
OMIT 1 5 1
OMIT -2 2 6
OMIT 0 6 1
OMIT -5 1 2
OMIT 2 4 2
OMIT -4 2 4
OMIT 3 1 11
OMIT 3 5 2
OMIT 8 4 6
OMIT -10 2 4
OMIT 13 1 4
OMIT 5 1 1
OMIT 3 1 12
OMIT 4 4 3
OMIT 13 5 9
OMIT 0 2 10
OMIT 1 1 13
OMIT -3 3 2
OMIT 9 1 0
OMIT 4 2 8
OMIT -5 1 12
OMIT 4 6 8
OMIT 10 2 4
OMIT 9 7 10
OMIT 6 6 9
OMIT 15 1 0
OMIT 8 2 7
OMIT 0 0 4
OMIT -4 6 1
OMIT 1 7 1
OMIT 7 5 1
OMIT 10 6 2
OMIT 3 1 6
OMIT -3 5 1
OMIT -4 2 9
OMIT 7 3 7
OMIT 2 2 13
OMIT -2 4 7
OMIT -5 3 5
OMIT -3 3 5
OMIT 1 5 2
OMIT 8 0 6
OMIT 2 4 5
OMIT 4 2 11
OMIT 5 3 2
OMIT -7 3 1
OMIT 7 3 0
OMIT 1 9 2
OMIT 4 2 10
OMIT 4 0 10
OMIT -6 2 10
OMIT 10 0 8
OMIT -3 1 9
OMIT 0 2 3
OMIT 10 0 2
OMIT 1 1 5
OMIT 0 2 6
OMIT -7 1 17
OMIT 0 0 12
OMIT 6 4 4
OMIT -7 5 17
OMIT 12 0 4
OMIT -6 4 2
OMIT -1 1 8
OMIT 1 1 9
OMIT 2 2 5
OMIT -3 1 10
OMIT 2 0 12
OMIT -6 0 10
OMIT -12 2 6
OMIT 0 2 5
OMIT -7 1 12
OMIT 6 2 0
OMIT -2 0 8
OMIT 2 4 7
OMIT 0 6 8
OMIT 8 0 8
OMIT 7 5 9
OMIT 2 4 14
OMIT 14 0 2
OMIT -23 3 23
OMIT -8 2 2
OMIT 3 1 16
OMIT 1 3 0
OMIT 9 1 6
OMIT -12 2 13
OMIT -2 2 26
OMIT 0 2 7
OMIT 2 2 4
OMIT -4 2 11
OMIT 13 1 3
OMIT -2 4 1
OMIT 14 4 4
OMIT 0 0 10
OMIT 3 3 13
OMIT -5 5 2
OMIT 7 3 10
OMIT 10 0 14
OMIT 6 0 8
OMIT 15 1 3
OMIT -15 5 22
OMIT 5 1 10
OMIT -2 4 9
OMIT -11 3 6
OMIT -3 1 2
OMIT -3 3 12
OMIT 4 2 9
OMIT -2 0 10
OMIT 5 11 5
OMIT 4 0 12
OMIT 4 4 6
OMIT 11 1 14
OMIT -8 0 20
OMIT -6 2 4
OMIT 5 1 12
OMIT -11 3 7
OMIT -7 1 20
OMIT 0 8 0
OMIT -10 4 6
OMIT -5 1 11
OMIT 8 4 2
OMIT 2 0 6
OMIT -5 5 16
OMIT 2 0 10
OMIT 7 3 3
OMIT 0 4 9
OMIT -4 6 4
OMIT -2 2 10
OMIT 12 2 0
OMIT -11 1 5
OMIT 14 2 8
OMIT -13 1 1
OMIT -3 5 7
OMIT 9 1 17
OMIT 15 1 9
OMIT 13 1 2
OMIT -12 4 2
OMIT -1 5 10
OMIT -12 2 4
OMIT 9 1 3
OMIT 0 4 17
OMIT 0 2 8
OMIT 6 8 13
OMIT 6 4 5
OMIT 4 4 12
OMIT 23 1 5
OMIT -19 3 10
OMIT 3 5 1
OMIT -13 5 5
OMIT -4 2 16
OMIT 15 1 4
OMIT 8 2 5
OMIT -10 2 3
OMIT 3 1 10
OMIT 0 4 3
OMIT -1 3 7
OMIT 7 1 3
OMIT -7 3 10
OMIT 5 1 8
OMIT 11 1 3
OMIT 7 3 2
OMIT -1 3 5
OMIT 9 1 2
OMIT 1 1 8
OMIT -9 1 1
OMIT 7 1 6
OMIT -2 4 3
OMIT 2 0 14
OMIT 6 0 10
OMIT -8 2 5
OMIT 0 4 1
OMIT -1 5 4
OMIT 9 1 5
OMIT 7 1 4
OMIT -12 2 2
OMIT -3 1 7
OMIT -2 2 9
OMIT -10 4 14
OMIT -9 3 1
OMIT 3 3 12
OMIT 1 3 8
OMIT 4 2 0
OMIT -9 3 5
OMIT 0 4 4
OMIT 10 2 11
OMIT 7 1 17
OMIT 3 1 0
OMIT -4 0 4
OMIT -7 1 1
OMIT 0 4 5
OMIT -1 1 6
OMIT 9 1 1
OMIT 3 3 1
OMIT -2 4 4
OMIT 4 0 6
OMIT -5 5 10
OMIT -1 3 11
OMIT -7 1 3
OMIT 6 2 10
OMIT -11 3 5
OMIT 1 1 4
OMIT 16 0 8
OMIT -5 1 8
OMIT 4 0 2
OMIT -1 1 2
OMIT -7 1 11
OMIT -15 1 5
OMIT -2 2 12
OMIT 0 4 14
OMIT -1 3 12
OMIT 14 0 4
OMIT 9 3 5
OMIT 3 1 7
OMIT -1 1 12
OMIT 13 1 1
OMIT 8 2 8
OMIT -2 4 5
OMIT -4 2 19
OMIT 14 2 0
OMIT 3 3 11
OMIT -9 5 4
OMIT -5 1 9
REM <olex2.extras>
REM <HklSrc "%.\\mjl18259.hkl">
REM </olex2.extras>

WGHT    0.122400
FVAR       0.11509
CU1   3    0.384875    0.200360    0.070996    11.00000    0.06326    0.15611 =
         0.07225   -0.01027    0.01285    0.00392
CU2   3    0.413555    0.351967    0.077698    11.00000    0.06904    0.16047 =
         0.09062   -0.02103    0.00727   -0.00330
O1    5   -0.071930    0.305580    0.534512    11.00000    0.09686    0.13756 =
         0.11524    0.00819    0.03440    0.00836
O2    5   -0.049087    0.176015    0.535535    11.00000    0.08280    0.15794 =
         0.11455    0.01974    0.00785    0.02119
O3    5    0.348727    0.748812    0.530296    11.00000    0.07272    0.15356 =
         0.11546    0.02148   -0.01719   -0.00336
O4    5    0.371597    0.618771    0.537662    11.00000    0.09106    0.13163 =
         0.12256    0.02606   -0.00653    0.00537
O5    5    0.370300    0.354526    0.117293    11.00000    0.08900    0.15824 =
         0.09868   -0.03128   -0.00581    0.01684
O6    5    0.344629    0.225555    0.110424    11.00000    0.09515    0.14481 =
         0.10795   -0.03186    0.02869   -0.01026
O7    5   -0.048621    0.802646    0.116752    11.00000    0.06769    0.17526 =
         0.09483   -0.02066   -0.00930    0.00833
O8    5   -0.076538    0.674344    0.113584    11.00000    0.08824    0.17532 =
         0.12047   -0.01422   -0.00046   -0.00207
O9    5    0.090039    0.456774    0.367891    11.00000    0.08869    0.16853 =
         0.09201   -0.00455    0.04345   -0.00416
O10   5    0.196625    0.457844    0.372041    11.00000    0.09236    0.17280 =
         0.10777   -0.00178   -0.02621   -0.00313
O11   5    0.197459    0.475142    0.279274    11.00000    0.10678    0.19278 =
         0.11057   -0.01285    0.04977   -0.00011
O12   5    0.091635    0.479778    0.273050    11.00000    0.12911    0.17121 =
         0.10777    0.01212   -0.02053   -0.01636
O13   5    0.434669    0.473337    0.086701    11.00000    0.13427    0.17661 =
         0.19322   -0.02939   -0.01264   -0.02245
AFIX   7
H13A  2    0.418388    0.527840    0.094165    11.00000   -1.50000
H13B  2    0.464584    0.497424    0.084156    11.00000   -1.50000
AFIX   0
O14   5    0.365541    0.075707    0.056793    11.00000    0.06954    0.14938 =
         0.09629   -0.00080    0.02188   -0.02922
N1    4    0.337200   -0.013470    0.015799    11.00000    0.33343    0.22299 =
         0.11733   -0.01901   -0.02377   -0.06186
C1    1    0.011868    0.376107    0.453229    11.00000    0.09288    0.08866 =
         0.08307   -0.00989    0.02804   -0.01176
C2    1    0.018397    0.455741    0.445370    11.00000    0.07017    0.13542 =
         0.09450   -0.02192    0.02581   -0.00346
AFIX  43
H2    2    0.003952    0.495987    0.459697    11.00000   -1.20000
AFIX   0
C3    1    0.044907    0.483708    0.417638    11.00000    0.06632    0.14733 =
         0.10170   -0.01305    0.02357   -0.01095
AFIX  43
H3    2    0.049274    0.541273    0.413606    11.00000   -1.20000
AFIX   0
C4    1    0.065386    0.422801    0.395379    11.00000    0.06455    0.12583 =
         0.08141   -0.01197    0.01839   -0.00900
C5    1    0.061523    0.341589    0.402425    11.00000    0.06559    0.14336 =
         0.10212   -0.01989    0.02114   -0.00557
AFIX  43
H5    2    0.075784    0.301491    0.387842    11.00000   -1.20000
AFIX   0
C6    1    0.034704    0.317209    0.433204    11.00000    0.08119    0.12054 =
         0.08855   -0.00233    0.01971   -0.00545
C7    1    0.028662    0.233039    0.443094    11.00000    0.10484    0.16724 =
         0.12052   -0.00693    0.03451    0.02356
AFIX  43
H7    2    0.043154    0.190859    0.430063    11.00000   -1.20000
AFIX   0
C8    1    0.001263    0.211514    0.472167    11.00000    0.09196    0.12061 =
         0.12316    0.00923    0.01776   -0.00838
AFIX  43
H8    2   -0.002561    0.154555    0.478117    11.00000   -1.20000
AFIX   0
C9    1   -0.020172    0.270048    0.492270    11.00000    0.07188    0.12933 =
         0.09238   -0.01574    0.02714    0.01429
C10   1   -0.014753    0.351092    0.482767    11.00000    0.08011    0.13633 =
         0.06474   -0.01205    0.01766    0.00348
AFIX  43
H10   2   -0.029294    0.392331    0.496379    11.00000   -1.20000
AFIX   0
C11   1    0.257101    0.602130    0.436267    11.00000    0.06261    0.15713 =
         0.10743    0.04274   -0.00586    0.04488
C12   1    0.226713    0.570163    0.408059    11.00000    0.07259    0.17972 =
         0.08103    0.01014    0.00468    0.00962
AFIX  43
H12   2    0.207647    0.607664    0.396479    11.00000   -1.20000
AFIX   0
C13   1    0.224815    0.489020    0.397885    11.00000    0.11949    0.12414 =
         0.11407    0.00511   -0.00918    0.01575
C14   1    0.253346    0.432953    0.412791    11.00000    0.13358    0.13469 =
         0.21898    0.01479   -0.06793    0.03161
AFIX  43
H14   2    0.253607    0.377240    0.403793    11.00000   -1.20000
AFIX   0
C15   1    0.281586    0.459798    0.441172    11.00000    0.11897    0.18255 =
         0.12899    0.00956   -0.05307    0.04237
AFIX  43
H15   2    0.299113    0.420343    0.453521    11.00000   -1.20000
AFIX   0
C16   1    0.284752    0.542469    0.451829    11.00000    0.12585    0.10401 =
         0.11666   -0.02373    0.00877   -0.01597
C17   1    0.315099    0.569443    0.480220    11.00000    0.07406    0.15965 =
         0.10645   -0.00802   -0.02175    0.01134
AFIX  43
H17   2    0.333761    0.530219    0.491077    11.00000   -1.20000
AFIX   0
C18   1    0.317430    0.648062    0.491456    11.00000    0.08476    0.12886 =
         0.09966   -0.02894    0.00585   -0.02958
C19   1    0.289756    0.706142    0.474496    11.00000    0.06666    0.13191 =
         0.11320    0.00024   -0.01215    0.01463
AFIX  43
H19   2    0.291793    0.762810    0.481878    11.00000   -1.20000
AFIX   0
C20   1    0.260830    0.683284    0.448357    11.00000    0.11005    0.11285 =
         0.11329   -0.00902    0.01246    0.02390
AFIX  43
H20   2    0.242562    0.723805    0.437979    11.00000   -1.20000
AFIX   0
C21   1    0.282463    0.415707    0.198865    11.00000    0.11206    0.14754 =
         0.10345    0.00254    0.05547   -0.00855
C22   1    0.278653    0.495774    0.213752    11.00000    0.15241    0.20280 =
         0.13805   -0.03905    0.07545   -0.01739
AFIX  43
H22   2    0.296411    0.538607    0.205800    11.00000   -1.20000
AFIX   0
C23   1    0.248656    0.512241    0.240301    11.00000    0.15198    0.19212 =
         0.12428   -0.01738    0.06865   -0.01329
AFIX  43
H23   2    0.245454    0.567058    0.249887    11.00000   -1.20000
AFIX   0
C24   1    0.222923    0.448794    0.253206    11.00000    0.10839    0.19576 =
         0.10677   -0.02319    0.04074    0.02803
C25   1    0.227219    0.371500    0.240864    11.00000    0.10455    0.22682 =
         0.09231   -0.00148    0.05609    0.01713
AFIX  43
H25   2    0.210377    0.328938    0.250671    11.00000   -1.20000
AFIX   0
C26   1    0.257960    0.351234    0.212030    11.00000    0.10653    0.17841 =
         0.08538   -0.02210    0.00987    0.01286
C27   1    0.260222    0.270698    0.197872    11.00000    0.15164    0.16665 =
         0.11623   -0.03513    0.04572   -0.00233
AFIX  43
H27   2    0.242856    0.227845    0.206535    11.00000   -1.20000
AFIX   0
C28   1    0.290406    0.256344    0.169375    11.00000    0.17307    0.14801 =
         0.12136   -0.01879    0.06915   -0.00337
AFIX  43
H28   2    0.292486    0.201861    0.159084    11.00000   -1.20000
AFIX   0
C29   1    0.316566    0.315377    0.155803    11.00000    0.08037    0.15490 =
         0.11055   -0.01167    0.02631    0.02421
C30   1    0.312587    0.395512    0.169302    11.00000    0.10069    0.16488 =
         0.13283   -0.00443    0.02211    0.00214
AFIX  43
H30   2    0.329405    0.438081    0.159465    11.00000   -1.20000
AFIX   0
C31   1    0.012458    0.577038    0.191215    11.00000    0.08284    0.15727 =
         0.09651    0.01116   -0.00308   -0.00486
C32   1    0.016265    0.493764    0.196832    11.00000    0.16767    0.16668 =
         0.13530    0.02708   -0.06377   -0.02424
AFIX  43
H32   2   -0.000240    0.456572    0.181845    11.00000   -1.20000
AFIX   0
C33   1    0.043428    0.463672    0.223647    11.00000    0.16779    0.16719 =
         0.13558    0.02666   -0.06387   -0.02413
AFIX  43
H33   2    0.045235    0.405519    0.227796    11.00000   -1.20000
AFIX   0
C34   1    0.069294    0.517839    0.245692    11.00000    0.16732    0.16733 =
         0.13500    0.02655   -0.06344   -0.02389
C35   1    0.066374    0.601033    0.240745    11.00000    0.08048    0.22579 =
         0.08148    0.01289   -0.00694    0.01072
AFIX  43
H35   2    0.083240    0.636414    0.256347    11.00000   -1.20000
AFIX   0
C36   1    0.038264    0.637550    0.212339    11.00000    0.10029    0.15369 =
         0.09103   -0.00352    0.00954   -0.01737
C37   1    0.033687    0.717742    0.205900    11.00000    0.12210    0.13080 =
         0.12356   -0.00448   -0.00425    0.00020
AFIX  43
H37   2    0.049396    0.755575    0.221304    11.00000   -1.20000
AFIX   0
C38   1    0.006815    0.749297    0.177492    11.00000    0.12145    0.12994 =
         0.12282   -0.00439   -0.00366   -0.00016
AFIX  43
H38   2    0.006617    0.806915    0.171703    11.00000   -1.20000
AFIX   0
C39   1   -0.020221    0.694823    0.157293    11.00000    0.12089    0.12856 =
         0.12132   -0.00376   -0.00185   -0.00054
C40   1   -0.016464    0.615675    0.162737    11.00000    0.12101    0.12867 =
         0.12072   -0.00264   -0.00076   -0.00093
AFIX  43
H40   2   -0.033425    0.579949    0.147412    11.00000   -1.20000
AFIX   0
C41   1   -0.049590    0.247307    0.523583    11.00000    0.07474    0.16552 =
         0.09099    0.00304    0.02215    0.00117
C42   1    0.348988    0.671532    0.522986    11.00000    0.09123    0.09322 =
         0.10557    0.00738    0.02822   -0.01723
C43   1    0.346050    0.293487    0.125255    11.00000    0.06873    0.14798 =
         0.10515   -0.00438   -0.00271   -0.02678
C44   1   -0.050542    0.728858    0.126041    11.00000    0.08694    0.18582 =
         0.09130   -0.00664    0.02644    0.04159
C45   1    0.142744    0.466733    0.323696    11.00000    0.07677    0.12783 =
         0.08267    0.00941    0.01031    0.00095
C46   1    0.115646    0.407811    0.345635    11.00000    0.07902    0.15995 =
         0.07061   -0.00747    0.02320    0.00033
AFIX  23
H46A  2    0.099462    0.373155    0.327102    11.00000   -1.20000
H46B  2    0.132279    0.370866    0.362746    11.00000   -1.20000
AFIX   0
C47   1    0.169979    0.514438    0.352152    11.00000    0.07798    0.17320 =
         0.07561   -0.01013    0.00984    0.00203
AFIX  23
H47A  2    0.186004    0.555983    0.337932    11.00000   -1.20000
H47B  2    0.153235    0.544067    0.371196    11.00000   -1.20000
AFIX   0
C48   1    0.169207    0.414943    0.296876    11.00000    0.09585    0.17724 =
         0.08505   -0.01402    0.04435    0.01059
AFIX  23
H48A  2    0.184468    0.372206    0.311977    11.00000   -1.20000
H48B  2    0.152274    0.387182    0.276423    11.00000   -1.20000
AFIX   0
C49   1    0.118303    0.527288    0.300219    11.00000    0.07992    0.14699 =
         0.08988   -0.00191    0.01191    0.01130
AFIX  23
H49A  2    0.101780    0.562013    0.317508    11.00000   -1.20000
H49B  2    0.136428    0.564054    0.285499    11.00000   -1.20000
AFIX   0
C50   1    0.346845    0.058029    0.028394    11.00000    0.33347    0.22246 =
         0.11692   -0.01854   -0.02315   -0.06137
AFIX  43
H50   2    0.337697    0.103282    0.012722    11.00000   -1.20000
AFIX   0
C51   1    0.348382   -0.085837    0.037392    11.00000    0.33207    0.22160 =
         0.11858   -0.02114   -0.02478   -0.06088
AFIX 137
H51A  2    0.372846   -0.110241    0.026507    11.00000   -1.50000
H51B  2    0.326127   -0.126181    0.035789    11.00000   -1.50000
H51C  2    0.353867   -0.070871    0.064733    11.00000   -1.50000
AFIX   0
C52   1    0.303412   -0.020680   -0.017411    11.00000    0.33411    0.22540 =
         0.12089   -0.01940   -0.02591   -0.06085
AFIX 137
H52A  2    0.276698   -0.025397   -0.005728    11.00000   -1.50000
H52B  2    0.308480   -0.069980   -0.033254    11.00000   -1.50000
H52C  2    0.304003    0.028843   -0.033947    11.00000   -1.50000
AFIX   0
HKLF 4 1 1 -2 0 1 0 0 0 0 1


REM  mjl18259_a.res in P-1 New: C2/c
REM R1 =  0.0928 for    4970 Fo > 4sig(Fo)  and  0.2121 for all   17258 data
REM    625 parameters refined using     74 restraints

END

WGHT      0.1220      0.0000

REM Highest difference peak  0.390,  deepest hole -0.308,  1-sigma level  0.049
Q1    1   0.4225  0.4193  0.0715  11.00000  0.05    0.39
Q2    1   0.3981  0.2720  0.0726  11.00000  0.05    0.35
Q3    1   0.3723  0.1375  0.0673  11.00000  0.05    0.33
Q4    1   0.3719 -0.0419  0.0154  11.00000  0.05    0.31
Q5    1   0.3721  0.2585  0.0716  11.00000  0.05    0.26
Q6    1  -0.0200  0.6713  0.1605  11.00000  0.05    0.25
Q7    1   0.3004  0.4799  0.1924  11.00000  0.05    0.23
Q8    1   0.1874  0.4526  0.3565  11.00000  0.05    0.22
Q9    1   0.3952  0.1447  0.0682  11.00000  0.05    0.22
Q10   1   0.3088  0.6455  0.4836  11.00000  0.05    0.22
Q11   1   0.3297  0.4679  0.1668  11.00000  0.05    0.20
Q12   1   0.4297  0.3058  0.0706  11.00000  0.05    0.20
Q13   1   0.0363  0.3889  0.4342  11.00000  0.05    0.20
Q14   1   0.1689  0.5641  0.3477  11.00000  0.05    0.20
Q15   1   0.1257  0.6068  0.3001  11.00000  0.05    0.20
Q16   1   0.3391  0.6844  0.4699  11.00000  0.05    0.19
Q17   1   0.2789  0.3426  0.1964  11.00000  0.05    0.19
Q18   1   0.3807  0.0393  0.0305  11.00000  0.05    0.19
Q19   1   0.2195  0.5398  0.3984  11.00000  0.05    0.19
Q20   1   0.0260  0.6390  0.2039  11.00000  0.05    0.19
Q21   1  -0.0576  0.7203  0.1179  11.00000  0.05    0.19
Q22   1   0.2800 -0.0012 -0.0507  11.00000  0.05    0.19
Q23   1   0.2808  0.6866  0.5161  11.00000  0.05    0.19
Q24   1   0.1480  0.4406  0.3248  11.00000  0.05    0.19
Q25   1   0.1581  0.4959  0.3294  11.00000  0.05    0.18
Q26   1   0.2213  0.5076  0.4020  11.00000  0.05    0.17
Q27   1   0.3071  0.3199  0.1688  11.00000  0.05    0.17
Q28   1   0.2507  0.2842  0.2031  11.00000  0.05    0.17
Q29   1   0.0019  0.2442  0.5222  11.00000  0.05    0.17
Q30   1   0.2378  0.2205  0.1816  11.00000  0.05    0.17
Q31   1   0.2926  0.0596 -0.0225  11.00000  0.05    0.17
Q32   1   0.0439  0.7835  0.2015  11.00000  0.05    0.16
;
_shelx_res_checksum              26428
_shelx_fab_file                  
;
-39 1 1 -2.0278 0.0663
-39 1 2 -1.8943 1.8376
-39 1 3 -13.9770 0.3693
-39 1 4 -8.5851 -0.4417
-39 1 5 17.1450 0.4460
-39 1 6 -4.3327 -1.8245
-39 1 7 0.4659 0.3528
-39 1 8 -12.5962 -2.1767
-39 3 1 -13.8837 0.4303
-39 3 2 -6.2291 -0.1231
-39 3 3 1.9149 -0.6010
-39 3 4 -4.7481 -1.2061
-39 3 5 -1.9173 -0.7593
-39 3 6 8.6296 -1.0706
-39 3 7 6.6519 -0.5285
-39 3 8 -5.0224 -0.0999
-38 0 2 2.9748 7.7829
-38 0 4 -1.2722 2.3634
-38 0 6 -12.1973 -1.7896
-38 2 1 -0.8772 0.0938
-38 2 2 -7.7579 0.4979
-38 2 3 -6.6517 0.2290
-38 2 4 -0.4792 0.4159
-38 2 5 5.4198 -0.8147
-38 2 6 -11.5743 -0.2954
-38 2 7 -2.9962 -0.9158
-38 2 8 -14.2030 -0.0347
-38 2 9 0.6254 -0.3038
-38 2 10 11.0664 0.6866
-38 2 11 11.3568 0.5786
-38 2 12 -18.8499 0.5485
-38 2 13 1.5597 0.5057
-38 4 1 -6.3927 0.5460
-38 4 2 16.8149 -0.1546
-38 4 3 2.1287 -0.0059
-38 4 4 0.2836 -0.7339
-38 4 5 -34.0507 -0.0950
-38 4 6 6.8064 -1.0727
-38 4 7 20.5764 -0.0637
-38 4 8 -12.1982 0.2409
-38 4 9 13.1065 0.2851
-38 4 10 6.3371 0.9637
-38 4 11 -8.9305 0.1020
-38 6 1 -0.2215 1.3218
-38 6 2 -5.7166 0.7203
-38 6 3 12.9414 -0.1621
-38 6 4 -5.3594 0.1510
-37 1 1 -7.2792 -0.4577
-37 1 2 -8.5607 1.7158
-37 1 3 8.1316 0.7922
-37 1 4 8.6919 2.8945
-37 1 5 2.9889 -0.4608
-37 1 9 4.2726 -0.9919
-37 1 10 -14.1918 -2.3758
-37 1 11 12.3920 -0.3201
-37 1 12 -5.4617 -1.3159
-37 3 1 -5.2995 0.7398
-37 3 2 5.6388 0.9633
-37 3 3 12.9757 0.3665
-37 3 9 -4.7368 -0.8407
-37 3 10 -3.6557 0.2709
-37 3 11 1.2712 -0.5015
-37 3 12 -0.4673 0.4501
-37 3 13 10.2781 -0.1274
-37 3 14 9.9530 0.1944
-37 3 15 -14.5825 0.1184
-37 3 16 -3.2207 -0.4347
-37 5 2 0.5953 0.1919
-37 5 3 -0.2962 -0.1395
-37 5 4 -6.2710 -0.0222
-37 5 5 -14.2212 -1.0071
-37 5 6 20.9811 -0.2533
-37 5 7 20.6730 -0.9618
-37 5 8 -3.2305 -0.5805
-37 5 9 -2.6115 -0.1766
-37 5 10 -11.7397 0.6657
-37 5 11 10.1469 0.4219
-37 5 12 0.6093 0.9726
-37 5 13 -20.9513 0.7096
-37 7 1 -4.9912 0.0876
-37 7 2 -13.1137 0.5542
-37 7 3 13.3330 0.3063
-37 7 4 -14.3092 1.4675
-37 7 5 -19.6428 0.3089
-37 7 6 -7.8721 0.9341
-36 0 2 -2.0744 3.8645
-36 0 4 -13.4320 4.4179
-36 0 6 -4.7052 2.8314
-36 0 8 -4.9448 -0.6018
-36 2 1 8.5974 -0.2199
-36 2 2 -15.5700 0.7435
-36 2 3 -12.4602 0.5574
-36 2 4 -0.4387 0.6592
-36 2 5 4.6845 0.1355
-36 2 6 11.3074 0.9201
-36 2 7 -29.6605 -1.2420
-36 2 8 13.5516 -0.1257
-36 2 9 3.1379 -1.4375
-36 2 10 0.4989 -0.1125
-36 2 13 -8.4551 0.2834
-36 2 14 -2.9533 0.2217
-36 2 15 10.0993 0.4695
-36 2 16 18.9937 0.1653
-36 2 17 15.0161 0.5033
-36 2 18 -9.3563 -0.3281
-36 2 19 0.2163 0.3757
-36 4 1 -10.8256 0.5209
-36 4 2 -6.8111 0.7169
-36 4 3 2.2353 1.0003
-36 4 4 -8.4355 0.7541
-36 4 5 0.2986 -0.0119
-36 4 6 -5.5928 -0.0704
-36 4 7 15.7235 -0.5773
-36 4 8 -4.3924 -0.4945
-36 4 9 -11.8354 -0.9319
-36 4 12 -14.6010 0.5059
-36 4 13 3.2447 0.0909
-36 4 14 -1.5003 0.1956
-36 4 15 5.7145 -0.1906
-36 4 16 -6.9597 0.0373
-36 4 17 -0.9207 -0.5036
-36 6 1 16.2713 0.0530
-36 6 2 -1.2018 0.5623
-36 6 3 2.0012 -0.1068
-36 6 4 17.4378 0.7970
-36 6 5 -5.2746 -0.3983
-36 6 7 -11.3673 -0.3074
-36 6 8 18.1216 -0.0222
-36 6 9 23.1253 -0.6799
-36 6 10 3.2269 -0.8347
-36 6 11 18.2623 -0.8087
-36 6 12 -1.3955 -0.7010
-36 6 13 -22.0321 0.6150
-36 6 14 -10.5483 -0.6279
-36 8 1 -6.5917 -1.0385
-36 8 2 -3.0683 -0.2487
-36 8 3 -6.2950 -0.7797
-36 8 4 -6.5412 -0.1447
-36 8 5 -13.6733 -0.0259
-36 8 6 1.7838 0.0294
-36 8 7 13.9749 0.5547
-35 1 1 15.6289 -0.6371
-35 1 2 4.1796 -1.3925
-35 1 3 2.2601 1.2121
-35 1 4 -8.5566 3.2142
-35 1 5 -5.2623 1.1257
-35 1 6 2.9947 2.9525
-35 1 7 -9.7779 -0.4071
-35 1 8 -9.4594 1.3629
-35 1 9 -7.4386 -1.8963
-35 1 10 -5.4638 -1.2348
-35 1 11 -1.8077 -1.6736
-35 1 12 10.0552 -2.1941
-35 1 13 -10.1308 -0.5300
-35 1 16 0.0152 0.0918
-35 1 17 4.4825 1.1734
-35 1 18 -8.9960 1.4077
-35 1 19 -2.9105 0.5418
-35 1 20 -6.7191 1.5654
-35 1 21 -3.0129 -0.1244
-35 3 1 14.2918 0.2361
-35 3 2 -11.1224 0.4476
-35 3 3 2.8460 0.5922
-35 3 4 -7.5422 1.0680
-35 3 5 -9.2976 0.5236
-35 3 6 -3.8479 0.3431
-35 3 7 -1.3626 -0.0565
-35 3 8 -9.4821 -0.0443
-35 3 9 6.1634 -0.5110
-35 3 10 -6.6117 -0.3993
-35 3 11 -9.4266 -0.2749
-35 3 12 13.3386 0.2466
-35 3 13 1.7929 0.0465
-35 3 16 4.2009 0.2429
-35 3 17 5.1962 0.0455
-35 3 18 -2.7657 -0.1380
-35 3 19 -17.1144 0.3057
-35 3 20 -15.5629 0.2025
-35 5 1 -16.8239 0.0606
-35 5 2 0.3295 0.1776
-35 5 3 0.6014 0.1481
-35 5 4 2.4965 0.2141
-35 5 5 11.7436 0.0022
-35 5 6 8.3660 0.3861
-35 5 7 -14.3662 -0.5752
-35 5 8 0.7744 -0.1709
-35 5 9 5.0059 -0.2911
-35 5 10 -0.2457 -0.2019
-35 5 11 1.4664 0.1472
-35 5 12 10.5205 0.1152
-35 5 14 -3.1939 0.7069
-35 5 15 17.3972 0.8326
-35 5 16 3.7069 0.7758
-35 5 17 -6.7824 0.5382
-35 5 18 -6.4267 -0.6835
-35 7 1 15.5160 -0.3805
-35 7 2 -4.4650 -0.1158
-35 7 3 6.6689 -0.1274
-35 7 4 3.1601 0.3061
-35 7 5 -12.5284 0.4713
-35 7 6 16.9785 0.4599
-35 7 7 2.0582 0.4512
-35 7 8 -4.3286 0.4764
-35 7 9 6.5365 0.0553
-35 7 10 6.9475 0.4854
-35 7 11 5.0805 0.0575
-35 7 12 6.4335 -0.4875
-35 7 13 8.8531 -0.0647
-35 7 14 1.2835 -1.6030
-35 7 15 9.5506 0.2877
-35 9 1 5.6619 -0.3088
-35 9 2 -4.0367 0.3776
-35 9 3 -16.5024 -0.1489
-35 9 4 1.7107 0.4223
-35 9 5 -12.2574 -0.0324
-35 9 6 0.8136 0.0677
-35 9 7 2.8448 0.3531
-35 9 8 8.5632 -0.1767
-35 9 9 1.8313 0.1779
-34 0 2 -6.3440 -8.5155
-34 0 4 -3.6563 -1.2039
-34 0 6 -2.9126 2.7472
-34 0 10 -7.6572 0.9047
-34 0 20 -14.8790 1.9656
-34 0 22 -20.1042 2.4394
-34 2 1 -7.6783 -0.1545
-34 2 2 -2.2408 -0.7433
-34 2 3 -8.7689 0.5326
-34 2 4 -7.0157 -0.3714
-34 2 5 -5.5674 1.7751
-34 2 6 9.8705 0.8605
-34 2 7 6.6648 0.3692
-34 2 8 -25.2527 0.3826
-34 2 9 10.6253 -1.0954
-34 2 10 -1.7324 -0.2270
-34 2 11 -18.4785 -1.5273
-34 2 12 -6.9545 -0.3897
-34 2 13 4.4223 -0.7667
-34 2 14 13.6541 -0.2573
-34 2 15 -9.0198 0.2118
-34 2 16 6.2618 -0.2280
-34 2 19 4.4005 0.3565
-34 2 20 -4.4208 0.1778
-34 2 21 -9.1097 0.7714
-34 2 22 2.1566 -0.6624
-34 4 1 -9.0485 -0.2418
-34 4 2 0.0702 -0.3241
-34 4 3 2.3245 0.2653
-34 4 4 -10.5986 0.4974
-34 4 5 4.8451 0.3845
-34 4 6 -2.8035 0.8245
-34 4 7 -15.8252 0.2033
-34 4 8 19.3126 0.1204
-34 4 9 5.8803 -0.3580
-34 4 10 -19.8727 -0.2308
-34 4 11 -6.5863 -0.7207
-34 4 12 6.5785 -0.1542
-34 4 13 2.8375 -0.5730
-34 4 14 -9.0165 0.1722
-34 4 15 -5.5157 -0.3118
-34 4 18 -3.0081 -0.0543
-34 4 19 -2.7441 -0.0565
-34 4 20 -2.0612 -0.5507
-34 4 21 -9.2192 -0.1044
-34 6 1 4.0260 0.1567
-34 6 2 12.4074 -0.4247
-34 6 3 1.6171 -0.2263
-34 6 4 -9.2433 -0.1077
-34 6 5 3.2720 -0.5003
-34 6 6 -11.4425 0.0236
-34 6 7 12.1230 -0.4393
-34 6 8 15.5788 0.5075
-34 6 9 4.8857 -0.1615
-34 6 10 11.8545 0.0673
-34 6 11 -18.8228 0.2194
-34 6 12 -14.4160 -0.1911
-34 6 13 -2.1170 0.4021
-34 6 16 -1.3695 -0.3015
-34 6 17 3.7903 0.3506
-34 6 18 -8.7702 0.0361
-34 6 19 -1.1478 0.9620
-34 8 1 -11.2605 -0.6365
-34 8 2 -13.3274 -0.0418
-34 8 3 8.9302 -0.5110
-34 8 4 -14.9714 -0.2323
-34 8 5 11.1316 0.2040
-34 8 6 8.0660 0.0495
-34 8 7 -7.7014 0.5014
-34 8 8 12.6915 0.2372
-34 8 9 0.9623 0.5561
-34 8 10 -4.9521 -0.0485
-34 8 11 6.5598 0.1780
-34 8 12 9.3577 0.0258
-34 8 13 -2.2831 0.0500
-34 8 14 -0.2587 0.0673
-34 8 15 12.4514 -0.5041
-34 10 1 7.1683 -0.3371
-34 10 2 10.2519 -0.4388
-34 10 3 6.7795 -0.1341
-34 10 4 -5.9521 -0.0825
-34 10 5 -9.1228 0.2110
-34 10 6 10.6493 0.3914
-34 10 7 -6.6980 0.2852
-34 10 8 1.8183 0.5665
-33 1 1 1.3234 0.4113
-33 1 2 7.4348 -2.5675
-33 1 3 -12.1691 0.5824
-33 1 4 7.2512 -1.2599
-33 1 5 -5.3718 2.1271
-33 1 6 -8.5059 1.7415
-33 1 7 -0.2204 2.4631
-33 1 8 -10.1121 3.1291
-33 1 9 10.3006 0.0455
-33 1 10 2.4021 1.8467
-33 1 11 -0.4758 -1.1050
-33 1 12 -13.6157 0.0539
-33 1 13 4.5569 -1.3338
-33 1 14 8.5743 -1.5285
-33 1 15 -14.1273 -0.8549
-33 1 16 4.8431 -1.7490
-33 1 17 -4.7144 0.3902
-33 1 18 -3.1952 -0.6420
-33 1 19 -13.8957 1.2901
-33 1 21 4.6929 0.6286
-33 1 22 -17.3962 1.3841
-33 1 23 -6.6630 0.1284
-33 1 24 17.3799 0.1110
-33 3 1 0.2235 -0.4707
-33 3 2 1.8147 -1.0502
-33 3 3 6.1323 0.2692
-33 3 4 9.6546 -0.0948
-33 3 5 -3.2290 0.7248
-33 3 6 6.3048 0.2793
-33 3 7 -13.6983 0.7127
-33 3 8 -1.7726 0.3521
-33 3 9 11.3775 0.1646
-33 3 10 -2.2733 0.0674
-33 3 11 6.0106 -0.6296
-33 3 12 4.5931 -0.1070
-33 3 13 3.3931 -0.3970
-33 3 14 -13.6978 -0.1088
-33 3 15 7.6098 0.1335
-33 3 16 -2.1539 0.0047
-33 3 17 -25.3580 0.0633
-33 3 18 -6.7935 0.0461
-33 3 20 19.3451 -0.1845
-33 3 21 12.1224 0.1505
-33 3 22 4.0951 0.1104
-33 3 23 -7.2059 0.3455
-33 3 24 -7.5990 -0.2258
-33 5 1 11.0086 0.4562
-33 5 2 7.9910 -0.0826
-33 5 3 -0.2165 0.0967
-33 5 4 0.0908 0.0673
-33 5 5 -2.5880 -0.0589
-33 5 6 -14.8518 0.1775
-33 5 7 -6.1237 -0.2363
-33 5 8 -3.8875 0.3286
-33 5 9 7.7921 -0.1368
-33 5 10 -5.1659 -0.0012
-33 5 11 4.4287 0.0976
-33 5 12 5.4310 0.0269
-33 5 13 6.8692 -0.0380
-33 5 14 6.7675 0.0342
-33 5 15 -9.4191 0.0651
-33 5 16 4.2601 -0.1169
-33 5 17 11.0295 -0.0475
-33 5 19 -13.9529 0.2745
-33 5 20 0.2902 0.2506
-33 5 21 -1.9464 0.4019
-33 5 22 7.1690 -0.6918
-33 7 1 -4.5636 -0.1648
-33 7 2 4.5844 -0.2105
-33 7 3 12.1741 -0.2100
-33 7 4 -1.9283 -0.3149
-33 7 5 -2.1040 -0.0015
-33 7 6 1.6637 0.0873
-33 7 7 8.3376 0.3324
-33 7 8 -6.4069 0.1479
-33 7 9 7.3319 0.4466
-33 7 10 9.6698 0.4411
-33 7 11 -11.6960 -0.0190
-33 7 12 -22.8063 0.0747
-33 7 13 -7.2686 -0.5508
-33 7 14 12.4237 -0.0969
-33 7 15 8.6575 -0.4747
-33 7 16 6.0829 -0.7562
-33 7 17 -5.4638 -0.4076
-33 7 18 3.4337 -0.7080
-33 7 19 3.3591 0.1220
-33 9 1 -24.3812 -0.0793
-33 9 2 -0.7614 -0.4289
-33 9 3 -3.1320 -0.2107
-33 9 4 -2.0392 -0.1746
-33 9 5 10.3661 -0.2666
-33 9 6 -4.0929 0.0472
-33 9 7 -1.2854 -0.0577
-33 9 8 -1.3271 0.3332
-33 9 9 -11.1974 0.2227
-33 9 10 3.9830 0.1691
-33 9 11 -1.2697 0.3415
-33 9 12 -2.8739 -0.4619
-33 9 13 -14.5166 0.0246
-33 9 14 -15.1214 -0.1290
-33 9 15 11.6458 -0.4369
-33 11 1 -1.0738 -0.3113
-33 11 2 -9.0440 0.5820
-33 11 3 -1.3322 -0.1615
-33 11 4 -19.3428 0.3161
-33 11 5 12.5526 0.2414
-33 11 6 14.4318 0.0113
-33 11 7 6.0365 0.2730
-32 0 2 17.1584 -10.0415
-32 0 4 5.6943 -6.1845
-32 0 6 -1.7087 -2.1000
-32 0 16 6.3979 -2.5317
-32 0 18 4.7003 -2.6838
-32 0 20 5.5444 -0.5558
-32 0 24 8.0803 2.2931
-32 0 26 7.4883 1.4278
-32 2 1 -1.4032 0.1799
-32 2 2 -5.8735 -1.7179
-32 2 3 9.6218 -0.1657
-32 2 4 9.5205 -1.3389
-32 2 8 5.1755 0.9770
-32 2 9 -0.1853 1.0736
-32 2 10 -1.4498 0.5553
-32 2 11 1.9338 -0.7733
-32 2 12 -5.5479 -0.1892
-32 2 13 9.9953 -1.4245
-32 2 14 -6.3188 -0.2226
-32 2 15 -5.4297 -0.9356
-32 2 16 -10.1829 -0.2922
-32 2 17 4.3211 0.0068
-32 2 18 -17.7352 -0.2434
-32 2 19 -13.7451 0.4883
-32 2 20 6.8023 -0.0055
-32 2 21 0.7930 0.5398
-32 2 23 6.9250 0.3108
-32 2 24 0.6099 0.2557
-32 2 25 -12.9863 0.5290
-32 2 26 -1.5112 -1.1201
-32 4 1 -6.9255 -0.3644
-32 4 2 5.4388 -0.4572
-32 4 3 8.0176 0.0271
-32 4 4 12.7924 -0.7017
-32 4 5 7.5978 0.2190
-32 4 6 3.7609 0.2681
-32 4 7 7.6779 0.6362
-32 4 8 3.5562 0.3579
-32 4 9 -0.0322 0.3288
-32 4 10 -5.5682 0.5143
-32 4 11 -4.0096 0.0777
-32 4 12 -7.5863 0.2059
-32 4 13 -11.8568 -0.1973
-32 4 14 -9.7518 0.0038
-32 4 15 11.4603 -0.5238
-32 4 16 -5.6882 -0.0828
-32 4 17 -5.0993 -0.4052
-32 4 18 -5.1266 -0.1776
-32 4 19 8.3997 -0.1301
-32 4 20 6.6044 -0.3531
-32 4 22 -0.1561 -0.4092
-32 4 23 -11.5477 0.0988
-32 4 24 -1.4510 -0.4071
-32 6 1 -9.0292 0.5812
-32 6 2 -19.4629 -0.1015
-32 6 3 17.0789 0.2781
-32 6 4 -13.9531 -0.2394
-32 6 5 -0.1225 -0.0329
-32 6 6 7.4762 -0.2929
-32 6 7 -2.9468 -0.1637
-32 6 8 2.0218 -0.0285
-32 6 9 -9.6256 -0.2565
-32 6 10 2.9467 0.3676
-32 6 11 12.3349 -0.1402
-32 6 12 -18.9880 0.2582
-32 6 13 -6.7050 0.2798
-32 6 14 -6.3052 -0.1761
-32 6 15 -3.0057 0.4610
-32 6 16 10.1765 -0.2045
-32 6 17 2.9232 0.3206
-32 6 18 -2.7638 -0.0631
-32 6 19 7.7767 -0.4446
-32 6 20 10.4795 -0.0390
-32 6 21 -7.5870 0.5919
-32 6 22 -17.3605 -0.0427
-32 8 1 4.6078 -0.1037
-32 8 2 -14.6538 0.0035
-32 8 3 10.0553 -0.5228
-32 8 4 10.7079 -0.0950
-32 8 5 12.7972 -0.4314
-32 8 6 21.7390 0.0254
-32 8 7 -4.7409 0.2602
-32 8 8 -10.1245 0.0896
-32 8 9 7.0859 0.7680
-32 8 10 -11.1781 0.0321
-32 8 11 -8.1772 0.6849
-32 8 12 6.6580 0.1804
-32 8 13 -10.7946 -0.1032
-32 8 14 -13.3672 0.1431
-32 8 15 -6.2589 -0.6627
-32 8 16 0.1150 0.1043
-32 8 17 -14.7781 -0.2372
-32 8 18 13.0657 0.0877
-32 8 19 -5.9426 -0.5028
-32 10 1 -3.3922 -0.3233
-32 10 2 1.3047 -0.3182
-32 10 3 5.4852 -0.2631
-32 10 4 -10.1839 -0.5107
-32 10 5 -0.1231 0.0194
-32 10 6 -1.5831 -0.1156
-32 10 7 -5.8302 0.2191
-32 10 8 -14.2684 0.1672
-32 10 9 22.7956 0.2646
-32 10 10 -2.1347 0.3445
-32 10 11 -9.6614 0.0198
-32 10 12 -0.7380 0.3552
-32 10 13 -16.3984 -0.1679
-32 10 14 9.7021 0.0491
-32 10 15 11.3007 -0.3190
-32 12 1 -8.1912 -0.3618
-32 12 2 -0.3960 -0.1423
-32 12 3 -2.6804 -0.2280
-32 12 4 -10.7015 0.7376
-31 1 1 -3.5182 1.3356
-31 1 2 3.0435 0.0290
-31 1 3 11.3761 -0.7960
-31 1 4 -1.8401 -4.2022
-31 1 5 7.3390 -0.0548
-31 1 6 1.4299 -2.2246
-31 1 7 0.9775 2.0918
-31 1 8 -3.6941 0.2143
-31 1 9 4.8467 2.2110
-31 1 10 1.6279 1.9371
-31 1 13 -7.9657 -0.6674
-31 1 14 2.1948 0.8629
-31 1 15 -9.3570 -1.4158
-31 1 16 -7.1750 -1.0124
-31 1 17 11.2167 -1.1508
-31 1 18 -9.8555 -1.5694
-31 1 19 13.4027 -0.2735
-31 1 20 -9.1694 -1.1064
-31 1 21 -2.8189 0.7366
-31 1 22 13.8324 0.5143
-31 1 23 -12.6525 1.5434
-31 1 25 -5.9764 0.8374
-31 1 26 1.5262 0.4892
-31 1 27 17.6179 0.7828
-31 1 28 -0.2071 -0.7096
-31 3 1 -2.5502 -0.6081
-31 3 2 -2.0001 -0.4015
-31 3 3 3.3340 -0.2404
-31 3 4 11.0928 -0.9418
-31 3 5 4.2726 0.2732
-31 3 6 -8.2520 -0.5431
-31 3 7 0.2356 0.6044
-31 3 8 -0.0795 -0.4858
-31 3 9 1.9896 0.7630
-31 3 10 -0.1995 -0.0894
-31 3 11 -7.8184 0.0198
-31 3 12 2.2305 0.0373
-31 3 13 0.7988 -0.5953
-31 3 14 -2.3790 0.0841
-31 3 15 -1.9827 -0.3922
-31 3 16 7.3270 0.1157
-31 3 17 -9.7969 -0.0031
-31 3 18 0.2948 -0.2129
-31 3 19 15.0478 -0.0552
-31 3 20 0.2293 -0.3221
-31 3 21 -10.5240 0.0009
-31 3 22 4.0781 -0.1639
-31 3 24 2.7215 -0.1158
-31 3 25 8.9319 -0.1020
-31 3 26 -7.4434 -0.0044
-31 3 27 0.4200 -0.2625
-31 5 1 12.3812 0.4701
-31 5 2 -5.9324 -0.1264
-31 5 3 6.1956 0.3245
-31 5 4 -2.9736 -0.0640
-31 5 5 7.7988 0.0465
-31 5 6 2.6209 -0.2170
-31 5 7 0.0997 -0.2016
-31 5 8 -0.4598 0.3566
-31 5 9 1.8034 -0.2399
-31 5 10 12.6100 0.2059
-31 5 11 6.2738 0.0877
-31 5 12 2.6121 -0.0399
-31 5 13 -6.7676 0.3696
-31 5 14 -5.3661 0.0572
-31 5 15 -16.3701 0.2860
-31 5 16 -13.9962 -0.0280
-31 5 17 -18.8681 -0.0650
-31 5 18 -3.4299 -0.1462
-31 5 19 -2.5846 -0.3909
-31 5 20 5.7492 -0.3068
-31 5 21 4.8044 -0.7498
-31 5 23 -1.8353 0.0661
-31 5 24 7.8667 -0.0820
-31 5 25 -4.4499 0.3335
-31 7 1 -12.1518 -0.2177
-31 7 2 -6.3850 0.4256
-31 7 3 3.5331 -0.3701
-31 7 4 0.3999 -0.2453
-31 7 5 -9.9213 -0.4528
-31 7 6 -1.9065 -0.6387
-31 7 7 -2.4575 -0.1180
-31 7 8 5.9282 -0.4971
-31 7 9 15.8224 0.4012
-31 7 10 0.4581 0.0163
-31 7 11 8.1022 0.2970
-31 7 12 7.4381 0.4038
-31 7 13 0.5322 0.1308
-31 7 14 -3.6934 0.2051
-31 7 15 1.8032 -0.1427
-31 7 16 -0.0213 0.0338
-31 7 17 -4.1423 -0.4604
-31 7 18 -6.4821 -0.1717
-31 7 19 -8.5326 -0.3323
-31 7 20 16.6803 -0.3785
-31 7 21 2.4749 -0.1024
-31 7 22 -14.6897 -0.2108
-31 7 23 8.5159 0.0665
-31 9 1 -8.9091 0.3991
-31 9 2 8.7554 -0.2156
-31 9 3 11.3876 -0.0336
-31 9 4 -16.0106 -0.4489
-31 9 5 7.8926 -0.2128
-31 9 6 6.5443 -0.3225
-31 9 7 -2.0690 -0.2147
-31 9 8 -11.5909 -0.0172
-31 9 9 10.7177 -0.0264
-31 9 10 -16.1802 0.4281
-31 9 11 20.8832 0.2165
-31 9 12 -7.5654 0.2908
-31 9 13 -21.6227 0.1357
-31 9 14 8.9009 -0.1622
-31 9 15 5.9710 0.1611
-31 9 16 -8.5720 -0.3396
-31 9 17 7.0969 -0.2348
-31 9 18 -9.9469 -0.0173
-31 9 19 6.6411 -0.5688
-31 11 1 2.8764 -0.2529
-31 11 2 2.8045 0.1125
-31 11 3 -7.1217 -0.6331
-31 11 4 5.0130 0.1307
-31 11 5 20.0451 -0.3915
-31 11 6 -15.0643 0.0921
-31 11 7 -24.0483 0.3852
-31 11 8 2.0780 -0.0518
-31 11 9 14.0956 0.3294
-31 11 10 -0.0400 -0.3359
-31 11 11 -2.0273 0.0772
-31 11 12 -18.8449 -0.2450
-31 11 13 -7.7585 -0.2479
-31 11 14 14.0143 0.1340
-30 0 2 -15.0457 4.1960
-30 0 4 -10.6595 -1.9097
-30 0 6 18.3698 -3.8064
-30 0 8 -13.8606 -2.2992
-30 0 12 -6.8414 3.2245
-30 0 18 -11.0893 -1.2279
-30 0 20 -9.3313 -2.1555
-30 0 22 8.0379 -1.5066
-30 0 24 26.4517 0.3699
-30 0 26 5.2519 1.5886
-30 0 28 -0.9538 1.5567
-30 2 1 -3.5599 -0.0946
-30 2 2 1.0127 -0.4219
-30 2 3 -5.0828 -0.6533
-30 2 4 -2.0888 -0.5386
-30 2 5 -5.3970 -0.6868
-30 2 6 -0.5538 -1.4955
-30 2 7 10.7225 1.2554
-30 2 8 1.1420 -0.1378
-30 2 9 9.1178 2.0959
-30 2 10 6.1094 0.6723
-30 2 11 14.0291 1.1760
-30 2 12 4.7066 0.4718
-30 2 14 -7.4678 0.0291
-30 2 15 0.7365 -1.0350
-30 2 16 6.5790 -0.2410
-30 2 17 -7.6627 -1.1426
-30 2 18 3.3643 -0.4395
-30 2 19 17.5839 -0.3243
-30 2 20 11.7499 -0.1592
-30 2 21 -0.4064 0.2482
-30 2 22 0.3651 0.0055
-30 2 23 -10.9916 0.1652
-30 2 24 -1.6075 0.4910
-30 2 25 -2.2096 -0.0873
-30 2 26 5.9084 0.6613
-30 2 27 4.3916 -0.0151
-30 2 28 12.6303 -1.0016
-30 2 29 2.5227 0.3826
-30 4 1 12.8520 -0.2302
-30 4 2 0.6960 0.1993
-30 4 3 16.8465 -0.3027
-30 4 4 -7.0058 -0.3526
-30 4 5 10.3060 -0.1004
-30 4 6 0.8627 -0.4132
-30 4 7 -2.6913 0.1051
-30 4 8 -2.2805 -0.3916
-30 4 9 -0.2956 0.4133
-30 4 10 -3.0725 -0.4064
-30 4 11 -9.2881 0.6882
-30 4 12 -5.2643 -0.0768
-30 4 13 4.8995 0.4229
-30 4 14 3.7870 0.3296
-30 4 15 -7.2657 0.1416
-30 4 16 -0.9299 0.3185
-30 4 17 1.0339 -0.1558
-30 4 18 16.7924 -0.0235
-30 4 19 2.4853 -0.4080
-30 4 20 -13.8367 -0.3516
-30 4 21 -7.4268 -0.3814
-30 4 22 -5.5109 -0.4620
-30 4 23 6.8599 0.2439
-30 4 24 -4.7617 0.1326
-30 4 25 -3.2627 0.6450
-30 4 26 4.4686 -0.1459
-30 4 27 5.1745 0.1286
-30 4 28 4.1306 0.0463
-30 6 1 4.9908 0.3785
-30 6 2 -4.1531 0.6292
-30 6 3 5.9541 0.5753
-30 6 4 8.3831 -0.0048
-30 6 5 -1.4032 0.4215
-30 6 6 5.8853 -0.3882
-30 6 7 -8.3161 -0.0894
-30 6 8 4.5210 -0.7183
-30 6 9 6.0462 -0.3975
-30 6 10 -2.8680 -0.3167
-30 6 11 4.2340 -0.2594
-30 6 12 -4.0517 0.1949
-30 6 13 1.0013 -0.0282
-30 6 14 2.4077 0.2330
-30 6 15 9.7095 0.4507
-30 6 16 6.3257 0.2157
-30 6 17 -4.9139 0.4563
-30 6 18 -4.4158 -0.1260
-30 6 19 -18.5461 0.3149
-30 6 20 1.6631 0.0136
-30 6 21 -9.4082 -0.2150
-30 6 22 2.5647 0.1075
-30 6 23 6.4752 -0.2317
-30 6 24 8.9525 0.1597
-30 6 25 -0.9409 0.2769
-30 8 1 -2.2077 0.4571
-30 8 2 21.1943 0.0458
-30 8 3 1.6314 -0.0322
-30 8 4 -8.9923 0.0029
-30 8 5 -4.8745 -0.5740
-30 8 6 -6.7635 -0.2413
-30 8 7 -17.0841 -0.5481
-30 8 8 -6.3100 0.0063
-30 8 9 10.2105 -0.1285
-30 8 10 2.5752 0.1108
-30 8 11 18.9419 0.6991
-30 8 12 21.4410 0.0316
-30 8 13 -8.8351 0.7287
-30 8 14 -1.8372 0.1102
-30 8 15 -0.8484 0.1067
-30 8 16 0.7217 0.1507
-30 8 17 7.6104 -0.4094
-30 8 18 -2.9456 0.1661
-30 8 19 -22.4798 -0.6669
-30 8 20 10.2453 -0.0020
-30 8 21 16.6609 -0.1909
-30 8 22 -7.7279 0.1028
-30 8 23 5.0064 -0.2685
-30 10 1 13.4614 -0.1595
-30 10 2 7.8741 0.2842
-30 10 3 -2.6731 -0.3858
-30 10 4 11.6961 -0.2469
-30 10 5 10.8469 -0.2553
-30 10 6 1.5366 -0.5932
-30 10 7 -5.6575 0.1240
-30 10 8 -4.3186 -0.4004
-30 10 9 -10.0340 0.3921
-30 10 10 3.4299 -0.0268
-30 10 11 -5.2863 0.1245
-30 10 12 6.3599 0.4450
-30 10 13 0.5854 -0.0282
-30 10 14 -9.3878 0.3348
-30 10 15 -2.1751 0.0421
-30 10 16 -1.6927 0.1271
-30 10 17 -10.6340 -0.1208
-30 10 18 1.6143 0.1084
-30 10 19 7.6639 0.0370
-30 12 1 7.4017 -0.0802
-30 12 2 -6.1774 -0.6101
-30 12 3 15.1559 0.0349
-30 12 4 -9.7082 -0.2890
-30 12 5 6.9383 0.0422
-30 12 6 -6.5218 0.2841
-30 12 7 -6.9857 0.0342
-30 12 8 -6.5190 0.5687
-30 12 9 -3.0106 0.2370
-30 12 10 -6.7112 0.4584
-30 12 11 -6.0718 0.2175
-30 12 12 4.8037 -0.4058
-29 1 1 2.7636 0.2187
-29 1 2 -14.0900 3.0498
-29 1 3 1.3480 -0.7801
-29 1 4 -6.8723 -1.1128
-29 1 5 4.2472 -1.9860
-29 1 6 2.1708 -3.0451
-29 1 7 -3.4173 -1.5204
-29 1 8 -9.5178 -2.9536
-29 1 9 -9.8843 0.4840
-29 1 10 -1.3785 -0.9771
-29 1 11 2.1289 1.3911
-29 1 12 1.0046 1.0845
-29 1 13 -2.2259 1.0582
-29 1 14 1.8955 1.9611
-29 1 15 -0.5641 0.1327
-29 1 16 23.2090 1.3785
-29 1 18 -11.6491 -0.2547
-29 1 19 9.1813 -1.2781
-29 1 20 -3.7497 -1.3384
-29 1 21 -14.8816 -0.5997
-29 1 22 8.6430 -1.0319
-29 1 23 17.9437 0.0348
-29 1 24 -1.6225 -0.1277
-29 1 25 9.3007 0.9103
-29 1 26 3.0228 -0.0611
-29 1 27 -9.6276 1.0332
-29 1 28 7.8501 0.3061
-29 1 29 -2.6599 0.4635
-29 1 30 -3.0214 -0.6901
-29 3 1 3.2428 -0.5552
-29 3 2 6.8676 1.0944
-29 3 3 9.3688 -0.6235
-29 3 4 -3.1109 0.3027
-29 3 5 1.3076 -0.3932
-29 3 6 -7.7092 -0.0642
-29 3 7 -7.7400 0.1773
-29 3 8 -1.7108 -0.5834
-29 3 9 2.3113 0.7672
-29 3 10 3.7064 -0.6444
-29 3 11 10.2842 0.5818
-29 3 12 6.6918 -0.4400
-29 3 13 -1.7238 -0.0996
-29 3 14 7.0968 -0.0623
-29 3 15 -11.6720 -0.5757
-29 3 16 0.9302 0.5490
-29 3 17 -1.3689 -0.3484
-29 3 18 -1.7774 0.4684
-29 3 19 -0.0579 -0.1546
-29 3 20 -4.1356 -0.0657
-29 3 21 3.6639 -0.0260
-29 3 22 -12.0761 -0.3377
-29 3 23 8.6768 0.1220
-29 3 24 -17.3441 -0.5719
-29 3 25 1.9416 -0.1336
-29 3 26 -5.6596 -0.2678
-29 3 27 11.7324 -0.2938
-29 3 28 0.7231 -0.2830
-29 3 29 3.7026 -0.1774
-29 5 1 -2.6627 -0.1200
-29 5 2 1.7210 -0.0916
-29 5 3 9.5067 0.3233
-29 5 4 -3.5784 0.2094
-29 5 5 -8.3241 0.0602
-29 5 6 -1.5378 -0.2279
-29 5 7 -1.0081 -0.0793
-29 5 8 -3.0743 -0.2479
-29 5 9 -5.5371 -0.2432
-29 5 10 -3.7041 0.0146
-29 5 11 2.3536 -0.2351
-29 5 12 -0.6140 0.1407
-29 5 13 -2.5475 0.3174
-29 5 14 -9.6981 0.0571
-29 5 15 -6.0249 0.4203
-29 5 16 -2.9504 -0.1773
-29 5 17 4.6280 0.3198
-29 5 18 6.5550 -0.1218
-29 5 19 -1.5877 -0.0962
-29 5 20 -3.1986 -0.0265
-29 5 21 -7.3671 -0.5502
-29 5 22 12.0933 -0.2429
-29 5 23 2.6901 -0.7287
-29 5 24 -4.1902 -0.2597
-29 5 25 13.0909 -0.2575
-29 5 26 -11.9994 -0.1248
-29 5 27 -3.8456 0.4514
-29 5 28 4.2864 -0.6943
-29 7 1 5.6233 0.2861
-29 7 2 12.7920 0.6941
-29 7 3 -17.3817 0.1321
-29 7 4 -19.1938 0.6212
-29 7 5 4.4949 -0.2901
-29 7 6 -0.7176 -0.0546
-29 7 7 5.9745 -0.5477
-29 7 8 10.4092 -0.6838
-29 7 9 0.4531 -0.0094
-29 7 10 -1.2753 -0.8969
-29 7 11 2.7897 0.3741
-29 7 12 4.4536 -0.3806
-29 7 13 0.4736 0.5318
-29 7 14 8.3303 0.4158
-29 7 15 4.1020 0.1405
-29 7 16 2.7051 0.4696
-29 7 17 -7.9134 -0.0774
-29 7 18 6.0992 0.1979
-29 7 19 -18.2911 -0.2907
-29 7 20 -9.1855 0.1184
-29 7 21 4.2197 -0.3983
-29 7 22 7.2755 0.1117
-29 7 23 -0.2265 -0.0548
-29 7 24 14.8428 -0.2730
-29 7 25 4.6744 0.4642
-29 9 1 6.4537 0.2600
-29 9 2 -10.1890 0.4375
-29 9 3 -9.9178 0.2488
-29 9 4 -4.9233 -0.2725
-29 9 5 11.5139 0.2404
-29 9 6 2.2957 -0.4906
-29 9 7 0.3760 -0.1162
-29 9 8 -0.1831 -0.3588
-29 9 9 4.8540 -0.2271
-29 9 10 13.3682 0.1283
-29 9 11 -6.5289 -0.0956
-29 9 12 19.2449 0.4357
-29 9 13 -0.9484 0.1208
-29 9 14 4.8354 0.2316
-29 9 15 -3.5033 0.1213
-29 9 16 -0.4659 -0.0258
-29 9 17 8.4793 0.1114
-29 9 18 8.1797 -0.1062
-29 9 19 -0.8181 0.1952
-29 9 20 -14.0541 -0.1683
-29 9 21 2.9842 -0.3553
-29 9 22 -10.7240 -0.0609
-29 11 1 -5.2160 0.3131
-29 11 2 -6.4238 -0.1264
-29 11 3 23.2598 -0.1431
-29 11 4 -4.1178 -0.2030
-29 11 5 1.5010 -0.6601
-29 11 6 7.9908 -0.1461
-29 11 7 -9.1958 -0.3623
-29 11 8 4.8204 0.0585
-29 11 9 5.7687 0.0835
-29 11 10 -17.7259 0.0224
-29 11 11 -0.4448 0.3786
-29 11 12 1.0312 -0.2827
-29 11 13 -1.3613 0.2511
-29 11 14 -28.0345 -0.4714
-29 11 15 3.7904 -0.2191
-29 11 16 10.8652 -0.0678
-29 11 17 11.4514 -0.1713
-29 11 18 -4.2139 0.3611
-29 13 1 15.4547 -0.1418
-29 13 2 15.6266 0.2187
-29 13 3 11.4427 -0.1646
-29 13 4 2.2638 -0.1691
-29 13 5 -5.6127 -0.2148
-29 13 6 3.8718 -0.5087
-29 13 7 -3.2029 0.0170
-29 13 8 3.6895 -0.4468
-29 13 9 2.5250 0.1519
-29 13 10 -8.4324 -0.2432
-28 0 2 -1.7531 13.0781
-28 0 4 2.0164 5.7739
-28 0 14 2.1847 1.6280
-28 0 16 30.1496 2.8551
-28 0 18 13.0694 2.1816
-28 0 20 8.0558 0.1891
-28 0 22 -4.8887 -1.7691
-28 0 24 -1.7037 -1.9472
-28 0 26 -7.0066 -1.1290
-28 0 30 -2.3011 0.8805
-28 2 1 1.4951 -0.9672
-28 2 2 3.8812 1.2164
-28 2 3 -4.4700 -0.4252
-28 2 4 1.6488 0.6120
-28 2 5 13.0545 -1.6558
-28 2 6 1.9866 -0.5268
-28 2 7 2.4050 -0.8975
-28 2 8 -5.7816 -0.9901
-28 2 9 0.2247 0.6273
-28 2 10 3.5332 0.0167
-28 2 11 -15.4576 1.4015
-28 2 12 9.3539 0.4162
-28 2 13 -1.8586 0.9525
-28 2 14 3.4824 0.4399
-28 2 15 8.7635 -0.1887
-28 2 16 5.0013 0.2739
-28 2 17 -8.2916 -0.7592
-28 2 18 12.7259 -0.0865
-28 2 19 2.2908 -0.7943
-28 2 20 0.1302 -0.5962
-28 2 21 -9.5431 -0.4813
-28 2 22 4.6130 -0.3650
-28 2 23 10.5898 0.1517
-28 2 24 -1.1522 -0.1189
-28 2 25 5.4699 0.2214
-28 2 26 -7.6965 0.0254
-28 2 27 4.8131 -0.2430
-28 2 28 -5.4646 -0.0714
-28 2 29 5.2638 -0.2363
-28 2 30 0.5075 -0.4528
-28 2 31 1.4296 0.9638
-28 4 1 -0.6572 0.1159
-28 4 2 -2.4928 0.1177
-28 4 3 1.4585 -0.3713
-28 4 4 -4.1750 0.5368
-28 4 5 -1.4706 -0.0204
-28 4 6 1.1391 0.2838
-28 4 7 -4.1540 -0.4530
-28 4 8 -1.0819 0.2704
-28 4 9 -2.2959 -0.3067
-28 4 10 -8.4458 -0.4783
-28 4 11 2.2637 0.2269
-28 4 12 1.1683 -0.8026
-28 4 13 4.3309 0.5345
-28 4 14 -4.1154 -0.4673
-28 4 15 4.6212 0.5231
-28 4 16 -0.2954 0.1608
-28 4 17 11.6397 0.2273
-28 4 18 -1.7459 0.7187
-28 4 19 -12.7459 -0.0171
-28 4 20 -5.0942 0.4336
-28 4 21 -8.1440 -0.4305
-28 4 22 2.5399 -0.2099
-28 4 23 -2.7772 -0.5548
-28 4 24 -5.2592 -0.5045
-28 4 25 10.8116 -0.0587
-28 4 26 12.7051 -0.3147
-28 4 27 4.2074 0.4789
-28 4 28 -10.0599 -0.3078
-28 4 29 -9.1372 0.4882
-28 4 30 -2.8407 0.3210
-28 6 1 7.3798 -0.3302
-28 6 2 14.0209 0.8344
-28 6 3 -7.5621 -0.0530
-28 6 4 -0.6428 0.9702
-28 6 5 2.6580 0.3431
-28 6 6 2.9061 0.4849
-28 6 7 -5.0456 0.4226
-28 6 8 -0.7961 -0.4726
-28 6 9 -16.3590 0.1789
-28 6 10 -8.5153 -0.7248
-28 6 11 8.3353 -0.1014
-28 6 12 -10.3932 -0.2984
-28 6 13 0.9276 -0.3195
-28 6 14 5.2281 0.1186
-28 6 15 -11.6328 0.0551
-28 6 16 18.0314 0.4765
-28 6 17 6.8161 0.1693
-28 6 18 13.3740 0.3664
-28 6 19 -10.8310 0.2684
-28 6 20 -10.6896 0.1100
-28 6 21 6.2044 0.2809
-28 6 22 5.8727 -0.1219
-28 6 23 -11.4887 -0.2379
-28 6 24 -5.8692 0.1734
-28 6 25 9.3037 -0.7788
-28 6 26 3.8128 0.1336
-28 6 27 10.8032 -0.2239
-28 6 28 1.1705 0.3825
-28 8 1 11.1323 0.2456
-28 8 2 5.2169 0.0214
-28 8 3 -10.4757 0.5676
-28 8 4 -25.3005 0.1096
-28 8 5 -5.3954 0.0732
-28 8 6 9.4558 -0.0937
-28 8 7 21.1923 -0.5066
-28 8 8 13.7054 -0.2484
-28 8 9 6.1722 -0.6850
-28 8 10 17.5800 -0.1026
-28 8 11 -18.1557 -0.1480
-28 8 12 9.7455 0.0526
-28 8 13 2.9916 0.4395
-28 8 14 0.1724 0.0166
-28 8 15 18.7123 0.5871
-28 8 16 -2.4895 -0.0210
-28 8 17 -14.0366 0.4023
-28 8 18 8.5085 0.0231
-28 8 19 3.6924 -0.2746
-28 8 20 -8.1933 0.1344
-28 8 21 5.8622 -0.6406
-28 8 22 -5.4762 0.2539
-28 8 23 -6.3660 -0.5357
-28 8 24 -6.4169 0.0231
-28 8 25 0.9042 -0.5511
-28 10 1 2.1980 0.4463
-28 10 2 -8.3481 0.5058
-28 10 3 0.2608 0.0777
-28 10 4 -6.6615 0.3712
-28 10 5 5.7391 -0.3897
-28 10 6 1.4197 -0.0820
-28 10 7 -11.0067 -0.3400
-28 10 8 -1.3017 -0.4044
-28 10 9 0.2053 0.1141
-28 10 10 3.3201 -0.4543
-28 10 11 21.1105 0.2980
-28 10 12 6.2415 -0.1434
-28 10 13 5.0935 0.2150
-28 10 14 -13.6321 0.2176
-28 10 15 -3.4565 -0.1309
-28 10 16 5.2330 0.1437
-28 10 17 -5.3481 -0.2844
-28 10 18 -14.5830 0.0919
-28 10 19 5.0044 0.0170
-28 10 20 4.4467 0.3820
-28 10 21 -4.8731 0.2050
-28 10 22 -15.0648 -0.2399
-28 12 1 -18.6426 0.0510
-28 12 2 3.3125 0.0586
-28 12 3 4.3387 0.1127
-28 12 4 -6.3500 -0.3058
-28 12 5 12.1219 0.2232
-28 12 6 -6.6579 -0.2395
-28 12 7 -16.8869 0.0284
-28 12 8 -9.6668 0.1207
-28 12 9 3.7315 0.1013
-28 12 10 14.9618 0.2473
-28 12 11 6.6972 0.0971
-28 12 12 0.1041 0.1832
-28 12 13 -5.8387 0.0374
-28 12 14 5.6830 -0.1127
-28 12 15 -2.9058 -0.1533
-28 12 16 2.6147 -0.3453
-28 12 17 1.3692 -0.5052
-28 14 1 1.6721 -0.3111
-28 14 2 5.3275 0.1450
-28 14 3 -4.0967 -0.2077
-28 14 4 0.9467 0.3036
-28 14 5 -9.2388 0.0919
-28 14 6 -4.2470 0.1880
-27 1 1 -0.0412 -1.5071
-27 1 2 -7.0961 1.7579
-27 1 3 -5.4474 0.2969
-27 1 4 3.3772 3.4758
-27 1 5 -1.2117 -0.3707
-27 1 6 2.2441 0.4394
-27 1 7 -3.9035 -2.2683
-27 1 8 0.1166 -1.6493
-27 1 9 3.2827 -1.6632
-27 1 10 0.7805 -2.3206
-27 1 11 -11.7620 -0.6847
-27 1 12 29.9455 -1.3599
-27 1 13 -11.9594 0.3353
-27 1 14 0.9722 0.1340
-27 1 15 -3.9009 1.3396
-27 1 16 0.5208 1.6269
-27 1 17 2.6300 0.7513
-27 1 18 -11.7922 1.3138
-27 1 19 8.5743 -0.5180
-27 1 21 2.5711 -0.8750
-27 1 22 -3.8268 -0.4429
-27 1 23 -9.1385 -0.9924
-27 1 24 10.3757 -0.5892
-27 1 25 0.9242 -0.5001
-27 1 26 -2.4590 -0.0054
-27 1 27 7.2792 0.2979
-27 1 28 -4.1582 -0.0620
-27 1 29 4.0728 0.6992
-27 1 30 -7.6536 0.1137
-27 1 31 -4.2406 0.3990
-27 1 32 -1.5654 -0.1957
-27 3 1 6.9289 0.2687
-27 3 2 3.8352 0.4831
-27 3 3 -2.0766 -0.4833
-27 3 4 -0.6640 0.9202
-27 3 5 -1.3754 -0.8329
-27 3 6 4.4303 0.9077
-27 3 7 -1.3751 -0.4477
-27 3 8 -6.7391 0.7976
-27 3 9 -1.2272 0.0720
-27 3 10 -7.5090 0.0444
-27 3 11 8.9572 0.9286
-27 3 12 -12.2663 -0.5932
-27 3 13 3.2645 0.5315
-27 3 14 3.5867 -0.7210
-27 3 15 3.9178 -0.2595
-27 3 16 -23.0998 -0.0594
-27 3 17 5.0582 -0.4715
-27 3 18 4.6777 0.7207
-27 3 19 4.6205 -0.2935
-27 3 20 -11.1943 1.0019
-27 3 21 -2.7454 -0.0795
-27 3 22 -0.7055 0.3105
-27 3 23 12.7257 0.2375
-27 3 24 -0.8503 -0.3232
-27 3 25 -4.2298 0.2455
-27 3 26 2.2518 -0.4519
-27 3 27 1.3605 -0.0898
-27 3 28 9.8739 0.4984
-27 3 29 0.0406 -0.2457
-27 3 30 -2.1974 -0.1934
-27 3 31 -1.5443 0.3598
-27 5 1 6.5089 -0.7082
-27 5 2 12.5173 -0.1899
-27 5 3 -8.6921 -0.0660
-27 5 4 -2.0824 -0.1467
-27 5 5 -7.1086 0.0791
-27 5 6 -3.2921 0.2744
-27 5 7 -0.9991 0.1434
-27 5 8 6.2018 -0.1703
-27 5 9 -12.5876 -0.1850
-27 5 10 -2.7413 -0.0760
-27 5 11 4.1050 -0.5563
-27 5 12 5.0108 -0.0127
-27 5 13 -1.5803 -0.1546
-27 5 14 -9.0800 0.0542
-27 5 15 -14.0138 0.3601
-27 5 16 -2.7943 0.0400
-27 5 17 4.7216 0.6813
-27 5 18 10.7193 -0.0599
-27 5 19 -0.9300 0.6048
-27 5 20 -1.4977 -0.1916
-27 5 21 6.8419 0.1851
-27 5 22 -6.3469 -0.0354
-27 5 23 -3.5565 -0.4435
-27 5 24 -7.4320 -0.2175
-27 5 25 4.3554 -0.4361
-27 5 26 5.1325 -0.0086
-27 5 27 -10.6799 -0.4831
-27 5 28 4.5629 -0.2706
-27 5 29 -2.0054 0.3524
-27 5 30 -4.6204 0.0337
-27 7 1 1.9757 0.2579
-27 7 2 8.6439 -0.0513
-27 7 3 1.1295 0.4127
-27 7 4 -12.2199 1.0044
-27 7 5 8.7639 0.2411
-27 7 6 11.9776 0.8323
-27 7 7 -0.7239 -0.1718
-27 7 8 8.1123 0.4237
-27 7 9 -1.1735 -0.5729
-27 7 10 8.4813 -0.5072
-27 7 11 -10.9402 -0.2477
-27 7 12 3.1988 -0.9494
-27 7 13 -9.6401 0.2500
-27 7 14 -12.3458 -0.5150
-27 7 15 0.5304 0.4631
-27 7 16 7.4953 0.1643
-27 7 17 5.3158 0.4320
-27 7 18 5.8574 0.6385
-27 7 19 10.9792 0.0534
-27 7 20 -4.1656 0.5692
-27 7 21 -1.7167 -0.0797
-27 7 22 17.2418 0.3055
-27 7 23 6.7516 -0.2397
-27 7 24 -14.6551 0.2082
-27 7 25 0.3799 -0.1603
-27 7 26 9.4123 -0.2318
-27 7 27 2.9927 0.1409
-27 7 28 -9.6488 0.2976
-27 9 1 -6.5873 -0.0941
-27 9 2 -11.1880 0.6010
-27 9 3 -2.3749 0.0110
-27 9 4 -6.7624 0.4583
-27 9 5 17.3271 0.2345
-27 9 6 6.9389 -0.0640
-27 9 7 2.6347 0.1938
-27 9 8 18.1585 -0.4957
-27 9 9 10.4347 0.0472
-27 9 10 -2.5458 -0.2901
-27 9 11 -3.0584 -0.0984
-27 9 12 -2.5335 0.2646
-27 9 13 5.9473 -0.1508
-27 9 14 15.9665 0.3870
-27 9 15 19.3905 0.0121
-27 9 16 -5.1027 0.0817
-27 9 17 5.3350 -0.0742
-27 9 18 -14.5756 0.0754
-27 9 19 4.3258 0.1083
-27 9 20 7.2421 -0.1235
-27 9 21 -15.7636 0.1291
-27 9 22 -4.3695 0.0111
-27 9 23 -4.9192 -0.1430
-27 9 24 -8.9062 0.1640
-27 9 25 -7.0415 -0.4924
-27 11 1 -0.7017 0.4877
-27 11 2 4.9525 0.0348
-27 11 3 9.2776 0.4963
-27 11 4 -4.0294 -0.0606
-27 11 5 -8.2601 -0.0222
-27 11 6 11.0629 -0.0732
-27 11 7 16.2726 -0.4579
-27 11 8 -11.2682 -0.1133
-27 11 9 -5.8907 -0.3995
-27 11 10 -10.8024 0.1389
-27 11 11 23.8967 0.0149
-27 11 12 -11.5855 -0.0098
-27 11 13 -1.0370 0.3059
-27 11 14 1.8417 -0.1206
-27 11 15 7.9993 0.2103
-27 11 16 10.6043 -0.1910
-27 11 17 0.0937 0.0832
-27 11 18 -10.2060 -0.3957
-27 11 19 -5.0607 -0.2368
-27 11 20 -1.4818 0.1496
-27 11 21 -15.2838 0.3531
-27 13 1 7.3770 -0.1367
-27 13 2 4.1879 0.4887
-27 13 3 -2.0474 -0.4356
-27 13 4 11.6463 0.0215
-27 13 5 -17.3454 -0.1189
-27 13 6 -13.7405 -0.1689
-27 13 7 -6.0901 0.1774
-27 13 8 -15.7403 -0.2188
-27 13 9 4.5071 0.2551
-27 13 10 -2.6186 -0.1572
-27 13 11 -5.8988 0.1877
-27 13 12 1.1416 -0.2472
-27 13 13 -1.2135 0.0480
-27 13 14 10.5108 -0.1860
-27 13 15 5.5213 0.2176
-26 0 2 4.1527 2.8509
-26 0 4 -3.5590 4.5622
-26 0 14 11.4801 -3.0391
-26 0 16 3.8127 -0.9086
-26 0 18 -8.5923 1.3080
-26 0 20 -9.2960 1.7835
-26 0 22 -11.7404 0.9592
-26 0 24 7.1780 -0.4401
-26 0 26 6.0365 -1.6304
-26 0 28 1.4678 -1.8847
-26 0 30 -5.4271 -0.9932
-26 0 32 -1.6287 -0.1626
-26 2 1 1.1887 -0.6321
-26 2 2 -5.8690 1.2556
-26 2 3 1.0060 -0.0132
-26 2 4 -0.1243 0.9096
-26 2 5 -5.8364 -0.7582
-26 2 6 -2.8631 1.0024
-26 2 7 -1.3188 -1.5564
-26 2 8 5.7973 -0.6214
-26 2 9 -0.4408 -1.0109
-26 2 10 -13.6232 -0.6342
-26 2 11 0.9486 0.3064
-26 2 12 4.4843 -0.1525
-26 2 13 -2.5402 1.0820
-26 2 14 -7.5121 0.0377
-26 2 15 -5.0253 0.6237
-26 2 16 2.5814 0.1622
-26 2 17 3.7516 0.1624
-26 2 18 8.3363 0.4129
-26 2 19 4.8370 -0.2532
-26 2 20 -12.9675 -0.3568
-26 2 21 3.9268 -0.2333
-26 2 22 -5.8236 -0.6958
-26 2 23 -13.1578 0.1050
-26 2 24 -8.4747 -0.5237
-26 2 25 -2.1858 0.2831
-26 2 26 0.7793 -0.3520
-26 2 27 -11.2413 0.1095
-26 2 28 4.7383 -0.2094
-26 2 29 10.0479 -0.2337
-26 2 30 -12.7184 -0.5082
-26 2 31 -2.0413 -0.2188
-26 2 32 -0.5843 -0.5620
-26 4 1 -4.3147 0.2959
-26 4 2 1.9919 -0.8549
-26 4 3 7.2144 -0.0370
-26 4 4 10.9971 -0.0567
-26 4 5 3.1537 0.2658
-26 4 6 11.9949 0.4781
-26 4 7 -1.5699 -0.0506
-26 4 8 -3.0056 1.2218
-26 4 9 -13.0373 -0.4615
-26 4 10 11.2041 0.8506
-26 4 11 -8.3259 -0.6961
-26 4 12 -5.9687 -0.2169
-26 4 13 7.8461 -0.3768
-26 4 14 -0.9651 -0.9130
-26 4 15 -3.8312 0.2600
-26 4 16 -0.5992 -0.9749
-26 4 17 -5.5188 0.5010
-26 4 18 -1.1450 -0.2261
-26 4 19 -1.5651 0.4666
-26 4 20 8.3413 0.5194
-26 4 21 0.4566 0.1057
-26 4 22 -0.7608 0.4809
-26 4 23 7.2000 -0.3292
-26 4 24 5.5447 0.1191
-26 4 25 1.1335 -0.4508
-26 4 26 -3.7992 -0.3671
-26 4 27 -7.7313 -0.2635
-26 4 28 1.3416 -0.8013
-26 4 29 -5.0247 0.1863
-26 4 30 -0.6504 -0.4796
-26 4 31 6.0994 0.3393
-26 4 32 0.9740 -0.2019
-26 6 1 4.3650 -0.4543
-26 6 2 5.6708 -0.5481
-26 6 3 7.5979 -0.3306
-26 6 4 -3.0255 0.6521
-26 6 5 -1.5848 -0.1078
-26 6 6 8.1075 1.2317
-26 6 7 -2.4753 0.1277
-26 6 8 0.5615 0.7454
-26 6 9 4.7301 0.1862
-26 6 10 1.3114 -0.2027
-26 6 11 4.4088 0.1842
-26 6 12 9.1787 -0.7755
-26 6 13 -8.2169 -0.1068
-26 6 14 1.0826 -0.4555
-26 6 15 -14.6245 -0.1907
-26 6 16 -6.0117 0.1132
-26 6 17 0.1969 -0.1173
-26 6 18 -4.5437 0.4160
-26 6 19 10.3457 0.0911
-26 6 20 -3.4432 0.4587
-26 6 21 -4.2298 0.2149
-26 6 22 -2.2917 0.1985
-26 6 23 10.6086 0.2695
-26 6 24 -8.2208 -0.1575
-26 6 25 7.6913 -0.1101
-26 6 26 -8.7354 -0.0702
-26 6 27 -0.9502 -0.2141
-26 6 28 -5.5443 0.2012
-26 6 29 1.2156 -0.4713
-26 6 30 -4.9123 0.1128
-26 8 1 8.6723 -0.3408
-26 8 2 -0.1362 0.1287
-26 8 3 -13.9928 0.2614
-26 8 4 3.3709 0.1136
-26 8 5 4.7793 0.7693
-26 8 6 -3.8669 0.2006
-26 8 7 6.8437 0.2770
-26 8 8 10.3446 -0.0988
-26 8 9 -6.8981 -0.4054
-26 8 10 0.8379 -0.1216
-26 8 11 5.9994 -0.9040
-26 8 12 -17.8697 -0.0561
-26 8 13 -1.6444 -0.4783
-26 8 14 3.4295 -0.0064
-26 8 15 8.7175 0.1774
-26 8 16 -7.4211 0.0630
-26 8 17 6.1384 0.3473
-26 8 18 5.9439 -0.0068
-26 8 19 34.3721 0.3681
-26 8 20 -6.9883 -0.0945
-26 8 21 -12.3918 0.2363
-26 8 22 6.3050 0.0349
-26 8 23 -1.6477 -0.4187
-26 8 24 -13.0718 0.3152
-26 8 25 10.2249 -0.4108
-26 8 26 2.9080 0.1031
-26 8 27 3.5749 -0.4205
-26 8 28 5.0948 0.4597
-26 10 1 -29.1025 0.2802
-26 10 2 -3.3028 0.1853
-26 10 3 5.9296 0.3437
-26 10 4 6.5649 0.6466
-26 10 5 -4.4422 -0.0525
-26 10 6 -8.8555 0.5327
-26 10 7 1.6579 -0.3031
-26 10 8 4.7684 0.1626
-26 10 9 18.4342 -0.3456
-26 10 10 -0.3680 -0.1729
-26 10 11 -1.4940 -0.0498
-26 10 12 -18.6542 -0.2288
-26 10 13 10.7360 0.2061
-26 10 14 6.4642 -0.0893
-26 10 15 9.8278 0.1950
-26 10 16 -4.5681 0.0674
-26 10 17 3.9623 -0.2075
-26 10 18 -10.4291 -0.0055
-26 10 19 21.1447 -0.2315
-26 10 20 3.3700 0.0653
-26 10 21 2.1547 -0.2153
-26 10 22 -5.0934 0.4693
-26 10 23 -22.7791 0.1378
-26 10 24 2.1540 0.2041
-26 10 25 -4.3191 -0.1663
-26 12 1 6.2750 -0.3118
-26 12 2 -10.6169 0.4022
-26 12 3 10.1049 -0.1655
-26 12 4 3.7362 -0.0104
-26 12 5 10.3493 -0.0123
-26 12 6 3.0472 -0.3652
-26 12 7 8.7888 0.1260
-26 12 8 9.8505 -0.1892
-26 12 9 3.9210 0.0369
-26 12 10 17.8435 0.0561
-26 12 11 -11.8166 0.1090
-26 12 12 -0.3958 0.2207
-26 12 13 -8.4776 -0.0168
-26 12 14 5.4422 -0.0008
-26 12 15 6.8167 -0.2540
-26 12 16 -8.3068 -0.2712
-26 12 17 -8.5459 -0.1309
-26 12 18 8.9794 -0.0524
-26 12 19 -1.8005 -0.3052
-26 12 20 -12.0038 -0.3853
-26 14 1 2.7535 -0.0052
-26 14 2 12.5243 -0.1628
-26 14 3 10.5452 0.0093
-26 14 4 -8.7329 -0.0723
-26 14 5 -18.5831 0.0251
-26 14 6 -14.2563 0.0770
-26 14 7 -4.2219 -0.0412
-26 14 8 -15.0967 0.2686
-26 14 9 -11.0379 0.1277
-26 14 10 -18.3779 0.0859
-26 14 11 -4.2055 -0.0189
-26 14 12 -1.8160 -0.2069
-26 14 13 12.1710 -0.1250
-25 1 1 -2.5871 -1.3260
-25 1 2 -1.3325 -1.3124
-25 1 3 -0.3141 0.4878
-25 1 4 3.4224 2.8115
-25 1 5 -0.9380 1.8272
-25 1 6 10.0512 2.7627
-25 1 7 5.6522 0.6804
-25 1 8 7.2986 1.1914
-25 1 9 1.2012 -0.6881
-25 1 10 -1.4694 -0.1929
-25 1 11 11.0573 -1.3522
-25 1 12 8.4510 -1.4566
-25 1 13 -7.0455 -1.2794
-25 1 14 -3.5410 -1.4167
-25 1 15 -10.8951 -0.2325
-25 1 16 -8.1677 -0.2936
-25 1 17 9.5156 0.8317
-25 1 18 6.9111 0.5513
-25 1 19 3.7151 1.2706
-25 1 20 -0.2336 0.9659
-25 1 21 11.2937 0.6250
-25 1 22 2.2216 0.5611
-25 1 23 -6.9671 -0.0610
-25 1 24 -1.9707 0.2721
-25 1 25 0.2522 -0.5932
-25 1 26 -1.8805 0.1868
-25 1 27 -4.0031 -0.6156
-25 1 28 -8.6616 0.0884
-25 1 29 -4.7060 -0.5089
-25 1 30 -6.8998 -0.3261
-25 1 31 7.6099 0.0865
-25 1 32 7.5635 -0.2727
-25 1 33 4.3995 0.0233
-25 3 1 6.8349 1.1316
-25 3 2 -1.8181 -0.8123
-25 3 3 -8.8137 0.3781
-25 3 4 -2.9935 -0.3403
-25 3 5 -5.4786 -0.5274
-25 3 6 -6.7572 0.2116
-25 3 7 3.6878 -0.9456
-25 3 8 -4.5282 1.1834
-25 3 9 -4.6475 -0.8745
-25 3 10 -6.8049 1.2336
-25 3 11 -1.0711 0.1332
-25 3 12 -2.7449 0.4686
-25 3 13 12.0691 0.9689
-25 3 14 -6.1053 -0.6861
-25 3 16 0.6325 -1.2318
-25 3 17 0.6226 -0.1344
-25 3 18 -1.0292 -0.6037
-25 3 19 4.3977 -0.4069
-25 3 20 0.7434 0.4437
-25 3 21 7.6865 -0.4128
-25 3 22 9.4323 0.9183
-25 3 23 0.1108 -0.0868
-25 3 24 -5.0296 0.5925
-25 3 25 -6.8725 0.4618
-25 3 26 9.2841 -0.1325
-25 3 27 -7.9143 0.1489
-25 3 28 8.9277 -0.6222
-25 3 29 3.1985 -0.1390
-25 3 30 -11.3245 0.0279
-25 3 31 -3.3298 -0.3881
-25 3 32 -4.2326 -0.3562
-25 3 33 2.4606 0.6766
-25 5 1 -5.7031 -0.2569
-25 5 2 0.7006 -0.3009
-25 5 3 2.8932 -0.4779
-25 5 4 -6.1883 -0.4616
-25 5 5 5.9631 -0.0656
-25 5 6 1.0124 0.2862
-25 5 7 -4.8687 0.3870
-25 5 8 3.2489 0.1535
-25 5 9 2.8675 0.4725
-25 5 10 1.1928 0.0322
-25 5 11 3.9426 -0.2053
-25 5 12 3.2484 0.0254
-25 5 13 4.2184 -0.5463
-25 5 14 2.1500 -0.1028
-25 5 15 3.2293 -0.3079
-25 5 16 2.0268 -0.0680
-25 5 17 -14.2181 0.2145
-25 5 18 -2.4082 -0.0867
-25 5 19 -0.8354 0.5607
-25 5 20 -8.9511 0.0768
-25 5 21 7.1726 0.6464
-25 5 22 3.4515 -0.0719
-25 5 23 0.9006 0.3820
-25 5 24 -2.6691 -0.0996
-25 5 25 0.5975 -0.2907
-25 5 26 -3.3369 0.0093
-25 5 27 -1.3615 -0.2997
-25 5 28 -8.0581 0.1371
-25 5 29 10.7225 -0.5032
-25 5 30 -9.6215 -0.2095
-25 5 31 -0.2350 -0.1869
-25 5 32 3.6053 0.5230
-25 7 1 9.5345 -0.2414
-25 7 2 3.8174 -1.0371
-25 7 3 4.7532 0.1804
-25 7 4 5.6243 -0.2723
-25 7 5 -8.5606 0.4552
-25 7 6 8.7682 0.7347
-25 7 7 1.7461 0.4223
-25 7 8 -1.0117 1.2478
-25 7 9 5.4083 -0.2632
-25 7 10 0.8221 0.6964
-25 7 11 -3.5776 -0.4681
-25 7 12 -7.8961 -0.2364
-25 7 13 -2.0733 -0.4301
-25 7 14 -4.3018 -0.7718
-25 7 15 -4.9479 -0.0417
-25 7 16 -10.9602 -0.6917
-25 7 17 4.7460 0.3019
-25 7 18 -8.2226 -0.1744
-25 7 19 7.5443 0.2280
-25 7 20 -5.6967 0.4762
-25 7 21 -5.2272 -0.0125
-25 7 22 2.2647 0.6932
-25 7 23 12.8589 0.0636
-25 7 24 10.0567 0.4251
-25 7 25 -6.7240 -0.1258
-25 7 26 -14.2288 0.1761
-25 7 27 0.6570 -0.4574
-25 7 28 -11.5456 -0.1885
-25 7 29 -12.1272 -0.1686
-25 7 30 3.8873 0.2261
-25 9 1 3.2490 -0.3888
-25 9 2 -6.8784 -0.1216
-25 9 3 8.2072 -0.3154
-25 9 4 2.3271 0.4640
-25 9 5 -4.7317 -0.0773
-25 9 6 6.2976 0.4356
-25 9 7 2.0711 0.1056
-25 9 8 -2.2963 -0.0671
-25 9 9 -3.7690 0.1005
-25 9 10 6.6482 -0.4476
-25 9 11 -3.3913 -0.0392
-25 9 12 -22.9830 -0.2420
-25 9 13 -1.2086 -0.0387
-25 9 14 -2.3140 0.1372
-25 9 15 7.8894 -0.1788
-25 9 16 1.8311 0.3609
-25 9 17 -1.6886 -0.1434
-25 9 18 3.6339 0.1294
-25 9 19 18.2055 -0.2540
-25 9 20 -2.2716 -0.1920
-25 9 21 0.0458 -0.0840
-25 9 22 -3.7599 -0.1107
-25 9 23 -10.1097 0.1629
-25 9 24 -5.0624 0.0158
-25 9 25 2.0518 0.0774
-25 9 26 -1.7163 0.3639
-25 9 27 3.1540 -0.4802
-25 11 1 5.1240 -0.1155
-25 11 2 -0.4553 0.3224
-25 11 3 -3.7578 0.4059
-25 11 4 9.7579 0.0523
-25 11 5 5.0738 0.5900
-25 11 6 -12.5204 -0.1082
-25 11 7 6.0734 0.0594
-25 11 8 -8.7742 -0.0728
-25 11 9 10.3641 -0.3472
-25 11 10 3.6762 0.1294
-25 11 11 -6.4652 -0.3830
-25 11 12 1.9821 0.1192
-25 11 13 -11.9010 -0.1633
-25 11 14 14.6134 0.1201
-25 11 15 3.2545 0.0707
-25 11 16 0.4222 0.0565
-25 11 17 -12.9605 0.0385
-25 11 18 4.5118 -0.1643
-25 11 19 0.4437 0.0896
-25 11 20 -5.5359 0.0462
-25 11 21 11.0935 -0.1643
-25 11 22 -6.0148 0.0608
-25 11 23 -6.2151 0.1293
-25 11 24 5.5386 0.5136
-25 13 1 -8.5629 0.2340
-25 13 2 12.2164 0.1141
-25 13 3 11.0234 -0.1533
-25 13 4 17.6403 0.1695
-25 13 5 4.0315 -0.4500
-25 13 6 -18.0487 -0.0249
-25 13 7 10.2691 -0.2028
-25 13 8 -6.8563 0.1609
-25 13 9 15.2539 0.0977
-25 13 10 5.1354 0.2408
-25 13 11 -3.7039 0.2889
-25 13 12 4.4011 0.1815
-25 13 13 6.6672 0.1471
-25 13 14 4.6721 0.0172
-25 13 15 10.7083 0.0400
-25 13 16 3.2153 -0.2949
-25 13 17 -4.3833 -0.0832
-25 13 18 -0.0953 -0.0361
-25 15 1 3.8801 -0.4328
-25 15 2 -11.9820 0.0382
-25 15 3 11.1768 -0.4417
-25 15 4 -6.7471 -0.1885
-25 15 5 -10.4760 -0.2587
-25 15 6 -13.4147 -0.1306
-25 15 7 -17.2797 0.0956
-25 15 8 -8.2894 -0.1844
-25 15 9 -0.8988 0.1945
-24 0 2 12.4861 -9.2728
-24 0 4 -3.9804 -2.6054
-24 0 6 -0.2839 0.4592
-24 0 14 -1.8903 -1.7445
-24 0 16 -4.3851 -2.6073
-24 0 18 -11.4101 -1.5950
-24 0 20 -10.1970 -0.3193
-24 0 22 -1.7400 1.4102
-24 0 24 5.9353 1.9562
-24 0 26 1.1172 1.1457
-24 0 28 -10.5408 -0.1079
-24 0 30 -12.5383 -1.1967
-24 0 32 -11.0344 -1.3156
-24 0 34 4.2069 -0.9062
-24 2 1 -2.1696 1.0384
-24 2 2 0.4397 -0.0780
-24 2 3 -2.0987 0.5257
-24 2 4 2.7235 0.3391
-24 2 5 -6.1018 0.6983
-24 2 6 -12.7145 1.2885
-24 2 7 -5.3360 -0.4817
-24 2 8 5.5151 0.7498
-24 2 9 -0.8848 -1.3577
-24 2 10 -1.8265 -0.2454
-24 2 11 -10.8743 -0.4822
-24 2 12 -12.0418 -0.3877
-24 2 13 6.2454 0.3997
-24 2 14 -11.2169 -0.2960
-24 2 15 3.3535 0.6801
-24 2 16 -2.9918 -0.1022
-24 2 17 -5.1156 0.4587
-24 2 18 -9.1993 0.2835
-24 2 19 -2.9080 -0.0996
-24 2 20 -10.8632 0.4827
-24 2 21 -4.8654 -0.2922
-24 2 22 0.1920 0.1326
-24 2 23 -2.0397 0.1388
-24 2 24 -8.9560 -0.1955
-24 2 25 6.5019 0.4263
-24 2 26 11.4610 -0.4270
-24 2 27 8.5090 0.4680
-24 2 28 -4.4135 -0.1568
-24 2 29 -0.1966 -0.0594
-24 2 30 -7.7116 -0.0255
-24 2 31 -1.4662 -0.1906
-24 2 32 8.9330 -0.1820
-24 2 33 5.9211 0.2518
-24 2 34 1.1788 0.2608
-24 4 1 3.6384 0.1149
-24 4 2 -3.0671 -0.4248
-24 4 3 -4.7692 0.0849
-24 4 4 0.2181 -1.1527
-24 4 5 -10.8907 0.0594
-24 4 6 -7.3141 -0.8051
-24 4 7 -1.4501 0.5811
-24 4 8 -11.0536 0.4406
-24 4 9 -6.2337 0.5110
-24 4 10 -0.9661 1.5811
-24 4 11 -4.6264 -0.1916
-24 4 12 -12.8477 1.4760
-24 4 13 8.7691 -0.5559
-24 4 14 4.5035 0.2079
-24 4 15 -8.8405 -0.5270
-24 4 16 6.8986 -0.9469
-24 4 17 5.0080 -0.0678
-24 4 18 8.6553 -1.2834
-24 4 19 -5.5690 0.5349
-24 4 20 -2.2723 -0.6524
-24 4 21 0.5641 0.7728
-24 4 22 7.4478 0.3535
-24 4 23 5.2322 0.3652
-24 4 24 -9.3550 0.6007
-24 4 25 0.7264 -0.0359
-24 4 26 0.0628 0.3896
-24 4 27 -2.9525 -0.1364
-24 4 28 0.7167 0.0026
-24 4 29 11.2188 -0.2353
-24 4 30 -5.1809 -0.5351
-24 4 31 0.0707 0.0684
-24 4 32 5.1228 -0.3831
-24 4 33 0.1721 0.1252
-24 6 1 6.8020 0.0537
-24 6 2 7.3950 -1.2182
-24 6 3 6.5050 -0.2978
-24 6 4 10.5982 -0.7723
-24 6 5 -4.1201 -0.4591
-24 6 6 -3.4674 0.2626
-24 6 7 1.1513 -0.2981
-24 6 8 -7.6805 1.0662
-24 6 9 -2.1640 -0.0082
-24 6 10 1.2037 0.7743
-24 6 11 -6.7033 0.1868
-24 6 12 -6.4087 -0.1272
-24 6 13 2.9442 0.3470
-24 6 14 2.1102 -0.6152
-24 6 15 11.3403 0.1377
-24 6 16 -11.5338 -0.6967
-24 6 17 3.8952 0.1179
-24 6 18 2.6251 -0.1850
-24 6 19 -2.0249 -0.0266
-24 6 20 -9.4863 0.1475
-24 6 21 -4.7452 0.0945
-24 6 22 -11.9853 0.2702
-24 6 23 -4.1986 0.2821
-24 6 24 0.2033 0.1755
-24 6 25 -1.1228 0.3830
-24 6 26 1.1450 -0.2757
-24 6 27 -1.4704 0.0791
-24 6 28 0.6730 -0.3264
-24 6 29 -9.8120 -0.0707
-24 6 30 -11.1645 -0.1105
-24 6 31 -3.8214 -0.2062
-24 6 32 0.0851 -0.0325
-24 8 1 5.8384 -0.5566
-24 8 2 5.8813 -0.0739
-24 8 3 3.7309 -0.4525
-24 8 4 -9.8973 0.0024
-24 8 5 8.9975 0.3520
-24 8 6 -1.7597 0.2038
-24 8 7 7.4037 0.7445
-24 8 8 14.8409 0.1159
-24 8 9 -5.7234 0.6735
-24 8 10 -6.1965 -0.1434
-24 8 11 8.9658 -0.2327
-24 8 12 -13.5463 -0.0476
-24 8 13 -0.1917 -0.8351
-24 8 14 -9.2304 -0.0536
-24 8 15 -15.0211 -0.3836
-24 8 16 -3.9128 0.0397
-24 8 17 6.4968 -0.0264
-24 8 18 -6.9343 0.0269
-24 8 19 5.5360 0.2304
-24 8 20 -8.1321 -0.1154
-24 8 21 -15.7315 0.4209
-24 8 22 -8.1223 -0.1737
-24 8 23 14.0759 0.2730
-24 8 24 5.7322 0.0503
-24 8 25 15.7874 -0.1385
-24 8 26 -4.7616 0.3225
-24 8 27 -11.1846 -0.1986
-24 8 28 -15.5778 0.2107
-24 8 29 8.6294 -0.3513
-24 8 30 11.2192 0.4674
-24 10 1 4.2524 -0.1439
-24 10 2 2.7883 -0.5698
-24 10 3 3.0288 0.3340
-24 10 4 -7.8413 -0.1472
-24 10 5 -6.2100 0.2725
-24 10 6 -17.7631 0.3368
-24 10 7 13.7370 0.0983
-24 10 8 1.6352 0.3828
-24 10 9 6.5383 -0.3019
-24 10 10 1.7368 0.2561
-24 10 11 -10.0612 -0.2526
-24 10 12 -7.4038 -0.0166
-24 10 13 -2.1621 0.0381
-24 10 14 -1.8806 -0.0084
-24 10 15 3.4336 0.0725
-24 10 16 2.7905 0.0170
-24 10 17 -0.4966 0.1261
-24 10 18 11.9232 -0.0629
-24 10 19 -0.1926 -0.0616
-24 10 20 -0.4353 -0.0660
-24 10 21 6.8665 -0.3398
-24 10 22 3.8354 0.0940
-24 10 23 -9.2121 -0.0994
-24 10 24 -3.9355 0.3366
-24 10 25 4.4217 0.0069
-24 10 26 14.5562 0.4684
-24 10 27 -6.4831 -0.1278
-24 12 1 -11.7718 0.0377
-24 12 2 2.9461 0.4394
-24 12 3 19.2258 -0.1322
-24 12 4 20.0911 0.3052
-24 12 5 7.3746 -0.1997
-24 12 6 -1.0403 -0.0542
-24 12 7 -16.6451 -0.0582
-24 12 8 -11.2640 -0.3266
-24 12 9 -12.3438 -0.0891
-24 12 10 -8.5452 -0.2766
-24 12 11 5.8331 0.1118
-24 12 12 1.2462 0.1066
-24 12 13 -6.6246 0.1805
-24 12 14 -19.0257 0.0732
-24 12 15 6.4078 -0.0358
-24 12 16 7.1855 -0.0667
-24 12 17 -3.8044 -0.2996
-24 12 18 -9.0201 -0.1495
-24 12 19 16.1396 -0.5142
-24 12 20 1.7145 -0.0410
-24 12 21 0.2496 -0.2050
-24 12 22 3.1503 -0.0981
-24 12 23 -4.5409 0.0370
-24 14 1 4.3950 0.1174
-24 14 2 -8.6835 0.1364
-24 14 3 -7.3600 0.1641
-24 14 4 6.5110 -0.0844
-24 14 5 13.0292 0.0843
-24 14 6 -10.5171 -0.1243
-24 14 7 4.4209 -0.0506
-24 14 8 5.5177 -0.0824
-24 14 9 8.1516 0.1534
-24 14 10 5.9692 0.0638
-24 14 11 -3.9049 -0.0046
-24 14 12 11.2153 0.1449
-24 14 13 5.5303 -0.1335
-24 14 14 9.8379 -0.0661
-24 14 15 -5.7020 -0.2148
-24 14 16 -2.7866 -0.0039
-24 16 1 7.6764 -0.3343
-24 16 2 15.4427 -0.0828
-23 1 1 -3.9659 0.4425
-23 1 2 6.5542 -2.1052
-23 1 3 -6.0581 -0.3574
-23 1 4 10.7091 -0.8488
-23 1 5 8.3217 0.4946
-23 1 6 1.2568 1.1205
-23 1 7 2.7533 2.1058
-23 1 8 0.0213 1.3254
-23 1 9 -2.0803 1.7801
-23 1 10 -2.2370 1.1661
-23 1 11 3.3938 0.6867
-23 1 12 -1.1691 0.1956
-23 1 13 1.3076 -0.3609
-23 1 14 -4.6006 -0.4526
-23 1 15 4.8770 -1.2458
-23 1 16 -1.0545 -0.8711
-23 1 17 -0.3103 -0.9754
-23 1 18 1.4263 -0.5816
-23 1 19 5.6109 -0.0729
-23 1 20 -3.8277 -0.1846
-23 1 21 -11.4497 0.7517
-23 1 22 1.6226 -0.2138
-23 1 23 -8.2210 0.9090
-23 1 24 -7.5141 -0.1605
-23 1 25 -12.2032 0.5458
-23 1 26 1.6310 0.2565
-23 1 27 4.2530 -0.2609
-23 1 28 -4.3413 0.1504
-23 1 29 9.2539 -0.6744
-23 1 30 0.3238 0.0253
-23 1 31 -1.2171 -0.8492
-23 1 32 6.6740 -0.4471
-23 1 33 0.0509 -0.2803
-23 1 34 -8.4087 -0.2276
-23 1 35 1.7035 -0.3268
-23 3 1 3.8360 0.9430
-23 3 2 0.8073 -0.4674
-23 3 3 1.9909 1.1337
-23 3 4 1.7001 -1.3294
-23 3 5 -9.5526 0.6722
-23 3 6 -4.2521 -1.5314
-23 3 7 8.2404 -0.4291
-23 3 8 -8.2667 -0.4927
-23 3 9 -8.4075 -1.1656
-23 3 10 3.0407 0.8554
-23 3 11 -3.2138 -0.9848
-23 3 12 1.8558 1.5238
-23 3 13 -8.8001 0.1441
-23 3 14 2.2572 0.8767
-23 3 15 -17.1709 0.9109
-23 3 16 -5.1491 -0.7362
-23 3 17 6.6348 0.6083
-23 3 18 10.2309 -1.3848
-23 3 19 -9.8796 0.0945
-23 3 20 0.0936 -0.9344
-23 3 21 6.9487 -0.4447
-23 3 22 -3.5271 -0.1465
-23 3 24 1.6943 0.4693
-23 3 25 1.4565 -0.1496
-23 3 26 1.6064 0.4705
-23 3 27 4.3151 0.3730
-23 3 28 -7.0269 -0.0791
-23 3 29 -0.0181 0.3332
-23 3 30 -2.9391 -0.6544
-23 3 31 3.8630 0.1021
-23 3 32 -3.0766 -0.6270
-23 3 33 11.5615 -0.0240
-23 3 34 6.0491 -1.3473
-23 3 35 2.9362 0.4175
-23 5 1 -7.1380 0.7972
-23 5 2 0.6739 -0.0212
-23 5 3 -0.9888 -0.4321
-23 5 4 10.0410 -0.5259
-23 5 5 1.5707 -0.6446
-23 5 6 5.2977 -0.5047
-23 5 7 -9.5085 -0.1400
-23 5 8 -7.3582 0.1044
-23 5 9 6.8504 0.6498
-23 5 10 -5.0924 0.2254
-23 5 11 -7.5062 0.8356
-23 5 12 -7.8132 0.1122
-23 5 13 3.8228 -0.0366
-23 5 14 -3.8523 0.0033
-23 5 15 -1.1886 -0.5690
-23 5 16 -7.8805 -0.0341
-23 5 17 -9.9216 -0.5434
-23 5 18 -4.0416 -0.2220
-23 5 19 19.0083 -0.1102
-23 5 20 12.6837 -0.0641
-23 5 21 -1.0351 0.3281
-23 5 22 2.5210 -0.0074
-23 5 23 -2.4316 0.7317
-23 5 24 -3.0062 -0.0391
-23 5 25 -2.8290 0.5155
-23 5 26 -2.2335 -0.1020
-23 5 27 1.6682 -0.0812
-23 5 28 -1.3994 0.0562
-23 5 29 3.2163 -0.1944
-23 5 30 -1.2750 0.4302
-23 5 31 -14.6084 -0.4094
-23 5 32 -3.2656 -0.0150
-23 5 33 -4.7293 -0.5138
-23 7 1 6.5489 -0.6306
-23 7 2 2.3722 -0.5737
-23 7 3 11.1506 -0.4782
-23 7 4 -3.8805 -1.2401
-23 7 5 -12.9501 0.0411
-23 7 6 -10.8309 -0.9101
-23 7 7 17.7700 0.6201
-23 7 8 -1.3106 0.1478
-23 7 9 8.3377 0.5251
-23 7 10 -5.2028 0.9538
-23 7 11 -13.7405 -0.0359
-23 7 12 -12.5317 0.8386
-23 7 13 12.8804 -0.5137
-23 7 14 10.9921 0.0595
-23 7 15 6.5752 -0.4264
-23 7 16 -11.1345 -0.5344
-23 7 17 -2.0362 -0.1154
-23 7 18 -10.7196 -0.7387
-23 7 19 -8.0013 0.0681
-23 7 20 -0.2461 -0.4192
-23 7 21 1.8384 0.1703
-23 7 22 -2.4952 0.0188
-23 7 23 -6.6179 0.0527
-23 7 24 -12.3480 0.4117
-23 7 25 1.7044 -0.0140
-23 7 26 -12.4345 0.3197
-23 7 27 0.5170 -0.0349
-23 7 28 -0.6008 -0.0194
-23 7 29 -5.5350 -0.1982
-23 7 30 2.8988 -0.2221
-23 7 31 4.8228 0.0494
-23 7 32 -6.4047 0.2118
-23 9 1 4.6847 0.0331
-23 9 2 5.1418 -0.7499
-23 9 3 -0.2172 -0.0862
-23 9 4 7.7106 -0.2250
-23 9 5 1.7751 -0.2919
-23 9 6 -7.1644 0.3505
-23 9 7 4.5928 -0.0245
-23 9 8 2.3587 0.3279
-23 9 9 -7.2420 0.0411
-23 9 10 -1.8974 -0.0915
-23 9 11 6.4841 -0.0428
-23 9 12 -12.1392 -0.3644
-23 9 13 4.6703 -0.0144
-23 9 14 -0.0597 -0.3277
-23 9 15 0.5434 -0.0719
-23 9 16 8.7318 -0.0053
-23 9 17 -8.1590 0.0770
-23 9 18 -7.2265 0.2996
-23 9 19 -12.4892 -0.0872
-23 9 20 -18.9748 0.0302
-23 9 21 -1.8840 -0.2740
-23 9 22 4.9518 -0.1149
-23 9 23 2.5664 -0.0771
-23 9 24 1.3777 -0.1334
-23 9 25 3.5487 0.1203
-23 9 26 2.2883 -0.0799
-23 9 27 2.4520 0.2905
-23 9 28 0.9097 0.3486
-23 9 29 7.1957 -0.3759
-23 11 1 -6.6956 -0.4522
-23 11 2 4.8996 0.1952
-23 11 3 0.9078 -0.2407
-23 11 4 -5.9641 0.3126
-23 11 5 4.8213 0.4360
-23 11 6 7.9726 0.0082
-23 11 7 5.1291 0.4428
-23 11 8 8.4415 -0.0906
-23 11 9 5.7609 0.1962
-23 11 10 -11.4429 -0.1273
-23 11 11 -12.2340 -0.0650
-23 11 12 -1.0268 0.0422
-23 11 13 0.3090 -0.1759
-23 11 14 1.9001 0.2726
-23 11 15 -3.7591 -0.0496
-23 11 16 8.2226 0.1234
-23 11 17 -1.7936 -0.1064
-23 11 18 -2.1780 0.0628
-23 11 19 2.3332 -0.1928
-23 11 20 10.5413 -0.0945
-23 11 21 1.6437 -0.0399
-23 11 22 1.3490 -0.2318
-23 11 23 -7.6487 -0.0921
-23 11 24 -3.2379 0.1209
-23 11 25 13.2324 0.0591
-23 11 26 -16.2625 0.2368
-23 13 1 8.8685 0.3057
-23 13 2 1.5640 -0.0022
-23 13 3 6.0288 0.1934
-23 13 4 -4.4991 -0.0383
-23 13 5 3.4311 -0.1049
-23 13 6 -14.4917 -0.1509
-23 13 7 -8.9621 -0.3574
-23 13 8 12.3565 -0.1981
-23 13 9 -5.7856 -0.0870
-23 13 10 7.9094 0.0916
-23 13 11 1.8721 0.0769
-23 13 12 8.5671 0.3043
-23 13 13 -19.1143 0.2747
-23 13 14 4.3994 0.2909
-23 13 15 -10.4467 0.2371
-23 13 16 -5.6095 -0.0118
-23 13 17 5.8221 -0.0254
-23 13 18 4.1622 -0.2169
-23 13 19 0.9122 -0.1450
-23 13 20 -2.2152 -0.2919
-23 13 21 -4.0732 -0.1344
-23 15 1 -5.8586 0.0698
-23 15 2 0.2757 0.3817
-23 15 3 10.7209 -0.1769
-23 15 4 13.6575 -0.1559
-23 15 5 -13.3247 -0.1912
-23 15 6 -12.0506 -0.1518
-23 15 7 3.3809 -0.0424
-23 15 8 -15.0112 -0.0599
-23 15 9 -9.3169 0.0144
-23 15 10 4.1066 0.1326
-23 15 11 3.5241 0.2749
-23 15 12 7.5568 0.0700
-23 15 13 20.7915 0.1815
-23 15 14 2.7911 -0.2015
-22 0 2 2.2526 -4.9410
-22 0 4 10.2542 -3.7076
-22 0 6 5.3971 -2.2742
-22 0 12 -2.6567 3.4494
-22 0 14 1.8734 2.8001
-22 0 16 5.5524 1.3955
-22 0 18 -16.1625 -0.4240
-22 0 20 -5.5529 -1.4660
-22 0 22 14.5474 -1.2549
-22 0 24 1.4083 0.1294
-22 0 26 1.2094 1.3946
-22 0 28 -9.4449 2.1807
-22 0 30 -5.2886 1.1333
-22 0 32 5.4729 -0.2522
-22 0 34 8.5526 -0.9056
-22 0 36 -13.5511 -1.6007
-22 2 1 -0.2440 1.2775
-22 2 2 -4.7269 -1.1895
-22 2 3 -3.5098 0.6446
-22 2 4 -8.8603 -0.3953
-22 2 5 -11.6141 1.1235
-22 2 6 11.6942 0.1440
-22 2 7 -5.5778 0.4166
-22 2 8 -8.6885 1.1782
-22 2 9 -5.3255 -0.8394
-22 2 10 0.6869 0.5748
-22 2 11 1.8126 -1.1699
-22 2 12 -10.3353 0.2503
-22 2 13 16.3500 -0.4490
-22 2 14 6.2944 -0.2413
-22 2 15 1.5567 0.3822
-22 2 16 -29.5212 -0.0989
-22 2 17 0.6955 0.4043
-22 2 18 7.8947 0.0302
-22 2 19 -2.6332 -0.1401
-22 2 20 -7.9742 0.5485
-22 2 21 8.5210 -0.5604
-22 2 22 -8.1382 0.6129
-22 2 23 -1.9100 -0.7413
-22 2 24 9.0276 0.3456
-22 2 25 3.5094 -0.1140
-22 2 26 1.3456 0.1900
-22 2 27 -1.2960 0.5842
-22 2 28 -3.9719 -0.0089
-22 2 29 -8.1805 0.5136
-22 2 30 1.3436 -0.0403
-22 2 31 7.1941 -0.1858
-22 2 32 1.1753 0.2090
-22 2 33 -3.6431 -0.8615
-22 2 34 2.5971 -0.0825
-22 2 35 -0.8333 -0.0161
-22 2 36 3.0830 1.0838
-22 4 1 2.3269 -0.0280
-22 4 2 6.4858 0.9920
-22 4 3 -7.8225 0.2004
-22 4 4 -1.0351 -0.3635
-22 4 5 -4.7786 -0.5857
-22 4 6 -0.2251 -1.5821
-22 4 7 8.1456 -0.0048
-22 4 8 1.6086 -1.7898
-22 4 9 7.2971 0.8723
-22 4 10 -2.4520 -0.1097
-22 4 11 -3.4164 0.8183
-22 4 12 -0.4165 1.4235
-22 4 13 3.5635 0.2234
-22 4 14 -7.5734 1.7228
-22 4 15 5.0073 -0.4364
-22 4 16 3.8881 0.8912
-22 4 17 -11.2306 -0.6932
-22 4 18 -2.3823 -0.5493
-22 4 19 -10.2851 -0.4027
-22 4 20 3.6983 -1.2382
-22 4 21 -5.5045 0.2734
-22 4 22 3.0356 -0.7135
-22 4 23 3.3006 0.6937
-22 4 24 -14.1731 0.0670
-22 4 25 -0.3228 0.4341
-22 4 26 3.2201 0.7184
-22 4 27 1.3795 0.1261
-22 4 28 -6.5939 0.5991
-22 4 29 2.8622 0.0045
-22 4 30 5.6311 0.1510
-22 4 31 -14.8666 -0.3457
-22 4 32 -2.1044 -0.5103
-22 4 33 -4.2915 -0.2036
-22 4 34 1.2128 -0.8212
-22 4 35 0.1810 0.0645
-22 6 1 -7.7807 0.4293
-22 6 2 4.1908 -0.1819
-22 6 3 19.8696 0.3045
-22 6 4 -4.1640 -1.1778
-22 6 5 -8.0450 -0.0371
-22 6 6 -4.7203 -1.1990
-22 6 7 -5.0348 -0.2402
-22 6 8 -6.1578 -0.0993
-22 6 9 -4.0427 -0.2431
-22 6 10 0.2543 0.6465
-22 6 11 2.9686 0.0100
-22 6 12 -15.4838 0.5311
-22 6 13 -2.5607 0.2295
-22 6 14 6.5381 0.1705
-22 6 15 6.5734 0.2532
-22 6 16 -0.9293 -0.4231
-22 6 17 -1.0962 0.2931
-22 6 18 -5.8508 -0.4676
-22 6 19 4.1577 0.3287
-22 6 20 -5.2656 -0.2775
-22 6 21 2.9361 0.0257
-22 6 22 -11.9880 -0.0021
-22 6 23 -0.4147 -0.1350
-22 6 24 15.1458 0.0996
-22 6 25 -0.5093 0.2866
-22 6 26 -8.9600 0.0283
-22 6 27 4.0474 0.3385
-22 6 28 2.0626 -0.3376
-22 6 29 -4.4044 0.0375
-22 6 30 -0.1587 -0.5277
-22 6 31 -3.3098 -0.0916
-22 6 32 -5.8681 -0.3113
-22 6 33 1.0144 -0.4447
-22 8 1 1.9118 -0.0196
-22 8 2 7.4578 -0.1801
-22 8 3 -2.4810 -0.7710
-22 8 4 1.1393 -0.1153
-22 8 5 3.8207 -0.5310
-22 8 6 1.7656 -0.0861
-22 8 7 -6.5502 0.2428
-22 8 8 18.7441 0.0653
-22 8 9 -2.4227 1.0119
-22 8 10 -25.4570 0.0338
-22 8 11 -8.6276 0.8391
-22 8 12 -15.9749 -0.0659
-22 8 13 8.1667 -0.0125
-22 8 14 -2.3525 -0.1593
-22 8 15 7.5727 -0.5238
-22 8 16 0.4254 0.0018
-22 8 17 13.8495 -0.4280
-22 8 18 -9.9095 0.1958
-22 8 19 -22.0026 -0.0569
-22 8 20 -7.7587 0.0546
-22 8 21 -8.6204 0.2041
-22 8 22 -1.6134 -0.0273
-22 8 23 0.5149 0.3843
-22 8 24 8.4862 -0.1474
-22 8 25 -7.6463 0.4679
-22 8 26 -10.3487 0.0177
-22 8 27 2.3043 0.2408
-22 8 28 -4.4973 0.3317
-22 8 29 9.3916 0.2472
-22 8 30 16.0491 0.1909
-22 8 31 -6.2906 -0.1572
-22 10 1 1.3925 -0.3768
-22 10 2 -6.0362 -0.3548
-22 10 3 -0.5673 -0.0944
-22 10 4 -13.9317 -0.5963
-22 10 5 8.9394 0.3293
-22 10 6 0.2196 -0.3687
-22 10 7 -7.8532 0.3827
-22 10 8 3.3381 -0.1207
-22 10 9 4.7290 0.1336
-22 10 10 11.4781 0.1627
-22 10 11 -1.0317 -0.1509
-22 10 12 -12.7799 0.0798
-22 10 13 1.6873 -0.0434
-22 10 14 -2.4906 0.1728
-22 10 15 14.9152 0.1350
-22 10 16 25.4313 0.1973
-22 10 17 -5.8378 0.1470
-22 10 18 3.7214 0.0256
-22 10 19 -10.0582 0.2173
-22 10 20 -2.4068 -0.0921
-22 10 21 1.0741 -0.1622
-22 10 22 0.7551 -0.2339
-22 10 23 -0.1401 -0.2906
-22 10 24 1.3952 -0.0664
-22 10 25 -3.7224 0.0453
-22 10 26 -5.5761 0.0022
-22 10 27 9.3607 -0.1695
-22 10 28 -0.6455 0.3476
-22 12 1 11.8327 0.2267
-22 12 2 14.4620 0.0794
-22 12 3 15.2028 0.2467
-22 12 4 -11.7495 0.3188
-22 12 5 -21.6964 -0.0069
-22 12 6 -8.0660 0.2784
-22 12 7 2.1140 -0.0166
-22 12 8 1.7389 -0.0839
-22 12 9 -5.2260 -0.1138
-22 12 10 5.4840 -0.3688
-22 12 11 12.7874 -0.0993
-22 12 12 -6.6034 -0.1017
-22 12 13 -7.1973 0.0878
-22 12 14 -4.9370 0.0206
-22 12 15 5.6766 0.2734
-22 12 16 2.0889 0.1101
-22 12 17 1.3953 0.0845
-22 12 18 -12.8642 -0.0319
-22 12 19 -9.4974 -0.2763
-22 12 20 8.1856 0.0170
-22 12 21 -15.9574 -0.3716
-22 12 22 1.0141 -0.0176
-22 12 23 -0.2335 -0.2444
-22 12 24 21.5665 -0.0094
-22 12 25 -1.4246 0.1025
-22 14 1 -10.4389 -0.0853
-22 14 2 -15.2694 0.2199
-22 14 3 5.6183 0.0669
-22 14 4 4.1237 0.0693
-22 14 5 13.7761 0.0797
-22 14 6 -1.4657 -0.1703
-22 14 7 3.3576 -0.0944
-22 14 8 6.4709 -0.1885
-22 14 9 6.4966 -0.0366
-22 14 10 -1.9143 -0.0480
-22 14 11 0.7553 0.2063
-22 14 12 1.3267 0.0437
-22 14 13 7.5072 0.2494
-22 14 14 -12.1195 0.2341
-22 14 15 -15.9593 -0.0758
-22 14 16 4.7194 0.1221
-22 14 17 4.7503 -0.2331
-22 14 18 6.9283 0.2140
-22 14 19 3.9016 -0.1684
-22 16 1 -13.2090 0.2889
-22 16 2 16.5485 -0.0588
-22 16 3 -20.7747 -0.0431
-22 16 4 8.7462 -0.1404
-22 16 5 11.3714 -0.3136
-22 16 6 4.2450 -0.3208
-22 16 7 3.4572 -0.3005
-22 16 8 -13.6001 -0.2406
-22 16 9 1.3635 0.2605
-22 16 10 3.9786 0.2331
-21 1 1 2.6658 1.1292
-21 1 2 0.2292 -0.9478
-21 1 3 8.7592 -0.1721
-21 1 4 5.7451 -1.5310
-21 1 5 -2.7289 -1.5420
-21 1 6 9.8294 -0.6937
-21 1 7 -3.6009 -0.3620
-21 1 8 16.2008 0.2081
-21 1 9 -10.2773 0.6736
-21 1 10 -11.2266 0.1431
-21 1 11 -7.6508 1.5101
-21 1 12 -17.2706 0.2029
-21 1 13 0.5049 1.5862
-21 1 14 -5.3061 0.3424
-21 1 15 1.2973 0.3353
-21 1 16 -4.4277 -0.1703
-21 1 17 11.7966 -0.7428
-21 1 18 -7.3754 0.1267
-21 1 19 -1.3978 -1.3356
-21 1 20 -6.2414 -0.1688
-21 1 21 7.1466 -1.2781
-21 1 22 -5.5896 -0.6663
-21 1 23 0.5228 -0.0658
-21 1 24 -6.6037 -1.0252
-21 1 25 -9.3300 0.9112
-21 1 26 6.6517 -0.7495
-21 1 27 4.4200 0.9521
-21 1 28 1.3482 -0.0596
-21 1 29 -2.5023 0.5369
-21 1 30 -8.8888 0.5160
-21 1 31 -1.5245 -0.3314
-21 1 32 -2.4611 0.1398
-21 1 33 7.1899 -1.0639
-21 1 34 0.1885 -0.2004
-21 1 35 -8.5711 -0.4607
-21 1 36 2.0440 -0.1395
-21 3 1 -3.4493 -0.4617
-21 3 2 0.1980 1.1439
-21 3 3 -4.4201 0.7801
-21 3 4 -0.8542 0.2994
-21 3 5 -5.2414 1.5331
-21 3 6 -2.6392 -1.1436
-21 3 7 -12.7379 0.9736
-21 3 8 -0.2956 -1.9918
-21 3 9 0.4387 -0.1339
-21 3 10 4.5399 -0.9992
-21 3 11 -0.1310 -1.4222
-21 3 12 9.3965 0.6924
-21 3 13 -0.8286 -1.1409
-21 3 14 1.2460 1.8711
-21 3 15 1.6491 -0.0637
-21 3 16 -5.0786 1.2271
-21 3 17 -4.0576 0.6153
-21 3 18 6.9283 -0.1458
-21 3 19 1.5015 0.6387
-21 3 20 -2.6177 -1.2989
-21 3 21 -16.1576 0.2910
-21 3 22 1.8631 -1.0678
-21 3 23 -2.5809 -0.3069
-21 3 24 1.1584 -0.2422
-21 3 25 6.8172 -0.5239
-21 3 26 -10.4443 0.4809
-21 3 27 2.7318 -0.0611
-21 3 28 -0.6821 0.7280
-21 3 29 1.2172 0.3585
-21 3 30 -2.6344 0.1838
-21 3 31 -2.1860 0.2514
-21 3 32 -2.2657 -0.4678
-21 3 33 -9.3160 0.3729
-21 3 34 1.0753 -0.7855
-21 3 35 -8.7900 -0.3189
-21 3 36 -5.6594 -1.5446
-21 5 1 -3.6690 1.0934
-21 5 2 1.8920 0.5084
-21 5 3 2.3971 0.4930
-21 5 4 1.1900 0.1423
-21 5 5 -1.6430 -0.5499
-21 5 6 -0.8566 -0.6436
-21 5 7 1.7317 -1.0844
-21 5 8 -4.7462 -0.4568
-21 5 9 -7.4785 -0.4836
-21 5 10 5.9363 0.0201
-21 5 11 -0.2648 0.7174
-21 5 12 3.9789 0.2595
-21 5 13 -4.5078 0.8841
-21 5 14 -0.8951 0.2279
-21 5 15 -2.9429 0.2002
-21 5 16 -3.0556 0.0480
-21 5 17 7.2318 -0.3966
-21 5 18 9.1386 -0.0543
-21 5 19 2.6036 -0.6282
-21 5 20 4.3652 -0.1146
-21 5 21 0.5328 -0.5200
-21 5 22 -8.2059 -0.1868
-21 5 23 -9.3688 0.0747
-21 5 24 3.6766 -0.0477
-21 5 25 0.4969 0.5024
-21 5 26 -9.9735 -0.1018
-21 5 27 -0.9744 0.4616
-21 5 28 1.6548 -0.1752
-21 5 29 -5.2409 0.0182
-21 5 30 3.4448 0.1222
-21 5 31 6.5839 -0.3099
-21 5 32 -0.2631 0.4108
-21 5 33 -7.4042 -0.4400
-21 5 34 0.7361 -0.0663
-21 5 35 10.1062 -0.4378
-21 7 1 -12.0441 -0.1639
-21 7 3 -7.6865 -0.6720
-21 7 4 -2.8846 -0.3385
-21 7 5 6.7731 -0.6071
-21 7 6 -10.6757 -1.0314
-21 7 7 5.1336 -0.1706
-21 7 8 4.6527 -1.2936
-21 7 9 -11.0275 0.6266
-21 7 10 1.9914 -0.3843
-21 7 11 1.9023 0.7132
-21 7 12 -6.6692 0.4589
-21 7 13 9.4066 0.0409
-21 7 14 -3.4070 0.6030
-21 7 15 -3.1833 -0.2532
-21 7 16 -1.5641 0.3327
-21 7 17 -8.8708 -0.3629
-21 7 18 -3.7080 -0.2399
-21 7 19 3.8967 -0.1823
-21 7 20 4.3492 -0.5186
-21 7 21 5.4703 0.1768
-21 7 22 -7.4540 -0.5292
-21 7 23 -7.3590 0.1946
-21 7 24 5.6240 -0.3934
-21 7 25 -6.5283 0.1991
-21 7 26 9.4072 0.0897
-21 7 27 6.1279 0.2392
-21 7 28 -9.5884 0.1464
-21 7 29 3.7768 0.0092
-21 7 30 -8.2104 -0.1439
-21 7 31 -3.1228 0.1545
-21 7 32 0.8924 0.0328
-21 7 33 8.7673 0.2154
-21 9 1 3.7708 0.1109
-21 9 2 -4.3048 -0.2666
-21 9 3 1.8633 0.1596
-21 9 4 4.0145 -0.6552
-21 9 5 1.3619 -0.0722
-21 9 6 1.8876 -0.2271
-21 9 7 -0.8307 -0.0246
-21 9 8 0.8945 0.3360
-21 9 9 -9.1791 0.1028
-21 9 10 -3.9825 0.2699
-21 9 11 0.3482 0.0204
-21 9 12 -3.3204 -0.0777
-21 9 13 -1.6257 0.0357
-21 9 14 -9.1174 -0.3440
-21 9 15 -6.3347 -0.1357
-21 9 16 4.9845 -0.2249
-21 9 17 2.9052 0.0778
-21 9 18 -11.6235 -0.0130
-21 9 19 1.3254 0.2327
-21 9 20 4.5843 0.2764
-21 9 21 -0.5960 -0.0196
-21 9 22 1.9376 0.0553
-21 9 23 8.0514 -0.2133
-21 9 24 10.3588 -0.0935
-21 9 25 -10.4764 -0.0674
-21 9 26 -5.8518 -0.1358
-21 9 27 7.8773 0.0383
-21 9 28 7.1759 -0.2307
-21 9 29 -2.1261 0.2981
-21 9 30 3.3622 -0.0724
-21 9 31 -6.4060 -0.2104
-21 11 1 -7.2207 -0.3282
-21 11 2 3.9568 -0.0662
-21 11 3 12.8704 -0.5858
-21 11 4 -1.7913 0.1954
-21 11 5 -4.1006 -0.1751
-21 11 6 -4.9754 0.0917
-21 11 7 0.3042 0.2969
-21 11 8 0.1654 -0.0162
-21 11 9 0.8055 0.2897
-21 11 10 6.8230 -0.2537
-21 11 11 8.6767 0.2251
-21 11 12 6.5561 -0.3303
-21 11 13 4.2360 0.0491
-21 11 14 4.0026 -0.0741
-21 11 15 9.0138 0.1143
-21 11 16 8.0751 0.0570
-21 11 17 22.5006 0.0546
-21 11 18 10.5094 0.2240
-21 11 19 -5.9000 -0.2022
-21 11 20 3.5625 0.0891
-21 11 21 -9.2338 -0.3477
-21 11 22 -11.2854 -0.0799
-21 11 23 -3.8241 -0.2477
-21 11 24 3.8826 -0.4127
-21 11 25 11.5618 -0.0647
-21 11 26 1.0730 0.1241
-21 11 27 1.8184 0.1557
-21 11 28 -5.8250 0.0969
-21 13 1 10.4895 -0.0029
-21 13 2 6.6100 -0.0233
-21 13 3 -9.1668 0.3926
-21 13 4 12.0811 -0.0507
-21 13 5 -7.5879 0.3751
-21 13 6 3.8792 -0.1382
-21 13 7 -1.7181 -0.0516
-21 13 8 -6.8686 -0.3747
-21 13 9 -4.1992 -0.1194
-21 13 10 7.5995 -0.4281
-21 13 11 1.8348 -0.0888
-21 13 12 0.6817 -0.1226
-21 13 13 -3.1184 0.0769
-21 13 14 -13.0100 0.2557
-21 13 15 7.5491 0.1725
-21 13 16 -1.7621 0.3051
-21 13 17 4.0492 0.1847
-21 13 18 6.0533 -0.0045
-21 13 19 -5.8893 -0.0668
-21 13 20 -25.7122 -0.1102
-21 13 21 9.9153 -0.1092
-21 13 22 5.3012 -0.2900
-21 13 23 -2.3675 -0.3026
-21 15 1 4.9034 0.2795
-21 15 2 3.0990 0.2061
-21 15 3 -9.1957 0.2420
-21 15 4 -4.2416 0.1596
-21 15 5 -11.4482 -0.0181
-21 15 6 -3.3515 -0.1696
-21 15 7 5.1465 -0.0594
-21 15 8 11.5238 -0.1870
-21 15 9 -6.0688 -0.1327
-21 15 10 1.9906 0.0095
-21 15 11 10.5098 0.0779
-21 15 12 9.0260 0.1843
-21 15 13 -15.3202 0.2412
-21 15 14 11.5919 0.1273
-21 15 15 -10.6332 0.3171
-21 15 16 0.6851 -0.3000
-21 15 17 11.3167 -0.1167
-21 17 1 -2.1872 0.1346
-21 17 2 4.3751 0.1993
-20 0 2 -5.3708 2.9312
-20 0 4 3.1813 1.1335
-20 0 6 -21.8785 0.6647
-20 0 8 -22.0962 -2.3922
-20 0 10 -0.5323 -3.0080
-20 0 12 16.2658 -1.5435
-20 0 14 -10.4858 0.9310
-20 0 16 -4.8451 2.7402
-20 0 18 1.6275 2.3197
-20 0 20 -6.1978 1.2534
-20 0 22 13.1685 -0.9158
-20 0 24 4.7973 -2.3930
-20 0 26 -0.8700 -1.8531
-20 0 28 3.9048 0.0289
-20 0 30 3.0316 1.6247
-20 0 32 -9.0770 1.7768
-20 0 34 7.2950 0.6021
-20 0 36 1.4065 -0.2210
-20 2 1 -3.9989 -0.7861
-20 2 2 -0.0784 -0.8559
-20 2 3 -6.2887 0.1635
-20 2 4 3.6938 -1.0639
-20 2 5 2.3508 1.0314
-20 2 6 0.6792 -0.9085
-20 2 7 -1.5887 0.9214
-20 2 8 -10.3615 0.0001
-20 2 9 2.1033 -0.0373
-20 2 10 -4.9656 0.6753
-20 2 11 1.3410 -1.3452
-20 2 12 0.4210 0.6046
-20 2 13 8.4184 -1.3652
-20 2 14 -8.4195 0.3921
-20 2 15 -0.1971 -0.0969
-20 2 16 9.7863 -0.1199
-20 2 17 4.0776 0.5797
-20 2 18 3.3758 -0.5737
-20 2 19 -2.3432 0.4863
-20 2 20 13.4104 -0.2267
-20 2 21 -0.2491 -0.1718
-20 2 22 8.6202 0.3065
-20 2 23 6.0498 -0.9762
-20 2 24 -10.8336 0.2997
-20 2 25 4.9949 -0.8873
-20 2 26 0.9578 0.3560
-20 2 27 -12.3660 -0.1516
-20 2 28 -0.4782 0.1642
-20 2 29 1.2824 0.5760
-20 2 30 -1.5815 -0.0659
-20 2 31 -0.2020 0.6522
-20 2 32 7.1395 0.1841
-20 2 33 -4.8977 0.1157
-20 2 34 -6.2012 0.2816
-20 2 35 -4.2427 -0.6465
-20 2 36 -6.2926 0.2044
-20 2 37 -5.5114 -0.4807
-20 4 1 -3.2619 -0.0797
-20 4 2 -2.0031 1.1977
-20 4 3 0.1019 0.5333
-20 4 4 0.7633 1.5857
-20 4 5 4.6345 -0.3050
-20 4 6 2.1723 0.4521
-20 4 7 -1.5656 -0.8591
-20 4 8 -5.6915 -1.6941
-20 4 9 -4.1841 -0.6330
-20 4 10 -1.8846 -1.9855
-20 4 11 -9.9010 0.5120
-20 4 12 -2.5871 -0.5996
-20 4 13 -2.0895 0.7989
-20 4 14 2.1114 1.0893
-20 4 15 -0.7691 0.3202
-20 4 16 -2.7377 1.9616
-20 4 17 -7.5229 -0.2726
-20 4 18 -0.4779 1.2739
-20 4 19 -0.8143 -0.7830
-20 4 20 1.6505 -0.0406
-20 4 21 -6.1301 -0.6879
-20 4 22 -13.9709 -0.8846
-20 4 23 -1.9236 -0.0690
-20 4 24 9.5957 -0.8611
-20 4 25 -0.9123 0.3843
-20 4 26 -10.8451 -0.3387
-20 4 27 2.1495 0.2824
-20 4 28 0.2546 0.4993
-20 4 29 -7.1460 0.1810
-20 4 30 1.4701 0.5948
-20 4 31 4.3890 -0.0579
-20 4 32 -1.3003 0.2998
-20 4 33 2.0738 -0.4619
-20 4 34 2.0668 0.2552
-20 4 35 -9.1011 0.2877
-20 4 36 2.5855 -1.1589
-20 6 1 0.7899 0.2081
-20 6 3 -11.5851 0.4179
-20 6 4 -0.8700 0.3230
-20 6 5 -5.5066 0.3078
-20 6 7 6.5335 -0.0456
-20 6 8 -2.1767 -0.9138
-20 6 9 1.1879 -0.2144
-20 6 10 -10.6355 -0.3198
-20 6 11 13.8728 -0.3756
-20 6 12 1.2820 0.4780
-20 6 13 3.2523 -0.1511
-20 6 14 -0.2863 0.5787
-20 6 15 -1.0784 -0.1456
-20 6 16 1.6624 0.3140
-20 6 17 -2.4201 -0.0764
-20 6 18 -3.9107 -0.0322
-20 6 19 -4.3800 0.1043
-20 6 20 -6.0778 -0.1317
-20 6 21 -9.0703 0.2041
-20 6 22 2.0768 -0.2141
-20 6 23 -5.1411 -0.1460
-20 6 24 5.5871 0.0056
-20 6 25 -3.4350 -0.2870
-20 6 26 0.2890 0.1571
-20 6 27 4.4824 0.1087
-20 6 28 3.3326 0.1198
-20 6 29 -7.5894 0.0437
-20 6 30 -7.7506 -0.0548
-20 6 31 2.8254 -0.0497
-20 6 32 1.1429 -0.0976
-20 6 33 -1.9166 0.2314
-20 6 34 4.8405 0.2530
-20 6 35 -3.0190 -0.7240
-20 8 1 -11.2267 0.5603
-20 8 3 8.6043 -0.0613
-20 8 5 -12.2096 -0.9681
-20 8 6 -0.6974 0.0318
-20 8 7 -8.5683 -0.8307
-20 8 8 0.0384 -0.0468
-20 8 9 -2.9369 -0.0989
-20 8 10 -7.6068 -0.0369
-20 8 11 4.1196 0.8109
-20 8 12 -0.4077 -0.0000
-20 8 13 -0.1474 0.7821
-20 8 14 -1.4700 -0.1129
-20 8 15 0.9707 0.0273
-20 8 16 0.9250 -0.1929
-20 8 17 -14.4907 -0.3790
-20 8 18 -2.2871 0.0886
-20 8 19 -3.4059 -0.3385
-20 8 20 13.1265 0.0631
-20 8 21 5.7608 -0.2850
-20 8 22 2.4107 0.1517
-20 8 23 3.1766 0.1627
-20 8 24 -5.2648 -0.0738
-20 8 25 -1.5005 0.2235
-20 8 26 -3.0063 -0.2983
-20 8 27 2.0213 0.3822
-20 8 28 12.7510 -0.0542
-20 8 29 -6.6211 0.4051
-20 8 30 2.0764 0.0312
-20 8 31 3.7898 0.0758
-20 8 32 10.8780 -0.0406
-20 8 33 -7.7035 -0.1640
-20 10 1 -4.7721 -0.1493
-20 10 2 0.0215 0.4755
-20 10 3 13.6565 -0.5073
-20 10 4 2.7827 -0.0278
-20 10 5 4.2915 -0.0311
-20 10 6 9.6739 -0.2507
-20 10 7 -2.8194 0.2431
-20 10 8 -1.7806 -0.3031
-20 10 9 -4.7007 0.3493
-20 10 10 -6.1927 -0.1995
-20 10 11 -1.6862 0.1182
-20 10 12 -4.0142 -0.2752
-20 10 13 4.6816 -0.1593
-20 10 14 8.6277 -0.0888
-20 10 15 -6.1004 -0.0484
-20 10 16 -13.9340 0.1525
-20 10 17 5.9005 0.1333
-20 10 18 -9.3625 0.2591
-20 10 19 3.0075 0.1778
-20 10 20 -6.3593 0.1045
-20 10 21 -3.1088 0.1807
-20 10 22 1.2381 -0.1940
-20 10 23 0.9677 -0.2274
-20 10 24 3.3059 -0.4016
-20 10 25 -8.4987 -0.2808
-20 10 26 -6.9659 -0.2223
-20 10 27 20.8092 0.1074
-20 10 28 -3.6718 -0.2218
-20 10 29 5.9759 -0.0036
-20 10 30 -8.0344 0.1610
-20 12 1 -1.8211 -0.1348
-20 12 2 1.6800 -0.3520
-20 12 3 -26.9887 0.1593
-20 12 4 2.5349 0.0072
-20 12 5 10.2326 0.2241
-20 12 6 -9.5407 0.3141
-20 12 7 12.3415 0.1537
-20 12 8 9.1610 0.2905
-20 12 9 -1.2152 0.0936
-20 12 10 -0.3846 -0.0565
-20 12 11 7.7027 -0.0897
-20 12 12 -6.7320 -0.2249
-20 12 13 7.4329 -0.0842
-20 12 14 12.1151 -0.0778
-20 12 15 3.3789 0.1995
-20 12 16 9.7034 0.0335
-20 12 17 4.7419 0.3433
-20 12 18 15.2928 -0.0408
-20 12 19 -5.8599 0.3211
-20 12 20 11.2091 0.1422
-20 12 21 13.9794 -0.0366
-20 12 22 -11.4784 0.1106
-20 12 23 -14.3931 -0.0740
-20 12 24 2.3630 -0.0242
-20 12 25 3.6462 -0.1743
-20 12 26 -13.5104 0.0256
-20 14 1 8.3738 -0.1621
-20 14 2 -3.8465 0.2050
-20 14 3 16.3048 0.0443
-20 14 4 15.0627 0.2649
-20 14 5 -3.6311 0.0544
-20 14 6 9.6120 0.0421
-20 14 7 -3.0951 0.0460
-20 14 8 -2.1382 -0.2481
-20 14 9 -3.5014 -0.2406
-20 14 10 -4.3195 -0.3170
-20 14 11 1.8984 -0.0068
-20 14 12 -3.0922 -0.2050
-20 14 13 1.3409 0.3665
-20 14 14 2.2633 -0.0998
-20 14 15 -6.8657 0.4313
-20 14 16 -2.4327 0.1525
-20 14 17 -1.0673 0.1874
-20 14 18 -0.0523 0.0747
-20 14 19 -6.3695 -0.1670
-20 14 20 2.9554 0.1676
-20 14 21 0.3412 0.0426
-20 16 1 -14.5945 0.2399
-20 16 2 13.0142 0.2342
-20 16 3 -4.1702 0.3336
-20 16 4 -8.5793 0.1763
-20 16 5 6.3536 0.1735
-20 16 6 6.2977 -0.1052
-20 16 7 13.5567 -0.0912
-20 16 8 -2.5594 -0.3838
-20 16 9 -9.5106 -0.1206
-20 16 10 3.8668 -0.4290
-20 16 11 -7.4834 -0.0250
-20 16 12 -0.0800 0.0690
-20 16 13 4.4207 0.2510
-20 16 14 -22.3026 0.3466
-19 1 1 -8.6377 0.3409
-19 1 2 11.1174 -0.0965
-19 1 3 -1.3362 0.7852
-19 1 4 9.9499 -0.6955
-19 1 5 -1.4985 -0.3082
-19 1 6 3.0719 -0.0783
-19 1 7 13.1054 -1.4156
-19 1 8 -8.8171 0.8781
-19 1 9 -7.7918 -2.0504
-19 1 11 -14.9152 -0.8127
-19 1 12 -6.2182 -0.0827
-19 1 13 -11.1135 0.5860
-19 1 14 -1.0925 -0.4991
-19 1 15 6.5732 1.6107
-19 1 16 -3.7149 -0.4537
-19 1 17 7.3005 1.6254
-19 1 18 2.2847 0.3705
-19 1 19 -1.9198 0.4050
-19 1 20 -3.4956 1.2189
-19 1 21 -3.2651 -0.9848
-19 1 22 6.3756 1.0380
-19 1 23 7.5686 -1.5122
-19 1 24 0.1492 0.3365
-19 1 25 1.5346 -0.8218
-19 1 26 9.0047 -1.0904
-19 1 27 10.7900 0.4773
-19 1 28 -6.1280 -1.0874
-19 1 29 3.9557 1.2115
-19 1 30 1.2104 -0.3408
-19 1 31 -0.8288 1.3654
-19 1 32 -2.0523 0.7312
-19 1 33 10.5789 0.3932
-19 1 34 8.9964 0.7576
-19 1 35 -5.5111 -0.6270
-19 1 36 1.7951 0.2568
-19 1 37 -4.4192 0.2501
-19 1 38 -0.9434 0.2366
-19 3 1 -12.0580 -1.7934
-19 3 2 6.8207 0.8291
-19 3 3 -11.6887 -0.7656
-19 3 4 16.1620 2.0426
-19 3 5 -5.8421 0.5761
-19 3 6 -1.3554 1.4436
-19 3 7 2.7600 1.4354
-19 3 8 3.4740 -0.6012
-19 3 9 8.0541 1.3832
-19 3 11 1.6629 -0.1349
-19 3 12 -1.0336 -1.2382
-19 3 13 -5.8162 -1.1387
-19 3 14 -5.4295 0.4406
-19 3 15 -5.1129 -1.0624
-19 3 16 -2.4989 1.8265
-19 3 17 6.0930 -0.1856
-19 3 18 -0.9575 1.6434
-19 3 19 -2.3857 0.5615
-19 3 20 12.4389 0.5164
-19 3 21 -4.4435 0.8576
-19 3 22 3.4331 -0.5545
-19 3 23 -10.0557 0.6495
-19 3 24 0.7156 -0.8899
-19 3 25 6.7333 -0.1780
-19 3 26 -8.4995 -0.3942
-19 3 27 6.5149 -0.4331
-19 3 28 -5.7712 0.4663
-19 3 29 -5.1445 -0.1929
-19 3 30 5.6085 0.7351
-19 3 31 0.2872 0.1996
-19 3 32 0.6634 0.1762
-19 3 33 0.1727 0.3196
-19 3 34 -7.8756 -0.4554
-19 3 35 -0.7536 0.3415
-19 3 36 2.1331 -0.8001
-19 3 37 -2.3172 -0.7279
-19 5 1 -4.5794 -0.0150
-19 5 2 -0.8898 0.5821
-19 5 3 1.5049 1.0942
-19 5 4 5.4075 0.7925
-19 5 5 -4.1262 0.6561
-19 5 6 -5.0410 0.0576
-19 5 7 -1.0494 -0.7271
-19 5 8 -6.9908 -0.3892
-19 5 9 -8.3482 -1.4634
-19 5 10 -1.6615 -0.3779
-19 5 11 7.8279 -0.6270
-19 5 12 -0.9490 -0.0066
-19 5 13 8.8374 0.5387
-19 5 14 4.4729 0.4677
-19 5 15 3.0431 0.8477
-19 5 16 10.0514 0.1968
-19 5 17 -1.9737 0.3806
-19 5 18 -2.9843 0.2655
-19 5 19 1.3564 -0.1718
-19 5 20 -10.1683 0.0599
-19 5 21 -6.9768 -0.6550
-19 5 22 1.8649 -0.0111
-19 5 23 -18.3712 -0.6652
-19 5 24 -6.3977 -0.0753
-19 5 25 0.3715 -0.1554
-19 5 26 4.0818 -0.1169
-19 5 27 -9.2355 0.1739
-19 5 28 4.0297 -0.2455
-19 5 29 4.7917 0.3856
-19 5 30 0.5982 -0.0688
-19 5 31 7.1740 0.2786
-19 5 32 1.8149 0.0602
-19 5 33 -0.6223 -0.1845
-19 5 34 -6.4399 -0.2950
-19 5 35 -10.3810 -0.1470
-19 5 36 1.3203 -0.2952
-19 7 1 0.7267 0.7779
-19 7 2 11.1868 1.0015
-19 7 3 0.8915 -0.0523
-19 7 5 8.9757 -0.5262
-19 7 6 1.2700 0.6370
-19 7 10 0.7748 -0.9746
-19 7 11 3.3629 0.5099
-19 7 12 2.2182 -0.5259
-19 7 13 -0.9725 0.6800
-19 7 14 8.5673 0.0529
-19 7 15 -0.6586 0.3776
-19 7 16 -2.6524 0.5279
-19 7 17 -8.9526 -0.1289
-19 7 18 -2.4345 0.5943
-19 7 19 11.4910 -0.3564
-19 7 20 10.7002 0.2990
-19 7 21 -12.6179 0.0327
-19 7 22 6.2434 -0.0320
-19 7 23 4.6328 0.1552
-19 7 24 8.2225 -0.3193
-19 7 25 0.4886 0.1862
-19 7 26 -1.6072 -0.4366
-19 7 27 11.2979 0.2398
-19 7 28 -9.9916 -0.0573
-19 7 29 -11.9342 0.2451
-19 7 30 2.1365 0.1413
-19 7 31 -3.3944 0.1565
-19 7 32 14.6648 -0.1537
-19 7 33 3.0344 0.2352
-19 7 34 -3.8330 0.4540
-19 9 1 -9.4258 0.0338
-19 9 3 -3.6351 0.0665
-19 9 4 -3.9815 -0.0498
-19 9 5 -4.6190 -0.0135
-19 9 6 -15.1476 -0.4195
-19 9 7 -2.2924 0.0089
-19 9 8 -7.9813 0.1055
-19 9 9 -1.5962 0.0930
-19 9 10 1.2950 0.4448
-19 9 11 27.2944 0.2318
-19 9 12 -4.6181 0.2752
-19 9 13 -8.1512 0.0653
-19 9 14 1.0712 0.0314
-19 9 15 6.3066 -0.1443
-19 9 16 -2.5416 -0.1934
-19 9 17 -1.4886 -0.2660
-19 9 18 1.1340 -0.2352
-19 9 19 1.5498 0.1187
-19 9 20 5.0656 0.1533
-19 9 21 -0.4725 0.2792
-19 9 22 1.5181 0.1110
-19 9 23 -0.6547 -0.0308
-19 9 24 6.6421 0.0549
-19 9 25 -1.0711 -0.1057
-19 9 26 -10.8992 -0.0894
-19 9 27 3.4345 -0.0597
-19 9 28 -6.9206 -0.1648
-19 9 29 5.5804 -0.0845
-19 9 30 5.8181 0.0032
-19 9 31 6.9142 0.2046
-19 9 32 -0.6017 -0.1600
-19 11 1 -3.0149 0.0534
-19 11 2 -1.9955 -0.2901
-19 11 3 -8.1034 -0.3116
-19 11 4 -1.6302 -0.1019
-19 11 5 7.4771 -0.6074
-19 11 6 6.0827 0.2445
-19 11 7 13.5920 -0.1653
-19 11 8 4.7234 0.1764
-19 11 9 -2.3095 -0.0007
-19 11 10 -4.8950 -0.0725
-19 11 11 -0.8653 0.0267
-19 11 12 3.9156 -0.1774
-19 11 13 -4.4507 -0.0233
-19 11 14 -8.9451 -0.4172
-19 11 15 -17.7224 0.0927
-19 11 16 10.2976 -0.2249
-19 11 17 -3.3711 0.3126
-19 11 18 -5.6410 0.0522
-19 11 19 -6.5911 0.1571
-19 11 20 0.5151 0.0998
-19 11 21 13.3498 -0.0972
-19 11 22 4.6771 0.1505
-19 11 23 -0.5389 -0.2881
-19 11 24 0.0325 -0.0595
-19 11 25 -5.0674 -0.3443
-19 11 26 -10.3020 -0.3919
-19 11 27 -13.7565 -0.0169
-19 11 28 4.4834 0.0521
-19 11 29 5.9413 0.1037
-19 13 3 -17.2341 -0.0758
-19 13 4 10.2610 0.1645
-19 13 5 -5.1368 0.3300
-19 13 6 -12.1294 0.2387
-19 13 7 8.5235 0.2651
-19 13 8 5.1248 0.0601
-19 13 9 6.9555 0.0019
-19 13 10 6.3717 -0.2567
-19 13 11 -1.6760 -0.0974
-19 13 12 -16.6439 -0.5232
-19 13 13 3.8602 -0.0352
-19 13 14 4.9473 -0.2955
-19 13 15 14.9222 0.0870
-19 13 16 2.2207 0.1389
-19 13 17 13.6447 0.1785
-19 13 18 0.9146 0.2646
-19 13 19 -2.1205 0.0611
-19 13 20 3.8608 -0.0959
-19 13 21 -10.5009 -0.0411
-19 13 22 -4.0120 -0.0122
-19 13 23 -10.5345 -0.0692
-19 13 24 10.8441 -0.1696
-19 13 25 15.8451 -0.3749
-19 15 1 2.5911 -0.1676
-19 15 2 12.3075 -0.0324
-19 15 3 -17.9533 0.0876
-19 15 4 -14.4156 0.2269
-19 15 5 2.2998 0.2491
-19 15 6 1.6322 0.0905
-19 15 7 -14.4018 0.0630
-19 15 8 15.1590 -0.1117
-19 15 9 -4.5048 0.0275
-19 15 10 18.9229 -0.1558
-19 15 11 -13.7369 -0.1878
-19 15 12 23.6661 -0.0170
-19 15 13 16.4017 -0.0790
-19 15 14 2.3938 0.1609
-19 15 15 5.9653 0.3480
-19 15 16 -6.4692 -0.0198
-19 15 17 -3.3279 0.2768
-19 15 18 -14.1608 -0.3041
-19 15 19 -0.2839 0.0089
-19 17 1 7.1642 0.0936
-19 17 2 3.8360 0.2702
-19 17 3 7.1205 0.1864
-19 17 4 -5.4550 0.1594
-19 17 5 4.2566 0.0624
-19 17 6 3.9976 0.0403
-19 17 7 9.7695 -0.1497
-19 17 8 9.4459 -0.2414
-19 17 9 -15.7591 -0.3242
-18 0 2 -4.0129 -1.2715
-18 0 4 1.9179 0.3333
-18 0 6 -0.8679 2.5154
-18 0 8 18.7741 2.0360
-18 0 10 1.3573 -0.5509
-18 0 12 -21.2447 -4.2673
-18 0 14 35.4507 -4.1544
-18 0 16 -3.5707 -2.5216
-18 0 18 11.1567 -0.0033
-18 0 20 6.1554 2.3504
-18 0 22 -1.5775 2.6603
-18 0 24 -1.6121 0.0779
-18 0 26 0.4354 -2.1097
-18 0 28 5.2867 -2.9758
-18 0 30 3.5899 -1.5172
-18 0 32 -14.7871 0.5495
-18 0 34 -3.3870 1.7934
-18 0 36 19.8444 1.7122
-18 0 38 -12.3670 0.9774
-18 2 1 -6.2754 -1.9449
-18 2 2 14.4577 0.0719
-18 2 3 2.2243 -0.9727
-18 2 4 11.1764 -0.7635
-18 2 5 -4.5754 0.3438
-18 2 6 4.6139 -1.1363
-18 2 7 10.2514 1.5181
-18 2 8 -0.5289 -1.1715
-18 2 9 2.9211 1.6077
-18 2 10 -18.1336 -0.4487
-18 2 11 7.2516 -0.2317
-18 2 12 -9.8188 -0.1202
-18 2 13 1.6024 -1.5691
-18 2 14 -0.4643 0.3962
-18 2 15 -12.0561 -1.1654
-18 2 16 12.3486 0.1173
-18 2 17 -13.6614 0.0097
-18 2 18 3.8399 -0.3834
-18 2 19 -7.7942 1.3074
-18 2 20 8.0220 -0.7040
-18 2 21 -2.1755 1.3568
-18 2 22 14.2035 -0.5410
-18 2 23 -4.5009 0.0710
-18 2 24 0.1500 -0.1914
-18 2 25 -7.7278 -0.9669
-18 2 26 4.4683 0.0794
-18 2 27 6.5062 -1.1316
-18 2 28 -7.9049 0.0287
-18 2 29 -4.6745 -0.3370
-18 2 30 6.0008 0.1103
-18 2 31 2.3035 0.5385
-18 2 32 -4.4315 -0.1224
-18 2 33 1.6708 0.8499
-18 2 34 -2.5502 -0.1084
-18 2 35 7.8929 0.3518
-18 2 36 4.0574 -0.6381
-18 2 37 3.1929 -0.5211
-18 2 38 -6.0222 -0.2074
-18 4 1 11.9590 -0.4270
-18 4 2 6.4735 -0.6346
-18 4 3 -9.8078 0.2161
-18 4 4 10.2970 1.3232
-18 4 5 -1.8263 0.7034
-18 4 6 -1.2696 2.5026
-18 4 7 5.0190 -0.2670
-18 4 8 -5.0447 1.1477
-18 4 9 -1.5128 -1.2851
-18 4 10 -12.7206 -1.0919
-18 4 11 -9.7579 -0.8524
-18 4 12 0.4672 -2.0902
-18 4 13 8.4025 0.0795
-18 4 14 9.1463 -1.3275
-18 4 15 3.1882 0.5737
-18 4 16 10.7847 0.3024
-18 4 17 -4.4909 0.5576
-18 4 18 3.0961 1.2730
-18 4 19 -6.4756 -0.0417
-18 4 20 -4.2428 1.2575
-18 4 21 9.6381 -0.6795
-18 4 22 -7.6394 0.2720
-18 4 23 -8.9085 -0.5790
-18 4 24 -4.9039 -0.5867
-18 4 25 2.9146 -0.3100
-18 4 26 4.3961 -0.9052
-18 4 27 -4.0510 0.0712
-18 4 28 4.2553 -0.5186
-18 4 29 -4.7715 0.2864
-18 4 30 7.7394 0.2448
-18 4 31 -6.0448 0.2045
-18 4 32 4.9858 0.5337
-18 4 33 5.6674 -0.0484
-18 4 34 1.8635 0.2605
-18 4 35 -5.0453 -0.1837
-18 4 36 2.1880 0.0392
-18 4 37 0.4434 0.7837
-18 6 1 2.6768 -0.2887
-18 6 2 10.6855 0.8913
-18 6 3 -0.5835 -0.1218
-18 6 4 -4.0242 1.4587
-18 6 5 -2.8515 0.1459
-18 6 6 3.2510 0.5883
-18 6 7 -5.6998 0.0163
-18 6 8 -10.4859 -0.4887
-18 6 9 -2.4448 -0.1066
-18 6 10 -1.3580 -0.8740
-18 6 11 0.1143 -0.1616
-18 6 13 -2.8382 -0.2733
-18 6 14 -1.1684 0.1319
-18 6 15 -5.5697 -0.1886
-18 6 16 2.9260 0.4682
-18 6 17 -6.1600 -0.4732
-18 6 18 -0.9477 0.2446
-18 6 19 -7.9865 -0.3788
-18 6 20 -0.9257 0.3069
-18 6 21 4.2161 0.0406
-18 6 22 6.3230 0.1288
-18 6 23 -0.5126 0.0640
-18 6 24 0.3567 0.0249
-18 6 25 4.9391 -0.1907
-18 6 26 5.2079 0.2106
-18 6 27 -3.8651 -0.1741
-18 6 28 -3.3684 0.2483
-18 6 29 -3.9030 -0.0474
-18 6 30 4.6543 0.1492
-18 6 31 0.6574 -0.2933
-18 6 32 7.3561 0.1628
-18 6 33 9.9559 -0.1270
-18 6 34 -6.0640 0.3317
-18 6 35 -12.6031 0.3778
-18 6 36 -7.0972 0.5620
-18 8 1 -1.3769 0.4310
-18 8 2 3.1959 0.1463
-18 8 3 -0.8847 0.8497
-18 8 4 4.3714 0.0504
-18 8 5 4.0643 -0.1151
-18 8 6 0.3518 0.0889
-18 8 8 -5.3711 0.1233
-18 8 12 0.7128 0.0514
-18 8 13 3.2145 0.6206
-18 8 14 5.3196 -0.0374
-18 8 15 14.7582 0.4171
-18 8 16 15.1994 -0.1682
-18 8 17 1.4586 0.1452
-18 8 18 5.4114 -0.1869
-18 8 19 8.3679 -0.1626
-18 8 20 2.2052 -0.0547
-18 8 21 -14.0299 -0.3596
-18 8 22 -7.1348 0.1893
-18 8 23 -0.4487 -0.3593
-18 8 24 -0.1837 0.1581
-18 8 25 13.5503 -0.0901
-18 8 26 3.8794 -0.1605
-18 8 27 4.9998 -0.0509
-18 8 28 -8.0426 -0.2134
-18 8 29 3.2975 0.1941
-18 8 30 -1.8708 -0.2484
-18 8 31 -3.7427 0.2066
-18 8 32 0.4007 -0.3018
-18 8 33 2.6521 -0.4422
-18 8 34 -8.2808 -0.5175
-18 10 1 -3.1725 0.4441
-18 10 2 9.1634 0.5679
-18 10 3 -2.0662 -0.3993
-18 10 4 -1.2928 0.5473
-18 10 5 -19.7142 -0.4990
-18 10 6 -12.4490 0.1993
-18 10 7 0.9021 -0.3137
-18 10 8 -2.6336 0.1716
-18 10 9 -8.1651 0.1109
-18 10 10 10.9793 0.0604
-18 10 11 15.4239 0.1620
-18 10 12 4.1963 -0.1525
-18 10 13 -0.9510 -0.0660
-18 10 14 -9.6540 -0.4081
-18 10 15 -8.4243 -0.1673
-18 10 16 -5.0029 -0.3238
-18 10 17 -3.2099 -0.0594
-18 10 18 9.9234 0.1159
-18 10 19 -15.8446 0.0249
-18 10 20 1.2105 0.3473
-18 10 21 -7.1392 0.2028
-18 10 22 -1.5211 0.3950
-18 10 23 7.0163 0.2042
-18 10 24 -0.5768 -0.0164
-18 10 25 -0.2335 -0.2139
-18 10 26 -4.6873 -0.3644
-18 10 27 -4.1162 -0.2373
-18 10 28 -9.7793 -0.2445
-18 10 29 2.6176 0.0880
-18 10 30 6.6785 -0.2371
-18 10 31 -11.0705 0.1633
-18 12 1 -9.5563 -0.3528
-18 12 2 2.9747 -0.2583
-18 12 3 -5.3380 -0.2784
-18 12 4 5.9553 -0.2601
-18 12 5 16.4253 -0.0095
-18 12 6 11.0814 -0.0023
-18 12 7 -8.1302 0.0340
-18 12 8 -17.0849 0.2690
-18 12 9 8.9232 0.2722
-18 12 10 -3.3029 0.3005
-18 12 11 13.2477 0.0840
-18 12 12 30.1873 -0.0817
-18 12 13 2.1408 -0.1091
-18 12 14 -12.2212 -0.0570
-18 12 15 -5.4563 -0.1145
-18 12 16 1.9453 0.0472
-18 12 17 -5.7924 0.0473
-18 12 18 0.7629 -0.0395
-18 12 19 4.5023 0.3809
-18 12 20 -9.7501 0.0039
-18 12 21 7.4553 0.2591
-18 12 22 -10.1157 0.0631
-18 12 23 -10.4195 0.1404
-18 12 24 -5.6020 0.2083
-18 12 25 11.7710 0.0553
-18 12 26 -5.6547 -0.1029
-18 12 27 -0.5650 -0.2402
-18 12 28 5.2056 0.0379
-18 14 1 5.4811 -0.1807
-18 14 2 14.8550 0.0267
-18 14 3 -7.2683 -0.0629
-18 14 4 11.5854 0.1861
-18 14 5 -2.4436 0.0399
-18 14 6 -6.4275 0.2828
-18 14 7 -1.8507 0.1897
-18 14 8 -1.6893 0.1047
-18 14 9 4.9460 -0.1873
-18 14 10 3.8753 -0.1510
-18 14 11 -9.5191 -0.3757
-18 14 12 0.8887 -0.2521
-18 14 13 -14.3510 -0.1279
-18 14 14 20.4651 -0.2658
-18 14 15 -6.1785 0.3089
-18 14 16 -2.1105 -0.1731
-18 14 17 11.1776 0.5610
-18 14 18 2.4032 0.0825
-18 14 19 13.3031 0.2297
-18 14 20 2.1870 -0.0773
-18 14 21 -8.4747 -0.0269
-18 14 22 -12.6108 0.0185
-18 14 23 -13.2565 0.0810
-18 16 1 26.0956 -0.1958
-18 16 2 4.3530 0.1391
-18 16 3 7.9501 0.1141
-18 16 4 -1.5587 0.2691
-18 16 5 3.9524 0.2306
-18 16 6 -26.9004 0.3351
-18 16 7 2.5015 0.1552
-18 16 8 -16.4318 0.0415
-18 16 9 -20.5820 -0.0199
-18 16 10 2.7348 -0.3671
-18 16 11 3.3456 -0.0320
-18 16 12 3.6979 -0.3489
-18 16 13 -15.7804 0.0302
-18 16 14 -17.1287 -0.1624
-18 16 15 0.3321 0.1735
-18 16 16 35.2144 0.2812
-17 1 1 -3.8154 -0.2993
-17 1 2 9.2896 0.5810
-17 1 3 3.5651 0.1107
-17 1 4 2.8567 -1.7655
-17 1 5 -0.3797 2.0567
-17 1 6 4.4663 -0.7087
-17 1 7 8.6541 1.4869
-17 1 8 -12.7540 1.1051
-17 1 9 -5.4960 -0.4871
-17 1 10 -12.0412 1.5887
-17 1 11 7.7624 -1.9808
-17 1 12 -4.9988 1.4892
-17 1 13 23.3494 -2.1514
-17 1 14 -2.5937 -0.1630
-17 1 15 6.2792 -0.7193
-17 1 16 5.9855 -1.0007
-17 1 17 -0.7625 1.3714
-17 1 18 -2.0280 -1.0988
-17 1 19 -6.5384 2.2905
-17 1 20 -1.2457 0.1713
-17 1 21 -6.2951 1.6295
-17 1 22 7.5363 1.7712
-17 1 23 -8.1169 -0.0730
-17 1 24 7.6522 2.2211
-17 1 25 8.4526 -1.5623
-17 1 26 2.9655 0.9973
-17 1 27 7.0637 -1.4817
-17 1 28 -1.2675 -0.5448
-17 1 29 -0.8470 -0.2756
-17 1 30 3.1071 -1.3543
-17 1 31 -2.2936 0.8355
-17 1 32 -1.5510 -0.6880
-17 1 33 -5.9075 1.3731
-17 1 34 5.8802 0.3688
-17 1 35 -4.8006 0.7400
-17 1 36 0.9338 1.0566
-17 1 37 -3.8470 -0.7209
-17 1 38 7.4473 0.6915
-17 1 39 6.2196 0.1600
-17 3 1 -10.1288 -1.1073
-17 3 2 15.3314 -1.4622
-17 3 3 -1.4814 -1.6491
-17 3 4 5.2944 0.4586
-17 3 5 10.0735 -1.3354
-17 3 6 1.9820 2.1803
-17 3 7 3.0029 0.4374
-17 3 8 -5.3603 1.8828
-17 3 9 14.4652 1.6068
-17 3 10 -15.9922 -0.1523
-17 3 11 -7.4843 1.6603
-17 3 12 -15.7855 -1.8317
-17 3 13 -13.5486 0.2425
-17 3 14 -3.1541 -1.8265
-17 3 15 9.1524 -0.8362
-17 3 16 7.1639 0.0397
-17 3 17 0.4999 -0.9205
-17 3 18 12.0641 1.2351
-17 3 19 -8.9356 -0.6011
-17 3 20 6.4753 1.2417
-17 3 21 2.5790 0.3004
-17 3 22 5.8865 0.6018
-17 3 23 2.1822 0.7283
-17 3 24 -3.0556 -0.5002
-17 3 25 7.9686 0.5477
-17 3 26 -0.5493 -1.0854
-17 3 27 -3.1938 -0.0602
-17 3 28 2.8060 -0.5434
-17 3 29 -5.7962 -0.3394
-17 3 30 13.3051 0.1313
-17 3 31 -9.0151 -0.3102
-17 3 32 -0.2641 0.2948
-17 3 33 0.9698 -0.1486
-17 3 34 2.9931 0.0316
-17 3 35 0.0250 -0.1199
-17 3 36 14.9890 0.0268
-17 3 37 4.0467 -0.1089
-17 3 38 6.5334 -0.4030
-17 5 1 21.1672 -1.1179
-17 5 2 -4.4152 -0.1124
-17 5 3 2.1298 0.3248
-17 5 4 7.9344 0.6101
-17 5 5 -8.1416 1.4164
-17 5 6 11.9041 0.6962
-17 5 7 -4.1941 0.9637
-17 5 8 -1.0078 0.3423
-17 5 9 0.0946 -0.5085
-17 5 10 -10.8878 -0.3720
-17 5 11 1.7143 -1.3804
-17 5 13 8.3682 -0.6563
-17 5 14 -4.3360 0.1581
-17 5 15 -9.6739 0.2974
-17 5 16 1.8443 0.2568
-17 5 17 -6.2898 0.6492
-17 5 18 -2.2501 0.2983
-17 5 19 -9.2684 0.5653
-17 5 20 -0.1831 0.2359
-17 5 21 -11.1505 0.0963
-17 5 22 -2.6865 0.0616
-17 5 23 11.3736 -0.3820
-17 5 24 -2.3416 0.1003
-17 5 25 3.6601 -0.3857
-17 5 26 1.3034 -0.0313
-17 5 27 12.8434 -0.1817
-17 5 28 -2.1612 -0.1949
-17 5 29 -7.2520 0.1505
-17 5 30 4.9654 -0.1835
-17 5 31 -6.6335 0.4264
-17 5 32 3.9535 -0.1843
-17 5 33 5.2836 0.2876
-17 5 34 -4.2767 -0.1898
-17 5 35 -0.6405 -0.1702
-17 5 36 3.0045 -0.5680
-17 5 37 11.9130 0.4532
-17 7 1 -2.9825 0.7632
-17 7 2 6.9891 -0.3357
-17 7 3 -2.7839 0.7771
-17 7 4 -4.6822 0.6645
-17 7 5 -5.9082 0.2164
-17 7 6 2.7606 1.4423
-17 7 7 -0.3234 -0.4829
-17 7 8 2.4517 0.9579
-17 7 9 3.3253 -0.6264
-17 7 10 -14.1227 -0.0380
-17 7 11 7.5734 -0.3891
-17 7 12 12.2162 -0.5055
-17 7 13 0.2885 0.2968
-17 7 14 -7.6373 -0.5004
-17 7 15 -4.3605 0.6020
-17 7 16 -3.6994 -0.2444
-17 7 17 8.9918 0.3127
-17 7 18 11.5099 0.3275
-17 7 19 2.9222 -0.0706
-17 7 20 9.4890 0.5964
-17 7 21 -2.2930 -0.3423
-17 7 22 1.7064 0.7293
-17 7 23 -2.0258 -0.0056
-17 7 24 -2.3498 0.4588
-17 7 25 12.9484 0.0116
-17 7 26 -10.4921 0.0240
-17 7 27 -1.8679 0.1061
-17 7 28 -1.2610 -0.2632
-17 7 29 2.6023 0.1912
-17 7 30 8.1826 0.0022
-17 7 31 -0.7989 0.2433
-17 7 32 7.6064 0.1159
-17 7 33 2.1734 0.0333
-17 7 34 -2.3047 -0.3044
-17 7 35 -4.9133 -0.0452
-17 9 1 -7.5235 0.0557
-17 9 2 0.2580 0.4824
-17 9 3 -3.1348 -0.0975
-17 9 4 -1.8644 0.4127
-17 9 5 -1.5380 -0.0245
-17 9 6 -0.4637 -0.3035
-17 9 7 -3.6445 -0.2534
-17 9 8 4.2128 -0.2891
-17 9 9 13.8663 -0.2082
-17 9 10 2.8673 0.2663
-17 9 11 1.1770 0.0981
-17 9 12 1.6688 0.2747
-17 9 13 -3.0571 0.2119
-17 9 14 3.6089 0.1800
-17 9 15 0.7223 0.1545
-17 9 16 9.2458 -0.1103
-17 9 17 -5.3186 -0.3407
-17 9 18 16.1264 -0.3209
-17 9 19 1.2830 -0.3090
-17 9 20 3.9830 -0.0776
-17 9 21 -10.4741 0.0750
-17 9 22 5.4612 0.2284
-17 9 23 -0.2050 0.2225
-17 9 24 2.0284 0.2216
-17 9 25 1.7554 0.0914
-17 9 26 -7.6689 0.2756
-17 9 27 4.1854 -0.0570
-17 9 28 -2.7979 -0.0070
-17 9 29 -3.3538 0.0145
-17 9 30 16.0517 -0.1116
-17 9 31 -5.7481 -0.0097
-17 9 32 4.2343 0.3395
-17 9 33 -0.9760 0.1159
-17 11 1 -2.0989 0.4013
-17 11 2 2.4016 0.0023
-17 11 3 -1.5283 0.3090
-17 11 4 -2.9166 -0.3104
-17 11 5 -5.8130 -0.3079
-17 11 6 3.9680 0.0569
-17 11 7 -11.9716 -0.3490
-17 11 8 -34.5099 0.3281
-17 11 9 -3.4354 -0.0978
-17 11 10 3.9998 0.2707
-17 11 11 2.2888 -0.1342
-17 11 12 -10.4876 0.1983
-17 11 13 1.5115 -0.1878
-17 11 14 -6.4555 -0.1539
-17 11 15 3.5869 -0.2556
-17 11 16 6.0690 -0.2646
-17 11 17 10.1525 0.1323
-17 11 18 -2.2889 -0.1327
-17 11 19 4.6711 0.3671
-17 11 20 2.9595 0.0946
-17 11 21 -16.1914 0.2723
-17 11 22 -8.2165 0.1957
-17 11 23 -5.6385 0.0281
-17 11 24 -15.9922 0.2307
-17 11 25 2.8260 -0.1283
-17 11 26 1.8342 0.0916
-17 11 27 1.9203 -0.3239
-17 11 28 12.0385 -0.1401
-17 11 29 15.3947 -0.0316
-17 11 30 -6.5750 0.0184
-17 13 1 4.1776 -0.3647
-17 13 2 -9.4024 0.0142
-17 13 3 -1.1800 -0.4190
-17 13 4 4.1392 0.1557
-17 13 5 5.3257 -0.1551
-17 13 6 -1.8310 0.2773
-17 13 7 1.0046 0.2544
-17 13 8 4.2187 0.5140
-17 13 10 -14.0566 0.3473
-17 13 11 12.2598 0.0251
-17 13 12 25.9084 -0.0436
-17 13 13 -3.2844 -0.0842
-17 13 14 4.2510 -0.4643
-17 13 15 -4.5305 -0.0639
-17 13 16 4.0885 -0.2519
-17 13 17 -3.7051 0.1111
-17 13 18 -6.4158 0.0673
-17 13 19 -12.9514 0.0696
-17 13 20 9.4600 0.2176
-17 13 21 3.6637 -0.0101
-17 13 22 -6.4737 -0.0684
-17 13 23 -3.5238 -0.0131
-17 13 24 -4.9479 0.1365
-17 13 25 -4.1805 0.0465
-17 13 26 -14.3063 0.0259
-17 13 27 3.7033 -0.3119
-17 15 1 -7.5423 -0.2783
-17 15 2 -7.7875 -0.2518
-17 15 3 -3.7464 -0.2557
-17 15 4 7.8621 0.0543
-17 15 5 16.6019 0.0841
-17 15 6 26.4388 0.1418
-17 15 7 13.1829 0.0798
-17 15 8 8.4276 0.0576
-17 15 9 16.4840 0.1997
-17 15 10 7.7301 -0.1163
-17 15 11 19.4686 -0.0129
-17 15 12 -6.6686 -0.1930
-17 15 13 -6.5505 -0.2553
-17 15 14 -9.8401 0.0397
-17 15 15 -4.2264 -0.0899
-17 15 16 -6.8954 0.0327
-17 15 17 -8.9506 0.2173
-17 15 18 11.2147 -0.0265
-17 15 19 5.6278 0.2321
-17 15 20 1.7382 -0.3508
-17 15 21 -0.8987 -0.0455
-17 17 1 13.6127 -0.0951
-17 17 2 3.8539 0.1310
-17 17 3 5.5842 0.0485
-17 17 4 4.8768 0.1081
-17 17 5 -8.2739 0.1667
-17 17 6 -6.5160 0.0968
-17 17 7 -5.4898 0.0911
-17 17 8 -7.4486 0.0247
-17 17 9 -0.3118 -0.1549
-17 17 10 -2.3497 0.0715
-17 17 11 -3.2516 -0.3480
-17 17 12 -3.5412 -0.2116
-17 17 13 -3.4703 -0.0767
-16 0 2 8.8929 -3.6676
-16 0 8 -9.4141 2.7860
-16 0 10 0.2416 4.5042
-16 0 12 16.0028 2.1886
-16 0 14 2.5670 -1.1074
-16 0 16 1.4459 -4.3148
-16 0 18 2.3080 -4.4636
-16 0 20 -10.3984 -1.5858
-16 0 22 -6.0151 1.8517
-16 0 24 -3.3980 3.7463
-16 0 26 -0.0014 2.2128
-16 0 28 -9.0951 -0.7805
-16 0 30 2.3370 -2.5554
-16 0 32 -8.9660 -2.2877
-16 0 34 8.7049 -0.3659
-16 0 36 -5.5388 1.4237
-16 0 38 -2.2744 2.1310
-16 2 1 17.5375 -0.1675
-16 2 2 6.2250 0.6251
-16 2 3 -13.5873 -1.3581
-16 2 4 11.5689 0.4186
-16 2 5 1.0461 -1.2254
-16 2 6 -1.3758 -0.5706
-16 2 7 1.0535 0.9587
-16 2 8 -1.8373 -0.7960
-16 2 9 2.7758 2.7865
-16 2 10 0.2476 -1.0094
-16 2 11 5.3277 2.2941
-16 2 12 5.7550 -0.8880
-16 2 13 -14.5036 0.3345
-16 2 14 1.3360 -0.0188
-16 2 15 -12.2613 -1.4746
-16 2 16 5.7049 0.5860
-16 2 17 -2.1606 -1.5459
-16 2 18 14.5528 0.4424
-16 2 19 9.7390 -0.0770
-16 2 20 -2.3472 -0.1166
-16 2 21 -3.1272 1.3772
-16 2 22 -0.1784 -0.5221
-16 2 23 1.6957 1.7675
-16 2 24 5.0058 -0.5302
-16 2 25 6.2163 0.5631
-16 2 26 -2.0979 -0.1679
-16 2 27 -2.9159 -0.8535
-16 2 28 4.2868 -0.0835
-16 2 29 -1.5323 -1.3706
-16 2 30 -3.8815 0.0594
-16 2 31 -6.0445 -0.7408
-16 2 32 -5.2122 0.0682
-16 2 33 -1.7977 0.3623
-16 2 34 -0.9002 -0.0032
-16 2 35 0.4918 0.7119
-16 2 36 -7.3534 -0.1872
-16 2 37 4.7648 0.0756
-16 2 38 5.2025 -0.8387
-16 2 39 -3.1876 -0.4646
-16 4 1 -8.6480 -0.5937
-16 4 2 -0.1609 -1.9195
-16 4 3 -5.6933 -0.6913
-16 4 4 -0.2250 -1.7049
-16 4 5 -4.5494 0.9804
-16 4 6 10.3767 0.6847
-16 4 7 -8.7065 1.2480
-16 4 8 -4.1396 2.4167
-16 4 9 -8.2484 0.2476
-16 4 10 2.1958 1.3749
-16 4 11 5.5809 -0.7539
-16 4 12 6.6878 -0.7015
-16 4 13 5.3540 -0.6982
-16 4 14 1.1929 -1.6800
-16 4 15 1.0604 -0.1137
-16 4 16 -1.7290 -1.6950
-16 4 17 -6.6849 0.5575
-16 4 18 1.5868 -0.4349
-16 4 19 -3.0256 0.7835
-16 4 20 1.2869 0.5796
-16 4 21 -3.6624 0.1632
-16 4 22 -1.3710 1.0096
-16 4 23 11.6468 -0.1910
-16 4 24 5.4794 0.6461
-16 4 25 7.5568 -0.2335
-16 4 26 5.9745 -0.0981
-16 4 27 9.5183 -0.1216
-16 4 28 5.3392 -0.7061
-16 4 29 -3.2777 0.1281
-16 4 30 7.2741 -0.6165
-16 4 31 0.3678 0.2817
-16 4 32 7.6315 -0.0281
-16 4 33 2.7158 0.2236
-16 4 34 -5.9734 0.3561
-16 4 35 -0.6704 0.0664
-16 4 36 3.4910 0.0506
-16 4 37 0.7663 -0.2057
-16 4 38 -0.7659 0.2366
-16 6 1 -8.0158 -0.2212
-16 6 2 2.9126 -0.8516
-16 6 3 3.1128 -0.1760
-16 6 4 -3.8630 0.4239
-16 6 5 0.8891 -0.0769
-16 6 6 8.6131 1.2717
-16 6 7 -0.8700 0.0279
-16 6 8 -1.5179 0.3670
-16 6 9 -2.4769 -0.0078
-16 6 10 3.9246 -0.2876
-16 6 11 -10.1933 0.0371
-16 6 12 -5.1161 -0.6995
-16 6 13 6.1280 -0.0287
-16 6 14 0.9001 -0.5585
-16 6 15 -3.9392 0.2649
-16 6 17 -3.4985 0.0953
-16 6 18 2.5782 0.1079
-16 6 19 -1.6759 -0.5283
-16 6 20 6.0226 0.1808
-16 6 21 -5.9078 -0.3751
-16 6 22 4.8042 0.2440
-16 6 23 7.0920 -0.0817
-16 6 24 9.2975 0.0300
-16 6 25 8.8206 -0.0581
-16 6 26 -2.3650 -0.0042
-16 6 27 -2.2170 -0.0459
-16 6 28 -6.2978 -0.0320
-16 6 29 8.3363 0.0164
-16 6 30 0.8853 -0.1466
-16 6 31 -5.4030 0.0121
-16 6 32 2.9928 -0.0898
-16 6 33 2.1511 -0.1546
-16 6 34 12.0811 -0.0329
-16 6 35 1.9753 0.4770
-16 6 36 4.2197 -0.0660
-16 6 37 1.6957 0.7908
-16 8 1 9.6066 -0.1389
-16 8 2 11.0468 0.0859
-16 8 3 -5.6661 0.8575
-16 8 4 4.9196 0.0173
-16 8 5 8.9141 0.9492
-16 8 6 -1.8005 -0.0690
-16 8 7 3.8636 0.4617
-16 8 8 -4.3459 0.1062
-16 8 9 -6.5594 -0.5294
-16 8 10 4.0156 0.0630
-16 8 11 5.1732 -0.9227
-16 8 12 26.8775 -0.0164
-16 8 13 8.6137 -0.3251
-16 8 14 12.8974 0.0708
-16 8 15 3.1051 0.1437
-16 8 16 3.9630 -0.0071
-16 8 17 -3.2399 0.2099
-16 8 18 -1.3481 -0.2732
-16 8 19 -8.7172 0.0154
-16 8 20 -5.8307 -0.2415
-16 8 21 2.7100 -0.0537
-16 8 22 2.8411 -0.0170
-16 8 23 0.2972 -0.2822
-16 8 24 3.3833 0.3273
-16 8 25 7.7594 -0.3483
-16 8 26 0.4860 0.1341
-16 8 27 3.8241 -0.1999
-16 8 28 2.3163 -0.1233
-16 8 29 -10.2014 -0.2937
-16 8 30 10.7597 -0.1553
-16 8 31 1.0411 -0.0608
-16 8 32 -0.7783 -0.3336
-16 8 33 2.4948 0.1237
-16 8 34 2.3507 -0.4919
-16 8 35 -9.0022 -0.6313
-16 10 1 -0.1350 0.5531
-16 10 2 -0.7557 -0.0887
-16 10 3 3.3424 0.3548
-16 10 4 2.0341 0.1717
-16 10 5 8.4743 -0.2578
-16 10 6 11.4119 0.1350
-16 10 7 -0.2420 -0.5684
-16 10 8 -4.9624 0.2962
-16 10 9 -7.2001 -0.2562
-16 10 10 -6.3284 0.3988
-16 10 11 2.0378 0.0306
-16 10 12 -20.1854 0.5220
-16 10 13 2.2848 -0.0237
-16 10 14 -3.2484 0.0037
-16 10 15 7.8359 -0.1230
-16 10 16 5.9061 -0.5093
-16 10 17 1.1011 -0.1387
-16 10 18 -3.7084 -0.4520
-16 10 19 8.8392 -0.1397
-16 10 20 5.7425 -0.0974
-16 10 21 5.9748 -0.0976
-16 10 22 2.9829 0.3055
-16 10 23 -3.1776 0.1415
-16 10 24 -3.9062 0.4818
-16 10 25 -0.3715 0.0203
-16 10 26 3.2747 0.2179
-16 10 27 5.3083 -0.1945
-16 10 28 4.2347 -0.1156
-16 10 29 16.9549 -0.0731
-16 10 30 7.9167 -0.1110
-16 10 31 -4.4006 -0.1219
-16 10 32 -0.8118 -0.1226
-16 12 1 3.5912 -0.0187
-16 12 2 -11.4063 -0.0015
-16 12 3 9.3416 -0.3680
-16 12 4 1.5701 -0.2770
-16 12 5 -10.1376 -0.2579
-16 12 6 -6.9483 -0.2853
-16 12 7 -4.0377 -0.2386
-16 12 8 0.7979 -0.1024
-16 12 9 -6.8491 -0.0622
-16 12 10 19.2186 0.3336
-16 12 11 -11.4195 0.2127
-16 12 12 1.8025 0.0702
-16 12 13 1.2134 0.0659
-16 12 14 -8.3806 -0.0372
-16 12 15 -8.2049 -0.1722
-16 12 16 11.6603 -0.0872
-16 12 17 5.3335 -0.2941
-16 12 18 2.0439 0.1266
-16 12 19 10.2471 -0.0776
-16 12 20 -9.9082 -0.0489
-16 12 21 -5.4238 0.1294
-16 12 22 1.4096 -0.0581
-16 12 23 5.2634 0.0653
-16 12 24 -2.5213 -0.1034
-16 12 25 2.0422 0.0777
-16 12 26 -7.0030 0.1404
-16 12 27 -4.0617 -0.0897
-16 12 28 2.0654 -0.1743
-16 12 29 -0.2811 -0.3229
-16 14 1 -11.1015 -0.0022
-16 14 2 1.1114 -0.0834
-16 14 3 -9.6338 -0.1339
-16 14 4 -11.7494 -0.0823
-16 14 5 8.2224 -0.0226
-16 14 6 -18.1318 0.1765
-16 14 7 2.3480 0.1820
-16 14 8 -9.6444 0.2922
-16 14 9 -6.3261 0.2501
-16 14 10 2.7670 0.1892
-16 14 12 6.4704 0.0951
-16 14 13 -12.5984 -0.4937
-16 14 14 -4.8898 -0.0489
-16 14 15 16.0240 -0.3186
-16 14 16 -4.7468 -0.1950
-16 14 17 -13.2660 0.1514
-16 14 18 -13.4581 -0.1149
-16 14 19 3.0740 0.4098
-16 14 20 0.9762 0.1239
-16 14 21 -2.4375 0.2003
-16 14 22 0.5354 -0.1501
-16 14 23 -5.2433 -0.0535
-16 14 24 -10.5467 0.0439
-16 14 25 -15.5995 0.2134
-16 16 1 6.3301 -0.2856
-16 16 2 1.0408 -0.1197
-16 16 3 -2.6292 -0.1624
-16 16 4 -10.8727 -0.0559
-16 16 5 2.3697 -0.0814
-16 16 6 -1.0222 0.2481
-16 16 7 -8.0319 0.0776
-16 16 8 18.9710 0.4000
-16 16 9 15.3556 -0.0278
-16 16 10 -0.0303 0.1939
-16 16 11 11.7059 -0.0309
-16 16 12 -7.2026 -0.0813
-16 16 13 4.1329 0.0781
-16 16 14 15.5092 -0.3353
-16 16 15 5.7090 0.0204
-16 16 16 -3.4021 -0.1156
-16 16 17 -9.6843 0.1241
-16 16 18 -5.0716 0.0937
-16 18 1 -8.5130 -0.0395
-16 18 2 -12.6393 0.1226
-16 18 3 15.2878 -0.1806
-16 18 4 4.8041 0.1859
-16 18 5 -2.4994 -0.2305
-16 18 6 -9.6044 -0.0055
-15 1 1 19.1748 -0.2608
-15 1 2 26.2071 2.6977
-15 1 3 -34.8127 -1.8610
-15 1 4 8.9629 -1.9175
-15 1 6 -14.7034 -2.8212
-15 1 7 -3.1741 2.1509
-15 1 8 -20.6402 -2.6245
-15 1 9 0.8479 3.3181
-15 1 10 2.7126 0.6222
-15 1 11 -0.9803 1.1934
-15 1 12 -4.5159 2.2513
-15 1 13 1.0489 -1.4968
-15 1 14 1.2192 2.3653
-15 1 15 -13.0289 -2.7354
-15 1 16 4.9644 0.6593
-15 1 17 -1.8066 -2.2990
-15 1 18 4.9553 -1.5367
-15 1 19 -11.0940 -0.0735
-15 1 20 7.8237 -2.7230
-15 1 21 7.6889 2.1101
-15 1 22 7.3055 -1.0333
-15 1 23 4.7912 2.1913
-15 1 24 10.9772 1.0962
-15 1 25 -0.5453 0.7362
-15 1 26 -7.7438 2.2900
-15 1 27 -1.1060 -1.0528
-15 1 28 -4.2480 1.5033
-15 1 29 -0.4684 -1.7991
-15 1 30 0.8905 -0.2301
-15 1 31 -7.0732 -1.2093
-15 1 32 21.5654 -1.2270
-15 1 33 -12.3784 0.1046
-15 1 34 -7.7925 -1.0997
-15 1 35 6.2911 0.9142
-15 1 36 -5.1176 -0.3027
-15 1 37 -1.7054 0.9160
-15 1 38 3.3166 0.6430
-15 1 39 11.1869 -0.8840
-15 3 1 -5.5087 0.9459
-15 3 2 6.6306 -1.7702
-15 3 3 18.3739 -0.3594
-15 3 4 14.8634 -2.4146
-15 3 5 -19.3733 -1.6831
-15 3 6 12.1045 -0.4006
-15 3 7 -4.4269 -1.3591
-15 3 8 -16.5989 1.5638
-15 3 9 10.3450 -0.0967
-15 3 10 -6.6393 1.8506
-15 3 11 -39.2186 1.5462
-15 3 12 -0.9704 0.0351
-15 3 13 3.3404 1.4770
-15 3 14 6.9939 -1.9092
-15 3 15 9.9667 0.3319
-15 3 16 -0.2982 -1.9876
-15 3 17 -8.6657 -0.5142
-15 3 18 2.4518 -0.8203
-15 3 19 -7.0144 -1.0901
-15 3 20 -0.8278 0.3715
-15 3 21 -0.1437 -0.8869
-15 3 22 3.0931 0.8639
-15 3 23 11.1597 0.0602
-15 3 24 -3.9504 0.5538
-15 3 25 5.6541 0.6398
-15 3 26 0.5591 -0.2772
-15 3 27 2.5188 0.4229
-15 3 28 4.1895 -0.7557
-15 3 29 -11.2627 -0.0602
-15 3 30 4.2935 -0.3072
-15 3 31 3.4117 -0.2699
-15 3 32 -4.8613 0.2348
-15 3 33 0.2180 -0.3113
-15 3 34 9.3300 0.4280
-15 3 35 -5.4095 -0.0571
-15 3 36 3.4128 0.3770
-15 3 37 -2.1435 0.2268
-15 3 38 0.0700 0.1549
-15 3 39 -5.3476 -0.0435
-15 5 1 2.0309 -0.8608
-15 5 2 18.1638 -0.9703
-15 5 3 -0.6418 -0.9968
-15 5 4 -5.4548 -0.2817
-15 5 5 0.8527 0.3425
-15 5 6 -0.8344 0.2370
-15 5 7 4.1938 1.5792
-15 5 8 -1.0928 0.6146
-15 5 9 -3.6102 1.3199
-15 5 10 1.3105 0.0896
-15 5 11 0.4020 -0.2377
-15 5 12 -14.6460 -0.4471
-15 5 13 -11.9531 -0.9274
-15 5 14 -3.3884 -0.4571
-15 5 15 -1.3710 -0.4459
-15 5 16 -3.7924 0.0292
-15 5 17 1.6487 0.1860
-15 5 18 -0.3769 0.1385
-15 5 19 -2.5962 0.5107
-15 5 20 4.9704 0.2372
-15 5 21 0.6370 0.6434
-15 5 23 1.3151 0.2765
-15 5 24 1.5220 0.1878
-15 5 25 -4.0083 -0.0179
-15 5 26 0.5389 0.1598
-15 5 27 8.1426 -0.2749
-15 5 28 7.4235 0.0745
-15 5 29 9.5524 -0.2093
-15 5 30 2.8831 0.0234
-15 5 31 -1.5594 0.0777
-15 5 32 -2.5017 0.0074
-15 5 33 2.5828 0.1771
-15 5 34 5.8776 0.0413
-15 5 35 7.0420 0.0727
-15 5 36 20.1554 0.2902
-15 5 37 -1.1799 0.5056
-15 5 38 -0.1965 -0.7230
-15 7 1 -5.5092 -0.2093
-15 7 2 -2.0673 -1.1180
-15 7 3 -5.4253 0.6823
-15 7 4 0.5591 -0.9253
-15 7 5 6.7428 0.7236
-15 7 6 -7.5241 0.0073
-15 7 7 -0.9151 0.3912
-15 7 8 -0.0139 1.0374
-15 7 9 -0.6115 -0.2811
-15 7 10 -3.9537 0.7713
-15 7 11 -2.4858 -0.6952
-15 7 12 -0.6390 0.2908
-15 7 13 -0.5162 -0.3852
-15 7 14 -0.1369 -0.1867
-15 7 15 2.3967 0.0221
-15 7 16 3.2470 -0.4702
-15 7 17 -1.3238 0.2924
-15 7 18 3.5930 -0.4125
-15 7 19 -1.8750 0.1914
-15 7 20 -4.4805 -0.0966
-15 7 21 0.4811 -0.2255
-15 7 22 -9.0751 0.3728
-15 7 23 0.8738 -0.2102
-15 7 24 1.1773 0.8066
-15 7 25 7.4030 -0.0231
-15 7 26 -1.8237 0.5819
-15 7 27 -14.0875 -0.1891
-15 7 28 0.7490 0.2128
-15 7 29 2.5935 0.0076
-15 7 30 4.1845 -0.0447
-15 7 31 3.1991 0.1466
-15 7 32 -6.5353 -0.0100
-15 7 33 4.4296 0.0500
-15 7 34 6.4269 -0.1430
-15 7 35 10.4765 -0.5767
-15 7 36 4.5696 -0.2430
-15 9 1 -4.1843 0.1846
-15 9 2 2.4034 -0.1014
-15 9 3 -5.2234 0.0031
-15 9 4 -9.9783 0.3869
-15 9 5 -1.9528 0.1613
-15 9 6 16.0479 0.1154
-15 9 7 21.1292 -0.0616
-15 9 8 -2.8841 -0.5431
-15 9 9 11.6662 -0.3155
-15 9 10 -7.7629 -0.1888
-15 9 11 -12.1963 -0.1557
-15 9 12 1.6406 0.1721
-15 9 13 4.4718 0.0656
-15 9 14 7.5724 0.2866
-15 9 15 -4.5638 0.3913
-15 9 16 5.1442 0.0989
-15 9 17 8.2395 0.1665
-15 9 18 -3.1135 -0.1201
-15 9 19 1.3241 -0.2380
-15 9 20 -7.7812 -0.3454
-15 9 21 1.4943 -0.3365
-15 9 22 0.3071 -0.1040
-15 9 23 2.3404 -0.0772
-15 9 24 -1.8482 0.1678
-15 9 25 3.5638 0.1324
-15 9 26 -5.4873 0.1878
-15 9 27 4.6191 0.0603
-15 9 28 5.1068 0.1681
-15 9 29 -2.9736 -0.0361
-15 9 30 3.0377 -0.0621
-15 9 31 8.4803 0.1770
-15 9 32 -1.7393 -0.1019
-15 9 33 7.8350 0.3328
-15 9 34 4.5931 0.1489
-15 11 1 0.0387 0.2139
-15 11 2 -3.2258 0.2698
-15 11 3 0.9737 0.5436
-15 11 4 -6.0066 -0.2016
-15 11 5 -4.5675 0.3854
-15 11 6 5.5499 -0.2386
-15 11 7 7.3650 -0.0403
-15 11 8 0.5165 -0.0016
-15 11 9 -5.6841 0.0890
-15 11 10 2.5230 0.3564
-15 11 11 -3.9109 0.1527
-15 11 12 -3.1993 0.4253
-15 11 13 -14.8199 -0.0140
-15 11 14 3.4985 0.3130
-15 11 15 -4.4126 -0.3478
-15 11 16 2.8998 0.0997
-15 11 17 -14.1705 -0.3378
-15 11 18 -11.4304 -0.1593
-15 11 19 4.7655 0.0717
-15 11 20 -5.0424 0.0182
-15 11 21 6.7333 0.3403
-15 11 22 -3.5716 0.0218
-15 11 23 10.7062 0.2808
-15 11 24 -10.5272 0.1930
-15 11 25 2.8750 0.1073
-15 11 26 7.5184 0.2305
-15 11 27 5.4369 0.0383
-15 11 28 15.3892 0.0947
-15 11 29 7.2374 -0.4560
-15 11 30 1.8765 0.0494
-15 11 31 -1.9274 -0.1056
-15 13 1 -9.9014 0.0334
-15 13 2 7.9095 -0.2006
-15 13 3 6.2813 -0.2075
-15 13 4 -6.3405 -0.2047
-15 13 5 7.1531 -0.4219
-15 13 6 -13.2607 -0.2397
-15 13 7 -2.8085 -0.1121
-15 13 8 -5.2466 0.2071
-15 13 9 4.0876 0.0463
-15 13 10 1.1438 0.5427
-15 13 11 -2.5216 0.0591
-15 13 12 -5.6090 0.5927
-15 13 13 1.4528 -0.0165
-15 13 14 -2.9600 0.0914
-15 13 15 6.1909 -0.1152
-15 13 16 -9.3426 -0.2788
-15 13 17 -5.1573 -0.0674
-15 13 18 8.0948 -0.1187
-15 13 19 11.0398 0.0316
-15 13 20 -1.7722 0.0200
-15 13 21 -0.6449 0.0085
-15 13 22 4.9917 0.0805
-15 13 23 4.6304 -0.0596
-15 13 24 -7.4678 0.0138
-15 13 25 -2.3084 0.0267
-15 13 26 8.9326 0.2826
-15 13 27 -11.1507 0.2752
-15 13 28 3.5040 0.3941
-15 15 1 -12.3465 -0.0188
-15 15 2 -4.8161 -0.1147
-15 15 3 8.7558 -0.2145
-15 15 4 26.9778 -0.1687
-15 15 5 20.9409 -0.1918
-15 15 6 -4.7640 0.0609
-15 15 7 -9.2389 -0.0785
-15 15 8 -0.3383 0.1791
-15 15 9 -9.2982 0.0682
-15 15 10 -3.9349 0.0504
-15 15 11 13.5964 0.1458
-15 15 12 3.6434 -0.1398
-15 15 13 -2.4616 -0.0820
-15 15 14 -14.9832 -0.1515
-15 15 15 4.7099 -0.2547
-15 15 16 -5.3900 0.0698
-15 15 17 -15.2866 -0.1702
-15 15 18 2.3623 0.0647
-15 15 19 -12.1220 0.1332
-15 15 20 -17.0492 -0.0415
-15 15 21 23.0662 0.1140
-15 15 22 9.9392 -0.2066
-15 15 23 -5.2209 -0.1542
-15 17 1 -1.6830 -0.1059
-15 17 2 4.0957 -0.0073
-15 17 3 9.2134 -0.0543
-15 17 4 4.6042 0.0188
-15 17 5 10.7759 0.1041
-15 17 6 0.0826 0.0768
-15 17 7 5.4892 0.1889
-15 17 8 4.2797 0.0696
-15 17 9 -4.2243 0.1886
-15 17 10 -7.8582 0.1444
-15 17 11 -8.5571 -0.1262
-15 17 12 -5.9095 0.1211
-15 17 13 0.8608 -0.2630
-15 17 14 2.7033 0.0649
-15 17 15 1.1920 -0.0804
-14 0 2 2.7054 9.2850
-14 0 4 5.6398 0.7584
-14 0 6 3.7404 -5.2467
-14 0 8 17.0420 -2.7719
-14 0 10 12.6826 1.1478
-14 0 12 -17.0619 6.1806
-14 0 14 -15.9636 7.1037
-14 0 16 -2.4020 3.0625
-14 0 18 -1.0946 -1.8600
-14 0 20 -8.8248 -4.4176
-14 0 22 8.2232 -3.6457
-14 0 24 13.4755 0.6761
-14 0 26 0.5946 3.7630
-14 0 28 -3.4768 3.6078
-14 0 30 -9.1083 1.0860
-14 0 32 20.1916 -1.4818
-14 0 34 -4.0162 -2.3792
-14 0 36 -4.6270 -1.4462
-14 0 38 1.5233 -0.1636
-14 0 40 -2.4176 1.7025
-14 2 1 22.9637 2.0005
-14 2 2 25.6641 0.9098
-14 2 3 -13.2065 -0.1349
-14 2 4 19.8214 1.6686
-14 2 5 -6.6359 -2.7871
-14 2 6 10.7962 0.6390
-14 2 7 -23.3275 -2.0187
-14 2 8 9.7282 0.3354
-14 2 9 15.3350 0.4243
-14 2 10 -4.4164 0.2117
-14 2 11 -15.6106 2.8910
-14 2 12 -4.8531 -0.2511
-14 2 13 -23.2222 2.7017
-14 2 14 -2.6109 -0.5302
-14 2 15 13.8656 0.3768
-14 2 16 9.0897 0.2380
-14 2 17 14.8980 -1.8018
-14 2 18 3.4306 0.8789
-14 2 19 -1.6427 -2.2486
-14 2 20 -2.0354 0.7629
-14 2 21 -4.0608 -0.8985
-14 2 22 2.5845 0.3209
-14 2 23 2.3628 1.1433
-14 2 24 0.1028 0.0478
-14 2 25 -2.2171 1.9911
-14 2 26 -2.6242 -0.3904
-14 2 27 7.2878 1.0313
-14 2 28 1.7261 -0.1559
-14 2 29 -0.2833 -0.5267
-14 2 30 -8.6079 -0.0900
-14 2 31 0.3215 -1.4112
-14 2 32 -6.3033 0.2848
-14 2 33 0.3661 -1.0168
-14 2 34 7.2203 0.1291
-14 2 35 -2.0600 0.1735
-14 2 36 2.1523 0.0270
-14 2 37 -2.8229 0.6656
-14 2 38 16.5509 -0.0392
-14 2 39 -0.9162 0.3547
-14 2 40 -5.1279 -0.9095
-14 4 1 -11.7532 0.0175
-14 4 2 18.2241 -0.1732
-14 4 3 -7.8076 -1.1033
-14 4 4 7.5263 -2.4726
-14 4 5 -2.3461 -0.3930
-14 4 6 -8.5317 -2.6820
-14 4 7 6.6911 0.8166
-14 4 8 6.2483 0.2739
-14 4 9 3.2209 1.5230
-14 4 10 9.4079 1.8612
-14 4 11 9.6337 0.6326
-14 4 12 -1.7192 1.5354
-14 4 13 -6.0207 -0.2230
-14 4 14 0.3749 0.1586
-14 4 15 -8.6323 -0.4383
-14 4 16 -3.7445 -1.1255
-14 4 17 4.6040 -0.1883
-14 4 18 1.8328 -1.3249
-14 4 19 -4.9097 0.4732
-14 4 20 -1.2958 -0.7039
-14 4 21 10.7316 0.6842
-14 4 22 1.0647 -0.0468
-14 4 23 19.7386 0.3245
-14 4 24 13.9447 0.6281
-14 4 25 1.2390 0.1899
-14 4 26 0.9808 0.5824
-14 4 27 -1.8536 0.1257
-14 4 28 4.1680 0.0054
-14 4 29 0.5843 -0.0267
-14 4 30 4.7485 -0.4046
-14 4 31 -4.8155 0.0732
-14 4 32 -6.7083 -0.3141
-14 4 33 -1.8100 0.2700
-14 4 34 -5.9115 -0.1396
-14 4 35 5.6030 0.0136
-14 4 36 4.7067 0.0629
-14 4 37 -5.1975 -0.5097
-14 4 38 -6.5307 0.1099
-14 4 39 7.5230 -0.4896
-14 6 1 -2.0068 0.1425
-14 6 2 5.5308 -1.2827
-14 6 3 -8.9747 0.2245
-14 6 4 7.0031 -1.0582
-14 6 5 0.8971 0.2459
-14 6 6 2.3146 0.6066
-14 6 7 -5.2114 0.1449
-14 6 8 3.0107 0.6917
-14 6 9 10.4600 0.0621
-14 6 10 -4.1658 0.4835
-14 6 11 -2.6161 0.0665
-14 6 12 5.7080 -0.1591
-14 6 13 6.5963 0.0006
-14 6 14 2.6571 -0.5222
-14 6 15 8.1891 0.3017
-14 6 16 -1.0637 -0.5304
-14 6 17 -1.4664 0.6640
-14 6 18 0.3814 -0.3363
-14 6 19 16.5142 0.3584
-14 6 21 4.5026 -0.2408
-14 6 22 -6.3858 -0.1052
-14 6 23 4.5536 -0.1809
-14 6 24 1.4498 -0.0842
-14 6 25 -8.4184 -0.0589
-14 6 26 7.2012 -0.0074
-14 6 27 4.7059 0.0970
-14 6 28 -4.6817 -0.1549
-14 6 29 7.9719 0.1253
-14 6 30 6.9856 -0.2443
-14 6 31 -1.1297 0.2851
-14 6 32 -12.3054 -0.2616
-14 6 33 7.6636 0.2886
-14 6 34 2.4093 -0.0349
-14 6 35 3.4239 0.1433
-14 6 36 6.6463 -0.1997
-14 6 37 -6.1158 0.6017
-14 6 38 0.4420 -0.1770
-14 8 1 2.3959 -0.5611
-14 8 2 1.6071 -0.1422
-14 8 3 2.0376 -0.3019
-14 8 4 2.9193 0.0561
-14 8 5 0.7946 0.7050
-14 8 6 -3.8454 -0.2445
-14 8 7 12.5723 1.0771
-14 8 8 7.7791 -0.1440
-14 8 9 -2.7084 0.6955
-14 8 10 8.3117 0.0340
-14 8 11 -4.7623 -0.1225
-14 8 12 -8.1950 -0.1240
-14 8 13 0.4353 -0.5381
-14 8 14 -0.8193 0.0708
-14 8 15 1.2016 -0.1718
-14 8 16 -28.6689 0.2248
-14 8 19 2.3367 0.0311
-14 8 20 6.1250 -0.1747
-14 8 21 -2.3033 0.1432
-14 8 22 3.9849 -0.1958
-14 8 23 -0.6571 0.0320
-14 8 24 7.9410 0.0963
-14 8 25 6.1758 -0.0215
-14 8 26 2.7544 0.4673
-14 8 27 -1.0590 -0.0536
-14 8 28 4.0313 0.2604
-14 8 29 -10.8784 -0.1601
-14 8 30 0.0360 0.0844
-14 8 31 14.2753 -0.3001
-14 8 32 4.9017 0.1772
-14 8 33 -7.4381 -0.3269
-14 8 34 -0.5337 0.2368
-14 8 35 6.2353 0.0545
-14 8 36 2.6205 -0.2698
-14 10 1 10.2888 -0.0009
-14 10 2 -0.0434 -0.3817
-14 10 3 8.6862 0.6372
-14 10 4 -12.6810 -0.2647
-14 10 5 -10.0440 0.3671
-14 10 6 9.5537 -0.4170
-14 10 7 -6.3709 -0.1014
-14 10 8 -2.9734 -0.3679
-14 10 9 11.4987 -0.2906
-14 10 10 -1.2254 -0.1872
-14 10 11 7.2473 -0.0860
-14 10 12 11.3160 0.5432
-14 10 13 6.4826 0.0479
-14 10 14 4.6217 0.7164
-14 10 15 -11.0909 -0.0449
-14 10 16 20.9340 0.2090
-14 10 17 -13.9686 -0.0968
-14 10 18 -5.8373 -0.4635
-14 10 19 10.2287 -0.0887
-14 10 20 -9.2857 -0.5821
-14 10 21 -3.6821 -0.1783
-14 10 22 -8.7062 -0.2230
-14 10 23 16.3068 -0.1303
-14 10 24 5.2501 0.0898
-14 10 25 4.2482 0.0928
-14 10 26 13.8807 0.4182
-14 10 27 -8.0932 -0.1123
-14 10 28 -4.9696 0.4178
-14 10 29 -3.0854 -0.1750
-14 10 30 -5.3861 -0.0361
-14 10 31 -2.8749 0.0270
-14 10 32 6.4452 -0.3209
-14 10 33 0.4690 0.0024
-14 12 1 -19.9674 0.3346
-14 12 2 10.4198 0.3497
-14 12 3 4.6218 0.1201
-14 12 4 0.3930 -0.0058
-14 12 5 -0.0744 -0.1474
-14 12 6 5.6122 -0.2936
-14 12 7 0.1820 -0.1760
-14 12 8 11.9553 -0.3504
-14 12 9 1.0556 -0.3153
-14 12 10 -13.1009 0.0327
-14 12 11 15.5206 -0.0446
-14 12 12 -6.7623 0.2503
-14 12 13 2.8726 0.1562
-14 12 14 5.7258 0.0230
-14 12 15 -10.3874 0.0039
-14 12 16 -6.7130 -0.0937
-14 12 17 -5.2977 -0.1995
-14 12 18 -13.4849 0.0055
-14 12 19 -10.9668 -0.3333
-14 12 20 -0.6006 0.1054
-14 12 21 5.8404 -0.1626
-14 12 22 0.7043 -0.0223
-14 12 23 -6.0560 -0.0167
-14 12 24 -4.2215 -0.1252
-14 12 25 -1.1525 -0.1747
-14 12 26 3.4800 -0.3205
-14 12 27 -5.7926 -0.0787
-14 12 28 10.2008 -0.0648
-14 12 29 1.1976 -0.0670
-14 12 30 8.0970 -0.3774
-14 14 1 -1.4443 0.1288
-14 14 2 -11.4056 -0.0679
-14 14 3 -16.8093 -0.1346
-14 14 4 -8.7031 -0.2084
-14 14 5 19.8452 -0.1202
-14 14 6 -5.4842 -0.1964
-14 14 7 3.7640 -0.0970
-14 14 8 4.5399 0.0511
-14 14 9 -18.1129 0.2888
-14 14 10 0.9583 0.1866
-14 14 11 -5.5256 0.3893
-14 14 12 -4.4614 0.2408
-14 14 13 1.7699 -0.0734
-14 14 14 -9.6143 0.2679
-14 14 15 9.1147 -0.4254
-14 14 16 -21.6263 0.1239
-14 14 17 -0.3092 -0.4697
-14 14 18 9.4051 -0.0554
-14 14 19 2.1388 -0.0080
-14 14 20 -0.9444 0.0421
-14 14 21 -9.2760 0.1285
-14 14 22 9.6781 -0.0051
-14 14 23 3.4740 -0.0564
-14 14 24 -0.2748 -0.2090
-14 14 25 7.2650 -0.1261
-14 14 26 0.8862 -0.1111
-14 16 1 -20.6232 -0.0455
-14 16 2 3.8948 -0.1267
-14 16 3 12.6596 -0.0773
-14 16 4 -7.4073 -0.2873
-14 16 5 4.8572 -0.1012
-14 16 6 7.9315 -0.2176
-14 16 7 14.2921 -0.0931
-14 16 8 0.3552 0.0388
-14 16 9 13.3453 -0.1312
-14 16 10 -4.6581 0.2204
-14 16 11 -2.1709 -0.2378
-14 16 12 18.6104 0.2136
-14 16 13 -5.6961 -0.1146
-14 16 14 6.5889 0.0209
-14 16 15 -19.2532 -0.0141
-14 16 16 -24.3096 -0.1034
-14 16 17 20.5811 -0.0159
-14 16 18 0.1119 0.0629
-14 16 19 -9.4681 0.0023
-14 16 20 -1.0373 0.0279
-14 18 1 -7.5410 0.0428
-14 18 2 -4.7404 0.0044
-14 18 3 19.1389 0.0374
-14 18 4 14.9757 0.1577
-14 18 5 -5.9601 -0.1130
-14 18 6 1.8761 0.2303
-14 18 7 12.3925 -0.1032
-14 18 8 2.7501 0.0937
-14 18 9 15.3039 -0.0802
-14 18 10 8.5458 -0.1553
-13 1 2 17.4949 2.7400
-13 1 3 -15.8180 -1.5769
-13 1 4 11.1943 3.2416
-13 1 5 -9.8355 -3.7111
-13 1 6 -3.3374 -1.2032
-13 1 7 -18.3577 -2.7663
-13 1 8 -3.1211 -4.7314
-13 1 9 3.2407 1.6465
-13 1 10 -21.5508 -3.7408
-13 1 11 -2.8385 3.3421
-13 1 12 -1.1130 -1.4200
-13 1 13 -0.8391 2.4006
-13 1 14 -0.5268 1.5329
-13 1 15 1.8586 -0.0318
-13 1 16 -11.9068 3.0388
-13 1 17 -3.8806 -3.0188
-13 1 18 4.0115 1.3727
-13 1 19 2.7050 -3.6473
-13 1 20 7.0658 -1.5510
-13 1 21 -4.0587 -1.4106
-13 1 22 2.3874 -3.2900
-13 1 23 4.0252 1.0287
-13 1 24 -4.9141 -2.5688
-13 1 25 -3.4546 2.0813
-13 1 26 -2.9598 0.0396
-13 1 27 -10.8372 1.5275
-13 1 28 3.7940 1.7536
-13 1 29 6.6218 -0.2866
-13 1 30 7.9368 1.7491
-13 1 31 0.0711 -1.7057
-13 1 32 -7.6264 0.2771
-13 1 33 7.2921 -1.7803
-13 1 34 -5.0322 -0.7857
-13 1 35 9.4160 -0.4935
-13 1 36 0.6763 -1.2934
-13 1 37 -8.8204 0.1683
-13 1 38 1.5312 -0.7382
-13 1 39 -0.0472 -0.1555
-13 1 40 3.1767 0.0738
-13 3 1 16.8512 2.0598
-13 3 2 9.7786 1.2184
-13 3 3 -24.6047 1.2098
-13 3 4 13.9192 -1.7927
-13 3 5 -3.3010 -0.0892
-13 3 6 -5.1605 -2.4939
-13 3 7 16.1189 -1.5545
-13 3 8 -16.0123 -0.7817
-13 3 9 -29.3031 -2.0229
-13 3 10 0.9441 1.4742
-13 3 11 5.3686 -0.4022
-13 3 12 7.0715 1.7913
-13 3 13 10.2100 0.8709
-13 3 14 14.1259 0.3678
-13 3 15 -9.1809 1.0449
-13 3 16 -11.6044 -1.2078
-13 3 17 -2.3715 0.4973
-13 3 18 1.9506 -1.3249
-13 3 20 2.4228 -0.5733
-13 3 21 4.5222 -0.9636
-13 3 22 -9.2841 0.3592
-13 3 23 -1.3315 -0.8331
-13 3 24 -6.7684 0.8825
-13 3 25 2.4364 -0.0919
-13 3 26 2.2179 0.6955
-13 3 27 -0.9038 0.4127
-13 3 28 2.5800 -0.0350
-13 3 29 4.8906 0.3877
-13 3 30 3.5596 -0.2584
-13 3 31 -5.9329 0.0166
-13 3 32 -4.2133 -0.1085
-13 3 33 -6.8079 -0.1822
-13 3 34 -2.0408 0.2401
-13 3 35 -7.8769 -0.1299
-13 3 36 0.4498 0.4975
-13 3 37 3.0914 -0.0377
-13 3 38 -3.8233 0.4606
-13 3 39 -3.5389 -0.0292
-13 3 40 5.3774 0.1052
-13 5 1 13.5309 0.3508
-13 5 2 14.3353 -0.6722
-13 5 3 -3.7679 -1.1736
-13 5 4 2.0417 -0.8536
-13 5 6 -1.3358 -0.2815
-13 5 7 -0.2511 -0.1604
-13 5 8 -6.0715 0.0764
-13 5 9 -9.8331 1.3566
-13 5 10 -16.5520 0.6440
-13 5 11 -1.5299 1.1751
-13 5 12 3.7753 0.1030
-13 5 13 5.9689 0.0627
-13 5 14 7.1187 -0.5611
-13 5 15 6.0458 -0.4418
-13 5 16 -0.1703 -0.4311
-13 5 17 -4.1083 -0.2915
-13 5 18 8.3560 -0.1949
-13 5 20 0.1228 -0.0654
-13 5 21 5.5530 0.2331
-13 5 22 -1.4638 0.1065
-13 5 23 11.0352 0.3251
-13 5 24 6.0089 0.1248
-13 5 25 1.3805 0.1893
-13 5 26 5.4998 0.0995
-13 5 27 3.8004 0.0740
-13 5 28 -4.0892 0.2565
-13 5 29 16.8907 -0.1252
-13 5 30 9.0006 0.0656
-13 5 31 1.4597 -0.0131
-13 5 32 -10.7868 0.0495
-13 5 33 1.8490 0.0229
-13 5 34 14.4756 0.0299
-13 5 35 4.9001 -0.1290
-13 5 36 -12.1315 0.1355
-13 5 37 -11.6078 0.0033
-13 5 38 -3.0633 0.5670
-13 5 39 -0.8693 0.1092
-13 7 1 0.7379 -1.0150
-13 7 2 -4.1478 -0.2534
-13 7 3 -1.2613 -0.3339
-13 7 4 -5.6697 -0.9012
-13 7 5 -3.7318 0.2298
-13 7 6 -9.0049 -1.3905
-13 7 7 -0.1488 0.6993
-13 7 8 -1.1460 -0.3800
-13 7 9 16.4846 0.3323
-13 7 10 10.1008 0.1634
-13 7 11 -0.1338 -0.1351
-13 7 12 -6.0491 0.3518
-13 7 13 -15.8837 -0.3776
-13 7 14 -0.6650 0.3278
-13 7 15 1.3354 -0.4517
-13 7 16 -12.5462 0.0239
-13 7 17 -7.2724 0.0130
-13 7 18 -4.1188 -0.3474
-13 7 19 6.4511 0.2882
-13 7 20 -8.0909 -0.6774
-13 7 22 -0.0545 -0.6634
-13 7 23 -2.4270 -0.1482
-13 7 24 2.8638 -0.0942
-13 7 25 0.7310 -0.0761
-13 7 26 10.3604 0.3332
-13 7 27 5.3839 -0.0844
-13 7 28 2.2370 0.3757
-13 7 29 2.5639 -0.1514
-13 7 30 -7.0418 0.1458
-13 7 31 6.1044 0.0125
-13 7 32 4.7888 -0.0337
-13 7 33 -0.6072 0.1260
-13 7 34 6.8633 -0.2471
-13 7 35 2.2874 -0.1928
-13 7 36 -3.7293 -0.9919
-13 7 37 4.1911 -0.2558
-13 9 1 0.4920 -0.0033
-13 9 2 -9.3984 -0.3782
-13 9 3 2.5838 0.0696
-13 9 4 -1.8412 -0.0533
-13 9 5 5.6822 0.3074
-13 9 6 6.8536 0.4258
-13 9 7 3.7371 0.3446
-13 9 8 -4.5210 -0.1405
-13 9 9 2.4096 0.0723
-13 9 10 3.3638 -0.5863
-13 9 11 3.1651 -0.2934
-13 9 12 8.7059 -0.0750
-13 9 13 2.1742 -0.2386
-13 9 14 2.0054 0.1398
-13 9 15 1.1371 0.1077
-13 9 16 -18.4309 0.2167
-13 9 17 -4.6020 0.3847
-13 9 18 -1.8866 0.1108
-13 9 19 5.3628 0.2068
-13 9 20 -5.4823 -0.2309
-13 9 21 2.3968 -0.1597
-13 9 22 -6.2635 -0.4436
-13 9 23 11.3484 -0.2449
-13 9 24 -14.4650 -0.2288
-13 9 25 -5.7745 -0.1560
-13 9 26 4.7654 0.0896
-13 9 27 -4.4431 -0.0404
-13 9 28 -1.6907 0.1317
-13 9 29 -4.6387 0.0010
-13 9 30 4.4311 0.1275
-13 9 31 7.5090 -0.1108
-13 9 32 0.8064 0.1012
-13 9 33 0.8307 0.1834
-13 9 34 1.9613 -0.0990
-13 9 35 -10.9806 -0.0040
-13 11 1 -15.9103 -0.2237
-13 11 2 2.8813 0.3064
-13 11 3 6.5711 0.0641
-13 11 4 -2.4720 0.2220
-13 11 5 -1.4375 0.3725
-13 11 6 0.7813 -0.2673
-13 11 7 0.9195 0.1710
-13 11 8 6.0796 -0.4490
-13 11 9 3.2836 0.0779
-13 11 10 -11.0346 -0.0682
-13 11 11 3.3574 0.3402
-13 11 12 2.4444 0.0547
-13 11 13 8.0397 0.4473
-13 11 14 -8.5004 0.3163
-13 11 15 1.2223 0.0795
-13 11 16 1.0067 0.3259
-13 11 17 5.6222 -0.3597
-13 11 18 4.1064 0.0398
-13 11 19 -9.9803 -0.3382
-13 11 20 -0.1900 -0.0075
-13 11 21 -2.5948 0.0554
-13 11 22 -10.2933 0.0179
-13 11 23 -2.3354 0.2963
-13 11 24 7.8493 -0.0574
-13 11 25 14.3161 0.2759
-13 11 26 9.9056 0.1898
-13 11 27 -15.7490 0.2098
-13 11 28 -1.2905 0.2044
-13 11 29 -0.2293 0.2396
-13 11 30 -3.3101 0.1468
-13 11 31 -2.0984 -0.1822
-13 11 32 0.0773 0.1171
-13 13 1 11.1090 0.3280
-13 13 2 3.4610 0.0812
-13 13 3 11.1027 0.2050
-13 13 4 -1.5576 -0.1575
-13 13 5 6.9224 -0.0798
-13 13 6 5.0116 -0.4592
-13 13 7 2.2780 -0.1962
-13 13 8 -2.2876 -0.5505
-13 13 9 -12.0256 -0.0956
-13 13 10 12.7055 -0.1727
-13 13 11 2.9976 0.0202
-13 13 12 -6.9113 0.3448
-13 13 13 22.7857 0.0380
-13 13 14 -3.6635 0.6081
-13 13 15 -3.6143 0.0114
-13 13 16 6.0389 0.0915
-13 13 17 7.6829 -0.0423
-13 13 18 -12.5471 -0.0621
-13 13 19 3.7745 -0.0201
-13 13 20 8.8062 -0.0121
-13 13 21 -5.5141 0.0144
-13 13 22 -19.2326 0.0375
-13 13 23 0.6817 -0.0872
-13 13 24 -6.7072 0.0019
-13 13 25 1.1780 -0.0131
-13 13 26 9.2504 0.0858
-13 13 27 0.1776 0.1852
-13 13 28 -0.6430 0.3269
-13 13 29 -5.5080 0.4719
-13 15 1 -2.0320 0.1410
-13 15 2 20.3243 0.1680
-13 15 3 1.4019 0.1629
-13 15 4 5.9876 -0.1098
-13 15 5 -10.2133 -0.0203
-13 15 6 -6.8453 -0.0476
-13 15 7 8.8333 -0.0578
-13 15 8 0.2712 0.1006
-13 15 9 -7.5764 -0.0683
-13 15 10 -11.1510 0.2084
-13 15 11 -3.5876 0.0184
-13 15 12 -7.6849 0.0235
-13 15 13 -24.0073 0.1551
-13 15 14 9.9775 -0.2010
-13 15 15 -13.1956 -0.0869
-13 15 16 -11.2008 -0.0408
-13 15 17 9.4333 -0.1791
-13 15 18 0.6350 0.1250
-13 15 19 9.9715 -0.1556
-13 15 20 -12.2217 0.2014
-13 15 21 -4.3873 0.1475
-13 15 22 12.0093 0.2482
-13 15 23 1.1602 -0.0091
-13 15 24 10.0593 -0.0863
-13 17 1 -12.8365 -0.0676
-13 17 2 -1.1376 -0.1270
-13 17 3 13.1914 -0.1566
-13 17 4 -25.8472 -0.0749
-13 17 5 10.1175 -0.0347
-13 17 6 3.4700 -0.1378
-13 17 7 -10.6080 0.0913
-13 17 8 -0.4210 -0.0391
-13 17 9 17.9882 0.2230
-13 17 10 3.5658 -0.0172
-13 17 11 10.7472 0.2390
-13 17 12 12.5734 0.0546
-13 17 13 2.3829 -0.0776
-13 17 14 -0.5332 0.1799
-13 17 15 -3.9862 -0.1865
-13 17 16 -11.0394 0.2079
-13 17 17 -1.0388 -0.1147
-12 0 8 -8.4515 -3.8319
-12 0 10 -25.3236 -6.4402
-12 0 12 -9.7323 -2.8246
-12 0 14 4.9991 3.7682
-12 0 16 -1.9250 6.8154
-12 0 18 8.3534 5.9505
-12 0 20 -3.6084 0.6772
-12 0 22 -2.1733 -4.2727
-12 0 24 -0.3972 -4.9043
-12 0 26 4.4453 -1.6292
-12 0 28 -4.3897 2.1800
-12 0 30 -6.8655 3.4406
-12 0 32 -0.2489 2.1759
-12 0 34 -9.7607 -0.3151
-12 0 36 3.3574 -2.0836
-12 0 38 -3.8414 -2.3687
-12 0 40 3.4156 -1.2643
-12 2 1 15.1553 0.9163
-12 2 3 7.5094 1.7405
-12 2 5 -28.1345 -1.1580
-12 2 7 -27.2740 -4.0274
-12 2 8 -21.3701 0.7379
-12 2 9 12.1669 -4.0992
-12 2 10 -26.7865 0.8111
-12 2 11 -7.4333 -0.5666
-12 2 12 -3.0918 0.7525
-12 2 14 21.9333 -0.4302
-12 2 15 20.2001 2.6002
-12 2 16 -2.0873 -0.5486
-12 2 17 3.1986 1.0475
-12 2 18 -8.3013 0.2721
-12 2 19 -9.7740 -1.5616
-12 2 20 0.6865 0.5876
-12 2 21 -11.8190 -2.6308
-12 2 22 1.4761 0.6649
-12 2 23 6.6845 -1.4095
-12 2 24 -4.2031 0.5169
-12 2 25 2.5101 0.7346
-12 2 26 -0.7579 0.1265
-12 2 27 -5.7827 1.9501
-12 2 28 -2.4553 -0.1030
-12 2 29 1.2820 1.4899
-12 2 30 0.4576 -0.2578
-12 2 31 -6.6120 0.0829
-12 2 32 2.5357 -0.0821
-12 2 33 3.4158 -1.0184
-12 2 34 16.9077 0.3093
-12 2 35 8.3938 -0.8870
-12 2 36 -1.3630 0.2311
-12 2 37 -0.3940 0.0490
-12 2 38 -0.2899 0.3172
-12 2 39 3.7542 0.5410
-12 2 40 -3.7907 0.3253
-12 4 1 7.8652 0.8554
-12 4 3 -6.2098 -0.3095
-12 4 4 4.8403 0.9102
-12 4 5 10.0754 -1.5169
-12 4 6 2.6532 -2.1786
-12 4 7 4.4023 -1.1712
-12 4 8 1.1527 -1.9601
-12 4 9 8.1272 0.3842
-12 4 10 -15.6494 -0.2521
-12 4 11 0.8127 0.8845
-12 4 12 -14.7072 1.4698
-12 4 13 1.9925 0.6223
-12 4 14 -10.8461 1.5088
-12 4 15 2.5632 0.0322
-12 4 16 15.2302 0.5988
-12 4 17 0.7510 -0.4127
-12 4 18 2.0949 -0.4400
-12 4 19 1.5382 -0.2992
-12 4 20 -7.5470 -0.7136
-12 4 21 4.2609 0.1016
-12 4 22 8.1370 -0.8289
-12 4 23 3.5619 -0.0893
-12 4 24 1.4476 -0.3166
-12 4 25 8.3067 -0.1003
-12 4 26 4.4050 0.4367
-12 4 27 -12.0941 0.0793
-12 4 28 -6.4310 0.3878
-12 4 29 2.9390 -0.0324
-12 4 30 -0.9738 0.0827
-12 4 31 3.3477 -0.2285
-12 4 32 -12.2156 0.0337
-12 4 33 5.1380 0.0031
-12 4 34 7.7974 -0.0102
-12 4 35 -4.0499 -0.2035
-12 4 36 -9.1556 -0.1684
-12 4 37 9.4983 -0.3716
-12 4 38 -9.8732 -0.2044
-12 4 39 -3.7076 -0.4768
-12 4 40 6.6640 -0.1497
-12 6 1 -12.2894 0.0166
-12 6 2 8.7252 0.0485
-12 6 3 13.7749 -0.0157
-12 6 4 0.7156 -1.0137
-12 6 5 8.0095 0.1995
-12 6 6 -3.2777 -0.5157
-12 6 7 5.9771 0.3141
-12 6 8 -21.0695 0.4049
-12 6 9 5.1806 0.2049
-12 6 10 6.9246 0.6254
-12 6 11 21.0755 0.0298
-12 6 12 11.7481 0.5166
-12 6 13 2.3551 -0.2052
-12 6 14 -4.3337 0.0415
-12 6 15 0.1805 -0.2299
-12 6 16 -4.3230 -0.2008
-12 6 17 -5.0271 0.3722
-12 6 18 3.3549 -0.1621
-12 6 19 -3.7409 0.8731
-12 6 20 3.2525 -0.2326
-12 6 21 -3.8426 0.5001
-12 6 22 0.5394 -0.2925
-12 6 23 -1.8549 0.0405
-12 6 24 4.4274 -0.0199
-12 6 25 2.3686 -0.0525
-12 6 26 1.5989 0.0518
-12 6 27 -0.0345 -0.0977
-12 6 28 0.9130 0.2420
-12 6 29 -2.7575 0.0437
-12 6 30 4.2883 0.0981
-12 6 31 2.3073 0.0087
-12 6 32 1.5924 -0.1393
-12 6 33 -0.3498 0.3974
-12 6 34 9.4797 -0.1585
-12 6 35 7.8018 0.3413
-12 6 36 -3.5188 -0.2733
-12 6 37 4.6870 -0.4254
-12 6 38 -6.2660 -0.5264
-12 8 1 1.6889 -0.2899
-12 8 2 0.5096 -0.1018
-12 8 3 -5.2476 -1.0358
-12 8 4 -11.5685 0.1168
-12 8 5 -9.8643 -0.5659
-12 8 6 -2.9480 0.0661
-12 8 7 -9.1797 0.1466
-12 8 8 -2.2135 -0.1754
-12 8 9 -0.6438 0.7739
-12 8 10 0.9327 -0.0085
-12 8 11 3.9739 0.6240
-12 8 12 -7.3037 -0.0709
-12 8 13 8.1597 -0.0248
-12 8 14 0.8432 -0.0457
-12 8 15 1.8981 -0.0569
-12 8 16 2.9331 0.1211
-12 8 17 -0.3111 -0.0307
-12 8 18 6.7840 0.1959
-12 8 19 8.4648 0.0320
-12 8 20 -12.2000 0.1070
-12 8 21 -10.1802 0.0955
-12 8 22 -0.1169 -0.2623
-12 8 23 0.5552 0.1108
-12 8 24 -1.1142 -0.2199
-12 8 25 5.1135 0.1380
-12 8 26 8.3267 0.1059
-12 8 27 -2.5814 0.2450
-12 8 28 -2.8134 0.2951
-12 8 29 -2.2113 0.1120
-12 8 30 -5.5633 0.2676
-12 8 31 3.3983 0.0156
-12 8 32 3.8710 0.2968
-12 8 33 -10.2528 -0.0947
-12 8 34 2.5910 0.3043
-12 8 35 -9.1833 0.6207
-12 8 36 -2.3071 0.1521
-12 8 37 -4.9266 0.1091
-12 10 1 -9.0074 -0.4821
-12 10 2 -3.1825 -0.0239
-12 10 3 8.8663 0.2101
-12 10 4 -10.3541 0.0204
-12 10 5 1.1024 0.5341
-12 10 6 3.8965 -0.0217
-12 10 7 -2.8605 0.3741
-12 10 8 6.2680 -0.5388
-12 10 9 3.2647 0.0146
-12 10 10 -7.5524 -0.7953
-12 10 11 8.2992 -0.0721
-12 10 12 2.2225 -0.5383
-12 10 13 0.0609 0.1378
-12 10 14 0.4040 0.3291
-12 10 15 -3.7617 0.1329
-12 10 16 -5.8278 0.6842
-12 10 17 12.2581 0.0108
-12 10 18 1.2384 0.2684
-12 10 19 3.9758 0.0473
-12 10 20 9.0441 -0.3405
-12 10 21 -4.4849 0.0610
-12 10 22 8.1769 -0.5622
-12 10 23 -10.9078 -0.1127
-12 10 24 12.5113 -0.5029
-12 10 25 -10.9214 -0.0720
-12 10 26 -11.9508 -0.1926
-12 10 27 2.4751 0.2038
-12 10 28 -10.0101 0.2220
-12 10 29 -7.2565 -0.1806
-12 10 30 18.2841 0.2543
-12 10 31 -1.5961 -0.1343
-12 10 32 9.6709 0.1421
-12 10 33 0.2804 0.0884
-12 10 34 -6.0794 0.2002
-12 12 1 -9.2724 0.1551
-12 12 2 4.4087 0.3644
-12 12 3 4.4446 0.2606
-12 12 4 4.4314 0.3692
-12 12 5 4.9484 0.1891
-12 12 6 -3.0955 0.0399
-12 12 7 2.9508 0.1302
-12 12 8 -8.6137 -0.2948
-12 12 9 -1.1384 -0.0976
-12 12 10 -0.2493 -0.3612
-12 12 11 -12.1553 -0.1503
-12 12 12 -11.1698 0.1670
-12 12 13 -6.9839 0.1102
-12 12 14 0.8119 0.0592
-12 12 15 -0.2046 0.1531
-12 12 16 -8.7998 -0.0952
-12 12 17 -1.2892 0.1233
-12 12 18 -16.1430 -0.1015
-12 12 19 0.6444 -0.1829
-12 12 20 18.9030 0.0121
-12 12 21 -14.2418 -0.1265
-12 12 22 -17.1472 0.1032
-12 12 23 3.4992 0.0416
-12 12 24 -5.1663 0.0357
-12 12 25 10.5345 -0.1295
-12 12 26 -0.2824 -0.2400
-12 12 27 -11.0652 -0.1936
-12 12 28 22.1616 -0.1547
-12 12 29 2.3001 0.1011
-12 12 30 -3.8674 -0.1579
-12 12 31 3.9844 -0.1621
-12 14 1 0.2521 0.0511
-12 14 2 2.2265 0.0973
-12 14 3 5.9681 -0.0472
-12 14 4 10.2808 0.0096
-12 14 5 20.2551 -0.1038
-12 14 6 -0.6466 -0.2626
-12 14 7 -8.4249 -0.2915
-12 14 8 -2.9449 -0.2623
-12 14 9 -8.6465 -0.1400
-12 14 10 8.5815 -0.1846
-12 14 11 11.1496 0.3364
-12 14 12 6.5001 -0.0050
-12 14 13 3.9781 0.4518
-12 14 14 -13.6419 0.0988
-12 14 15 -14.7197 0.1261
-12 14 16 15.0671 0.2035
-12 14 17 7.2830 -0.3069
-12 14 18 28.5550 0.0845
-12 14 19 -5.7163 -0.2403
-12 14 20 6.1660 0.0547
-12 14 21 -5.3798 -0.0919
-12 14 22 5.7047 0.1135
-12 14 23 -17.1366 -0.0163
-12 14 24 6.5340 -0.0585
-12 14 25 8.6902 -0.1391
-12 14 26 4.2664 -0.3512
-12 14 27 3.4312 -0.2752
-12 16 1 13.9982 0.1117
-12 16 2 18.5506 0.1593
-12 16 3 -1.3551 0.1114
-12 16 4 -22.3794 -0.0889
-12 16 5 -3.2784 0.0874
-12 16 6 -1.8036 -0.2768
-12 16 7 -2.0420 0.0794
-12 16 8 -6.1883 -0.2604
-12 16 9 -1.6167 0.0356
-12 16 10 -4.9082 -0.0595
-12 16 11 -5.7194 -0.1045
-12 16 12 2.2912 0.0393
-12 16 13 -12.7982 -0.1963
-12 16 14 4.0927 0.1400
-12 16 15 8.0997 -0.1160
-12 16 16 -7.8440 0.0163
-12 16 17 11.5755 -0.0072
-12 16 18 7.4766 0.0511
-12 16 19 -10.4751 -0.0205
-12 16 20 -1.7252 0.2188
-12 16 21 2.3359 -0.0198
-12 18 1 -9.3555 0.0056
-12 18 2 15.4127 -0.1054
-12 18 3 12.9394 0.0511
-12 18 4 9.2991 -0.0240
-12 18 5 11.5693 0.1125
-12 18 6 -8.8070 0.1061
-12 18 7 -1.4262 0.0223
-12 18 8 7.6470 0.1930
-12 18 9 13.1875 0.0673
-12 18 10 7.0051 0.1699
-12 18 11 6.1455 -0.0092
-12 18 12 5.5720 -0.0683
-12 18 13 -15.6782 0.0295
-11 1 1 -35.2467 -0.7733
-11 1 2 12.3806 -2.7080
-11 1 3 20.0332 1.8904
-11 1 4 -3.6531 6.9239
-11 1 6 33.2930 4.8994
-11 1 7 -3.7439 -5.1998
-11 1 8 -31.1359 0.9246
-11 1 9 -7.2318 -4.1295
-11 1 10 -23.7886 -3.5347
-11 1 11 21.8857 -0.5590
-11 1 12 22.4442 -5.1201
-11 1 13 1.4553 2.7672
-11 1 14 10.1605 -2.9786
-11 1 15 0.7381 3.9052
-11 1 16 8.0000 1.1626
-11 1 17 1.3443 1.8542
-11 1 18 11.4075 3.5847
-11 1 19 2.9483 -1.7184
-11 1 20 -6.2720 3.0922
-11 1 21 -0.6456 -3.4514
-11 1 22 -8.7379 -0.1836
-11 1 23 0.4547 -2.3966
-11 1 24 -4.8300 -2.8773
-11 1 25 1.3286 -0.1296
-11 1 26 1.9161 -2.9288
-11 1 27 -8.8975 1.8047
-11 1 28 -0.7150 -0.9641
-11 1 29 0.9202 2.1219
-11 1 30 -7.2848 1.1924
-11 1 31 1.3759 0.6718
-11 1 32 -11.7696 1.8098
-11 1 33 -4.6549 -1.0538
-11 1 34 0.7319 1.1696
-11 1 35 -2.4277 -1.6649
-11 1 36 -1.1022 0.0389
-11 1 37 -7.6671 -0.8001
-11 1 38 6.3389 -0.8871
-11 1 39 10.2238 0.1213
-11 1 40 -10.4773 -0.6293
-11 1 41 2.3415 -0.3435
-11 3 1 12.8970 0.5525
-11 3 2 18.3584 2.7262
-11 3 3 -17.4548 1.1254
-11 3 4 7.3923 1.9683
-11 3 8 -9.1713 -1.7314
-11 3 9 -5.0999 -1.4335
-11 3 10 3.9473 -0.5032
-11 3 11 19.8946 -1.6591
-11 3 12 -0.1089 1.5821
-11 3 13 2.3851 -0.3844
-11 3 14 -19.7145 2.1604
-11 3 15 -1.1256 0.5925
-11 3 16 -9.1362 0.7296
-11 3 17 2.6020 0.7537
-11 3 18 4.1273 -0.3686
-11 3 19 7.6017 0.8321
-11 3 20 -4.5057 -0.5750
-11 3 21 -1.6843 0.1127
-11 3 22 1.1758 -0.4980
-11 3 23 5.8637 -0.6936
-11 3 24 3.5488 0.2668
-11 3 25 12.1359 -0.5582
-11 3 26 -4.6232 0.7605
-11 3 27 3.0864 -0.0612
-11 3 28 4.0741 0.3918
-11 3 29 -6.5369 0.3163
-11 3 30 -2.1955 -0.1891
-11 3 31 -15.7413 0.3237
-11 3 32 -10.7080 -0.2735
-11 3 33 0.2902 -0.0692
-11 3 34 15.0746 -0.1558
-11 3 35 -2.3815 0.0330
-11 3 36 -3.5756 0.2989
-11 3 37 12.4758 0.0572
-11 3 38 -9.2025 0.3305
-11 3 39 -11.4835 -0.0196
-11 3 40 3.6209 0.0199
-11 5 1 -6.6022 0.9322
-11 5 2 3.7161 0.4951
-11 5 3 -1.1626 0.2198
-11 5 4 -9.7850 -0.6341
-11 5 5 -1.2206 -1.3111
-11 5 6 -1.6688 -0.2887
-11 5 7 8.1749 -1.8019
-11 5 8 -6.7662 -0.6705
-11 5 9 -0.2177 -0.6038
-11 5 10 2.9134 0.4012
-11 5 11 5.7269 0.6833
-11 5 12 10.4748 0.6711
-11 5 13 17.3991 0.5748
-11 5 14 4.0500 0.0534
-11 5 15 5.2912 0.1061
-11 5 16 0.8753 -0.3604
-11 5 17 -0.8998 -0.0902
-11 5 18 -0.4889 -0.5328
-11 5 19 -1.0857 -0.2446
-11 5 20 -6.5262 -0.4509
-11 5 21 -14.0981 -0.1759
-11 5 22 -4.0103 -0.1311
-11 5 23 -4.9326 -0.0101
-11 5 24 5.4060 -0.1744
-11 5 25 9.7152 -0.1312
-11 5 26 -1.7499 -0.0317
-11 5 27 9.4373 0.0884
-11 5 28 2.6468 0.1083
-11 5 29 -8.8966 0.1831
-11 5 30 3.1424 0.1787
-11 5 31 -8.2901 0.0485
-11 5 32 -1.6045 -0.0800
-11 5 33 -2.7626 0.0535
-11 5 34 -2.7470 0.1893
-11 5 35 -0.9505 0.1451
-11 5 36 -7.3665 0.2713
-11 5 37 -6.8493 -0.0242
-11 5 38 -0.3584 0.6922
-11 5 39 -7.5380 -0.2092
-11 7 1 0.4336 -0.3410
-11 7 2 13.1595 0.7845
-11 7 3 3.7983 -0.8527
-11 7 4 9.4034 0.5722
-11 7 5 -2.4111 -0.5193
-11 7 6 -5.2620 -0.4895
-11 7 7 -5.1539 0.3214
-11 7 8 0.8141 -0.7757
-11 7 9 1.0525 0.3038
-11 7 10 -11.1363 -0.4708
-11 7 11 1.8173 0.3586
-11 7 12 -0.8863 -0.3631
-11 7 13 -3.1692 0.0913
-11 7 14 1.0668 -0.0672
-11 7 15 10.8348 -0.2804
-11 7 16 5.0500 0.2137
-11 7 17 10.2442 -0.2596
-11 7 18 -3.0312 0.2454
-11 7 19 7.3064 0.0970
-11 7 20 7.2674 -0.1289
-11 7 21 -1.2571 0.2314
-11 7 23 0.2395 0.0278
-11 7 24 -15.9710 -0.8898
-11 7 25 4.2576 -0.0470
-11 7 26 4.5113 -0.4825
-11 7 27 5.1424 -0.0906
-11 7 28 -2.5504 -0.1077
-11 7 29 3.8421 -0.1728
-11 7 30 -5.4520 0.0209
-11 7 31 4.1206 -0.1032
-11 7 32 23.9565 -0.0780
-11 7 33 -4.1911 -0.1221
-11 7 34 0.0845 -0.0205
-11 7 35 2.6751 -0.0459
-11 7 36 0.5812 0.0986
-11 7 37 0.9461 0.3364
-11 7 38 -2.8798 -1.1896
-11 9 1 -4.7416 -0.2312
-11 9 2 -4.5042 -0.2060
-11 9 3 2.7195 -0.2037
-11 9 4 -9.4595 -0.2408
-11 9 5 -1.9567 -0.0860
-11 9 6 -4.1832 0.3099
-11 9 7 1.1298 0.2244
-11 9 8 3.0368 0.5931
-11 9 9 2.0457 0.5275
-11 9 10 0.4246 -0.2500
-11 9 11 5.6386 0.1063
-11 9 12 -7.4844 -0.3166
-11 9 13 -4.6453 -0.2440
-11 9 14 -10.9412 -0.1020
-11 9 15 3.7771 -0.4153
-11 9 16 1.5664 0.0958
-11 9 17 -0.7202 0.0936
-11 9 18 3.5181 0.2968
-11 9 19 8.7809 0.3222
-11 9 20 -2.5399 0.1616
-11 9 21 7.0425 0.2438
-11 9 22 -7.2943 -0.1259
-11 9 23 -12.5275 0.0298
-11 9 24 10.9627 -0.3312
-11 9 25 -8.8790 -0.0653
-11 9 26 2.0748 -0.2142
-11 9 27 -0.3941 -0.1933
-11 9 28 2.4276 0.1047
-11 9 29 2.1188 -0.1923
-11 9 30 0.7452 0.1593
-11 9 31 0.3473 -0.1984
-11 9 32 4.2140 0.0628
-11 9 33 2.5734 0.0082
-11 9 34 -5.4577 -0.2306
-11 9 35 -13.6624 -0.2454
-11 9 36 -15.3925 0.2384
-11 11 1 -5.3429 -0.4805
-11 11 2 6.8800 -0.0418
-11 11 3 0.5247 -0.3546
-11 11 4 -1.9861 0.5114
-11 11 5 4.6394 -0.0554
-11 11 6 -3.1000 0.1974
-11 11 7 1.8864 -0.0047
-11 11 8 9.6068 -0.2760
-11 11 9 6.5511 -0.2528
-11 11 10 2.3223 -0.3833
-11 11 11 -2.1398 -0.0686
-11 11 12 -6.8849 -0.3299
-11 11 13 -3.3995 0.4337
-11 11 14 -1.9769 -0.1650
-11 11 15 -0.7544 0.6427
-11 11 16 1.9562 0.1270
-11 11 17 3.4734 0.1597
-11 11 18 -12.2234 0.1855
-11 11 19 6.8375 -0.2627
-11 11 20 -1.0202 -0.0028
-11 11 21 10.9870 -0.3329
-11 11 22 2.1511 -0.0526
-11 11 23 -5.6820 0.0203
-11 11 24 -8.3409 -0.0789
-11 11 25 -4.2493 0.1371
-11 11 26 -4.9319 -0.2603
-11 11 27 3.6571 0.2135
-11 11 28 -5.2244 -0.0829
-11 11 29 2.2798 0.3264
-11 11 30 5.3665 0.0362
-11 11 31 -1.3393 0.0455
-11 11 32 -0.3727 -0.2068
-11 11 33 -10.3533 -0.2549
-11 13 1 -3.7950 0.1210
-11 13 2 7.8320 0.3515
-11 13 3 -10.2548 0.2495
-11 13 4 -4.3225 0.3670
-11 13 5 5.9538 0.2691
-11 13 6 3.5127 0.1138
-11 13 7 4.1337 0.0414
-11 13 8 4.3072 -0.3455
-11 13 9 1.0113 -0.0391
-11 13 10 -6.7732 -0.6417
-11 13 11 1.0193 -0.0043
-11 13 12 -13.6846 -0.4959
-11 13 13 2.6983 0.0555
-11 13 14 2.5120 0.1384
-11 13 15 -12.0043 0.0707
-11 13 16 -16.7654 0.3132
-11 13 17 9.3548 -0.0141
-11 13 18 1.1375 0.1294
-11 13 19 0.9045 0.0344
-11 13 20 9.7276 0.0471
-11 13 21 -21.5162 0.1091
-11 13 22 -0.2890 0.0243
-11 13 23 -19.6880 -0.0128
-11 13 24 15.7685 0.0334
-11 13 25 -6.7378 0.0524
-11 13 26 -11.5288 -0.1899
-11 13 27 3.4935 -0.0088
-11 13 28 -2.0756 -0.3500
-11 13 29 -2.3989 0.2251
-11 13 30 6.9277 0.4326
-11 15 1 -0.9678 -0.0150
-11 15 2 21.7409 0.1584
-11 15 3 9.0565 0.0727
-11 15 4 10.3531 -0.0336
-11 15 5 1.2206 0.1312
-11 15 6 -9.9426 -0.1287
-11 15 7 -12.3386 0.0767
-11 15 8 -15.5849 -0.0635
-11 15 9 -3.0288 0.0273
-11 15 10 -5.0659 0.1505
-11 15 11 -8.3417 -0.0388
-11 15 12 -9.5499 0.2443
-11 15 13 -7.6959 0.0760
-11 15 14 3.8576 -0.0297
-11 15 15 8.4595 0.1437
-11 15 16 -12.4852 -0.1690
-11 15 17 15.4429 -0.0362
-11 15 18 12.4662 -0.1095
-11 15 19 0.8967 -0.0955
-11 15 20 3.7273 0.1234
-11 15 21 0.6033 0.0164
-11 15 22 2.0425 0.3080
-11 15 23 1.6838 0.1505
-11 15 24 -4.1234 0.2551
-11 15 25 -9.6888 0.0882
-11 17 1 12.2933 0.0409
-11 17 2 -5.2883 -0.0033
-11 17 3 -2.3043 -0.0840
-11 17 4 -3.8782 0.0075
-11 17 5 19.3566 -0.2537
-11 17 6 6.4696 -0.0920
-11 17 7 -9.7335 -0.1048
-11 17 8 -8.9262 -0.1184
-11 17 9 -4.4788 -0.0853
-11 17 10 -10.0329 -0.1090
-11 17 11 4.7489 0.1721
-11 17 12 -4.1440 -0.1500
-11 17 13 -13.2202 0.1767
-11 17 14 -0.3459 -0.1259
-11 17 15 3.2631 -0.0083
-11 17 16 10.8844 0.0393
-11 17 17 12.2913 -0.0381
-11 17 18 -10.0611 0.1562
-11 19 1 -11.5988 0.0665
-11 19 2 7.5473 -0.0024
-11 19 3 5.0709 0.1653
-11 19 4 -12.0187 -0.0600
-11 19 5 1.0391 0.2221
-11 19 6 0.6098 -0.0681
-10 0 8 -9.6215 2.8523
-10 0 10 -18.6572 -4.3516
-10 0 12 3.7694 -9.2509
-10 0 14 11.0410 -7.9603
-10 0 16 19.9241 -1.5446
-10 0 18 -2.4505 4.9214
-10 0 20 -1.3969 6.5790
-10 0 24 6.8209 -2.8643
-10 0 26 -5.5255 -5.2338
-10 0 28 -5.7183 -3.4388
-10 0 30 -1.3115 -0.0373
-10 0 32 3.2832 2.3680
-10 0 34 1.8244 2.7628
-10 0 36 -6.2285 0.8000
-10 0 38 0.2095 -1.3077
-10 0 40 -5.5999 -3.0810
-10 2 1 4.8250 -1.3673
-10 2 5 -24.8272 3.3490
-10 2 6 -18.7652 0.9247
-10 2 7 56.6381 -0.3657
-10 2 8 -23.1121 -0.0412
-10 2 10 7.4147 -0.1292
-10 2 11 9.7955 -4.3722
-10 2 12 5.0920 0.6852
-10 2 13 3.2117 -1.2830
-10 2 14 7.5971 0.3197
-10 2 15 -15.0761 2.0415
-10 2 16 -4.5335 -0.7821
-10 2 17 -23.5544 3.2377
-10 2 18 -0.8227 -0.6987
-10 2 19 -10.5451 1.8671
-10 2 20 1.2898 -0.3359
-10 2 21 2.4350 -0.9600
-10 2 22 2.7313 0.2930
-10 2 24 -4.1805 0.4405
-10 2 25 9.8326 -1.7790
-10 2 26 -7.0301 0.5120
-10 2 27 3.2515 0.2007
-10 2 28 2.4155 0.0972
-10 2 29 -6.2877 1.7015
-10 2 30 6.3999 -0.1092
-10 2 31 -3.0611 1.7632
-10 2 32 11.4725 -0.2192
-10 2 33 5.4573 0.4350
-10 2 34 3.6297 -0.0985
-10 2 35 -1.3408 -0.6705
-10 2 36 -3.0245 0.3093
-10 2 37 -1.3674 -0.5850
-10 2 38 5.0251 0.4987
-10 2 39 -15.1722 -0.0164
-10 2 40 -0.9494 1.1099
-10 2 41 -3.2208 -0.0971
-10 4 1 -15.0918 0.8786
-10 4 2 42.6180 1.2476
-10 4 3 13.9990 1.3160
-10 4 4 14.5067 3.0034
-10 4 5 9.4486 -0.5198
-10 4 7 -1.4940 -1.5965
-10 4 8 -17.6205 -1.1898
-10 4 9 9.3644 -1.3850
-10 4 10 -7.9437 -1.4226
-10 4 11 -16.7038 -0.4406
-10 4 12 -2.7391 -0.2168
-10 4 13 5.6843 0.1591
-10 4 15 7.4107 0.3411
-10 4 16 4.4896 1.0912
-10 4 17 -6.8914 -0.0590
-10 4 18 -11.6173 0.6559
-10 4 19 3.6656 -0.4140
-10 4 20 -4.3406 0.2154
-10 4 21 1.0620 -0.2223
-10 4 22 -5.0307 -0.0366
-10 4 23 -1.4600 -0.3239
-10 4 24 -0.5442 -0.4492
-10 4 25 2.7276 -0.5433
-10 4 26 1.3213 -0.1111
-10 4 27 -2.1975 -0.3215
-10 4 28 -1.8372 0.2947
-10 4 29 -4.2652 -0.1022
-10 4 30 -0.1107 0.0516
-10 4 31 -2.0534 -0.0703
-10 4 32 -7.5887 0.1612
-10 4 33 -1.1521 0.1438
-10 4 34 -6.6195 0.3359
-10 4 35 -0.9736 0.1034
-10 4 36 2.2181 0.3049
-10 4 37 4.8993 -0.0779
-10 4 38 -4.0113 0.4235
-10 4 39 -11.5094 0.2452
-10 4 40 7.4108 0.0580
-10 6 1 9.6909 -0.2101
-10 6 2 6.3344 0.8807
-10 6 3 -2.9742 -0.3155
-10 6 4 -7.4551 0.1415
-10 6 5 -4.6508 -0.3767
-10 6 6 -5.8015 -0.8851
-10 6 7 -4.0522 -0.0298
-10 6 8 -3.7410 -0.1314
-10 6 9 8.8481 0.1524
-10 6 10 1.1445 0.2539
-10 6 11 7.5708 0.1014
-10 6 12 -5.5831 0.5827
-10 6 13 -11.1168 0.1459
-10 6 14 -4.8774 0.6188
-10 6 15 -2.0361 -0.5852
-10 6 16 -4.1241 0.2137
-10 6 17 -1.0722 -0.4926
-10 6 18 -2.3324 0.3256
-10 6 19 3.0143 0.2501
-10 6 20 3.9693 0.2116
-10 6 21 4.3400 0.6510
-10 6 22 5.4770 -0.0281
-10 6 23 2.7494 0.3946
-10 6 24 -5.2278 0.0290
-10 6 25 0.4707 0.1447
-10 6 26 -8.9213 0.0354
-10 6 27 -2.5045 -0.0903
-10 6 28 -2.4159 0.1629
-10 6 29 -2.5267 -0.2169
-10 6 30 -3.4986 0.3813
-10 6 31 -4.1055 -0.2220
-10 6 32 15.1442 0.1121
-10 6 33 1.8519 -0.1450
-10 6 34 0.9395 0.0461
-10 6 35 -6.0323 0.2783
-10 6 36 -9.6894 0.0969
-10 6 37 -6.2636 -0.3379
-10 6 38 0.7154 -0.3774
-10 6 39 -5.0454 -0.7176
-10 8 1 -2.0608 0.3600
-10 8 2 -13.9514 0.0552
-10 8 3 12.7124 -0.4178
-10 8 4 7.4377 0.0755
-10 8 5 10.0620 -0.8642
-10 8 6 -6.0799 0.3511
-10 8 7 -4.0071 -0.9113
-10 8 8 -2.0603 0.1571
-10 8 9 -4.9045 -0.0626
-10 8 10 -5.7668 -0.1068
-10 8 11 6.8443 0.2875
-10 8 12 -7.0322 -0.0664
-10 8 13 12.1573 0.1420
-10 8 14 -11.9630 -0.1905
-10 8 15 -6.2911 0.0655
-10 8 16 3.9970 -0.1952
-10 8 17 1.8417 -0.0779
-10 8 18 2.2557 -0.0084
-10 8 19 -1.1502 0.0812
-10 8 20 -9.3459 0.2343
-10 8 21 5.0974 0.0140
-10 8 22 7.6153 -0.0002
-10 8 23 -10.1059 0.0199
-10 8 24 -4.6415 -0.3287
-10 8 25 5.3235 0.0989
-10 8 26 -5.2009 -0.2252
-10 8 27 -0.6584 0.1335
-10 8 28 -1.7713 -0.1052
-10 8 29 2.7139 0.2855
-10 8 30 -2.0028 -0.0213
-10 8 31 -5.3009 0.1815
-10 8 32 9.9232 0.0772
-10 8 33 6.2561 0.0342
-10 8 34 5.3835 0.3326
-10 8 35 13.9962 0.2300
-10 8 36 1.3340 0.1482
-10 8 37 7.7106 0.5656
-10 10 1 0.6820 -0.4149
-10 10 2 -2.1969 0.1896
-10 10 3 2.9151 -0.4438
-10 10 4 -4.8072 0.2766
-10 10 5 -8.4697 0.0112
-10 10 6 0.0776 0.6914
-10 10 7 -1.3895 0.4008
-10 10 8 -0.8033 0.3243
-10 10 9 4.9311 0.1807
-10 10 10 -11.3673 -0.1443
-10 10 11 10.6104 -0.0100
-10 10 12 -3.6561 -0.9614
-10 10 13 -7.1587 0.0197
-10 10 14 10.3257 -0.6500
-10 10 15 -1.5604 0.2807
-10 10 16 -2.9371 0.2167
-10 10 17 -0.9088 0.1309
-10 10 18 9.2481 0.5285
-10 10 19 -2.9551 0.0452
-10 10 20 -4.2992 0.4273
-10 10 21 2.5492 0.1477
-10 10 22 -0.8646 0.0398
-10 10 23 5.8483 0.0736
-10 10 25 0.8799 -0.0172
-10 10 26 -14.9514 -0.4288
-10 10 27 -12.6904 0.0927
-10 10 28 13.2303 -0.1560
-10 10 29 9.2886 0.1590
-10 10 30 1.1931 0.0031
-10 10 31 8.3625 -0.1448
-10 10 32 1.0855 0.1363
-10 10 33 -4.6624 -0.0812
-10 10 34 -7.5663 0.3688
-10 10 35 -1.3556 0.0353
-10 12 1 -6.3587 -0.1980
-10 12 2 6.9707 -0.0715
-10 12 3 0.4816 0.0079
-10 12 4 2.3963 0.2792
-10 12 5 -1.9949 0.0888
-10 12 6 -18.0439 0.3019
-10 12 7 -13.2231 0.1545
-10 12 8 -12.7188 0.1036
-10 12 9 2.3046 0.1347
-10 12 10 17.0039 -0.3002
-10 12 11 3.7083 0.0117
-10 12 12 -5.2355 -0.1311
-10 12 13 0.7059 0.0144
-10 12 14 -2.7943 0.1509
-10 12 15 -3.1613 0.1735
-10 12 16 -7.9304 0.0379
-10 12 17 -3.1319 0.2827
-10 12 18 -1.8686 -0.0652
-10 12 19 -13.6483 0.0859
-10 12 20 10.9622 -0.0504
-10 12 21 10.0443 -0.0318
-10 12 22 -2.9610 0.1708
-10 12 23 -8.9146 0.2138
-10 12 24 7.7480 0.2049
-10 12 25 -13.2501 0.2287
-10 12 26 19.0877 0.0297
-10 12 27 8.1097 -0.0553
-10 12 28 3.4620 -0.2088
-10 12 29 5.5373 0.1116
-10 12 30 -6.5617 0.0304
-10 12 31 -9.3616 0.4492
-10 12 32 11.8496 -0.0530
-10 14 1 -6.7182 -0.0481
-10 14 2 12.0818 0.0962
-10 14 3 2.5310 0.0727
-10 14 4 -6.6522 0.2337
-10 14 5 -3.0880 -0.0403
-10 14 6 20.2876 0.0641
-10 14 7 -16.9121 -0.1733
-10 14 8 4.6278 -0.1406
-10 14 9 8.2972 -0.3887
-10 14 10 -10.4729 -0.2305
-10 14 11 -10.8718 -0.2437
-10 14 12 2.2191 -0.2550
-10 14 13 1.5464 0.3336
-10 14 14 7.4459 -0.1827
-10 14 15 -26.9475 0.4403
-10 14 16 4.1696 -0.0533
-10 14 17 2.7241 0.1866
-10 14 18 4.0760 0.0816
-10 14 19 14.4048 -0.0629
-10 14 20 -1.9931 -0.0497
-10 14 21 -5.9927 -0.1099
-10 14 22 -2.3802 0.0776
-10 14 23 7.1096 -0.1219
-10 14 24 -7.0150 0.0985
-10 14 25 -5.4377 -0.1758
-10 14 26 -7.9922 -0.1473
-10 14 27 -9.0717 -0.2030
-10 14 28 -4.6709 -0.5775
-10 16 1 -8.8917 0.0081
-10 16 2 0.4579 0.2901
-10 16 3 -0.3319 0.0119
-10 16 4 6.6172 0.3008
-10 16 5 5.0344 0.0876
-10 16 6 -7.0335 0.0578
-10 16 7 -4.9109 0.1233
-10 16 8 5.3108 -0.0962
-10 16 9 -10.4521 0.2030
-10 16 10 5.0336 -0.1183
-10 16 11 14.1689 0.1513
-10 16 12 -9.1430 -0.1322
-10 16 13 -9.0892 0.0170
-10 16 14 -13.3507 -0.0830
-10 16 15 0.0667 -0.1048
-10 16 16 4.6175 -0.0572
-10 16 17 9.3954 -0.0706
-10 16 18 3.9415 -0.0820
-10 16 19 14.0269 -0.1037
-10 16 20 6.7232 0.1446
-10 16 21 -1.7590 -0.0893
-10 16 22 9.9986 0.2314
-10 16 23 7.0929 -0.0267
-10 18 1 14.5101 0.0170
-10 18 2 20.2373 -0.0633
-10 18 3 11.7129 -0.0437
-10 18 4 -2.4042 -0.1815
-10 18 5 -5.3169 0.0593
-10 18 6 -0.0203 -0.0653
-10 18 7 -9.1841 -0.0062
-10 18 8 -9.3915 0.0091
-10 18 9 5.7077 0.0668
-10 18 10 10.0231 0.1595
-10 18 11 -9.9405 0.0712
-10 18 12 -7.2477 0.1790
-10 18 13 -4.4925 0.0097
-10 18 14 -8.0443 0.0192
-9 1 2 23.0235 -6.8807
-9 1 3 21.7998 3.6967
-9 1 4 -42.5324 0.1844
-9 1 5 16.1726 4.9453
-9 1 6 -4.4047 5.5835
-9 1 7 -34.8187 1.7333
-9 1 8 -14.6161 7.5014
-9 1 9 58.5817 -3.8798
-9 1 10 47.6792 4.0360
-9 1 11 22.0530 -4.3661
-9 1 12 18.7457 -1.1092
-9 1 13 8.7718 -1.6846
-9 1 14 9.3617 -4.2285
-9 1 15 -6.3271 1.8396
-9 1 16 1.6600 -3.8544
-9 1 17 -5.0431 4.5708
-9 1 18 -14.3479 -0.0585
-9 1 19 3.7561 3.6569
-9 1 20 6.3954 3.7073
-9 1 21 -2.3536 0.2219
-9 1 22 11.7493 4.1194
-9 1 23 -7.1162 -2.3461
-9 1 24 12.1542 1.4680
-9 1 25 -2.0021 -2.6124
-9 1 26 -8.0126 -1.7302
-9 1 27 1.1615 -1.0057
-9 1 28 -1.0400 -2.6380
-9 1 29 -7.7406 1.2987
-9 1 30 -6.5806 -1.5696
-9 1 31 1.5614 2.1696
-9 1 32 6.6275 0.2819
-9 1 33 2.6891 1.3758
-9 1 34 15.0349 1.4950
-9 1 35 -10.3031 -0.0102
-9 1 36 7.1562 1.4999
-9 1 37 9.0007 -0.9967
-9 1 38 -6.6416 0.5116
-9 1 39 -5.7731 -0.4282
-9 1 40 -11.5600 -0.5931
-9 1 41 -9.1145 0.4845
-9 3 2 16.0325 -0.1478
-9 3 3 6.0231 0.0717
-9 3 4 34.0897 2.6077
-9 3 6 -15.6893 1.5346
-9 3 7 -7.4814 1.5197
-9 3 8 -9.7006 -0.3685
-9 3 9 23.0116 0.6796
-9 3 10 -17.0654 -1.5493
-9 3 11 13.8040 -1.3297
-9 3 12 2.5401 -0.4565
-9 3 13 14.0841 -1.1039
-9 3 14 -9.3271 1.3452
-9 3 15 -2.9239 -0.3459
-9 3 16 10.5602 1.1838
-9 3 17 -1.9927 0.0441
-9 3 18 6.2098 0.1387
-9 3 19 5.5583 0.5873
-9 3 20 -0.1957 -0.3503
-9 3 21 4.2550 0.8892
-9 3 22 -4.2379 -0.7154
-9 3 23 5.9783 0.2173
-9 3 25 3.1590 -0.4358
-9 3 27 -9.7547 -0.3134
-9 3 28 3.2172 0.4487
-9 3 29 -7.4247 0.0132
-9 3 30 -2.0830 0.0042
-9 3 31 0.0965 0.1787
-9 3 32 5.3994 -0.5543
-9 3 33 10.3054 0.2252
-9 3 34 -0.6316 -0.6138
-9 3 35 7.0015 0.0280
-9 3 36 -9.7792 -0.2994
-9 3 37 -1.4708 0.1807
-9 3 38 -3.0756 0.0357
-9 3 39 12.0403 -0.1511
-9 3 40 4.1568 0.1915
-9 3 41 -1.5325 -0.2604
-9 5 1 5.2214 0.8108
-9 5 2 2.7969 1.0992
-9 5 3 18.1084 1.5253
-9 5 5 -18.6104 0.8193
-9 5 6 24.0943 -0.0073
-9 5 7 5.3951 -0.9591
-9 5 8 -7.4489 -0.5511
-9 5 10 -1.2247 -0.4813
-9 5 11 12.2370 -0.7275
-9 5 12 6.9951 0.4243
-9 5 13 2.7563 -0.0422
-9 5 14 -5.3443 0.6405
-9 5 15 -3.3839 0.1321
-9 5 16 -0.3687 0.4036
-9 5 17 -4.3194 0.0871
-9 5 18 0.3646 -0.1606
-9 5 19 -2.7029 0.0940
-9 5 20 -0.5902 -0.3226
-9 5 21 9.1829 0.1187
-9 5 22 -1.4736 -0.2608
-9 5 23 3.7055 0.1345
-9 5 24 7.6376 -0.1895
-9 5 25 33.6074 -0.2104
-9 5 26 -5.3571 -0.2708
-9 5 27 -2.5284 -0.4384
-9 5 28 5.8965 0.0429
-9 5 29 -11.9516 -0.0706
-9 5 30 0.5968 0.1715
-9 5 31 -7.1698 0.0909
-9 5 32 6.6591 0.0249
-9 5 33 -0.1043 0.0922
-9 5 34 -7.8119 -0.0951
-9 5 35 -11.1219 0.2673
-9 5 36 2.7592 0.0986
-9 5 37 -1.4836 0.1489
-9 5 38 9.8881 -0.3039
-9 5 39 9.3814 -0.6773
-9 5 40 -3.7046 0.4449
-9 7 1 9.6623 0.6410
-9 7 2 -0.9083 0.4706
-9 7 3 -1.3204 -0.1661
-9 7 4 -11.0310 1.0235
-9 7 5 10.7870 -0.6859
-9 7 6 -0.5895 0.9360
-9 7 7 -8.1502 -0.2085
-9 7 8 -2.1472 0.1659
-9 7 9 9.0293 -0.0158
-9 7 10 6.2990 0.0518
-9 7 11 -3.2745 0.3202
-9 7 12 -4.1039 -0.2249
-9 7 13 21.3978 0.1850
-9 7 14 1.7812 -0.4917
-9 7 15 -0.0596 0.0456
-9 7 16 8.2120 -0.2017
-9 7 17 2.0930 -0.2428
-9 7 18 -7.6712 0.2337
-9 7 19 -0.0403 -0.2009
-9 7 20 -3.7114 0.5424
-9 7 21 6.8727 0.1669
-9 7 22 5.0160 0.3625
-9 7 23 -5.6618 0.2015
-9 7 24 3.9149 -0.2172
-9 7 25 2.1038 0.0981
-9 7 26 2.0683 -0.5433
-9 7 27 18.8356 0.0737
-9 7 28 -5.8586 -0.4189
-9 7 29 0.9772 -0.0751
-9 7 30 -9.1020 -0.2045
-9 7 31 -5.6023 -0.1554
-9 7 32 6.7449 0.1099
-9 7 33 -1.0446 -0.2656
-9 7 34 -2.7891 0.1068
-9 7 35 -10.9902 -0.2144
-9 7 36 -0.0387 0.4736
-9 7 37 -6.3656 0.5719
-9 7 38 8.1679 0.1738
-9 9 1 -5.8389 -0.1724
-9 9 2 8.1361 0.0535
-9 9 3 4.9870 -0.2449
-9 9 4 8.3311 -0.3131
-9 9 5 1.3674 -0.4990
-9 9 6 -4.4042 -0.1895
-9 9 7 6.3200 -0.4023
-9 9 8 1.6049 0.5456
-9 9 9 2.3490 0.1369
-9 9 10 -5.3570 0.3790
-9 9 11 8.3771 0.4080
-9 9 12 -7.5736 -0.2038
-9 9 13 -2.6315 0.2331
-9 9 14 3.9544 -0.2003
-9 9 15 -3.1473 -0.2874
-9 9 16 -4.7145 -0.0627
-9 9 17 -3.5056 -0.3647
-9 9 18 6.1238 0.1757
-9 9 19 2.9044 -0.1358
-9 9 20 -0.1769 0.3781
-9 9 21 -7.0725 0.1284
-9 9 22 -8.7602 0.2727
-9 9 23 -4.8116 0.2378
-9 9 24 -2.0668 -0.0704
-9 9 25 13.9995 0.1085
-9 9 26 -1.2354 -0.2217
-9 9 27 -15.5339 0.1529
-9 9 28 -4.6636 -0.1006
-9 9 29 16.2432 -0.0205
-9 9 30 -3.9448 0.0893
-9 9 31 7.9798 -0.0420
-9 9 32 10.3569 0.1135
-9 9 33 -9.4268 -0.1869
-9 9 34 -6.0544 0.1055
-9 9 35 7.7385 0.0135
-9 9 36 16.5301 0.0722
-9 9 37 14.8561 -0.0495
-9 11 1 -11.2452 -0.0819
-9 11 2 1.4508 -0.4404
-9 11 3 -11.2577 -0.3049
-9 11 4 1.6882 0.1482
-9 11 5 3.0535 -0.1393
-9 11 6 9.4696 0.4847
-9 11 7 4.0938 0.0440
-9 11 8 1.6120 0.3516
-9 11 9 -12.6528 -0.2131
-9 11 10 -6.6216 -0.1057
-9 11 11 2.6582 -0.5994
-9 11 12 -1.5558 -0.2426
-9 11 13 6.3255 -0.3927
-9 11 14 -3.4994 -0.3899
-9 11 15 -1.3872 0.3039
-9 11 16 -5.8396 -0.3359
-9 11 17 5.4926 0.5124
-9 11 18 4.6098 0.0199
-9 11 19 -7.2306 0.1349
-9 11 20 9.7895 0.0333
-9 11 21 0.5234 -0.2472
-9 11 22 1.9915 -0.0585
-9 11 23 -11.9319 -0.2506
-9 11 24 -6.3214 0.0217
-9 11 25 -6.6546 -0.2046
-9 11 26 -17.6748 -0.1864
-9 11 27 -0.6240 -0.1944
-9 11 28 8.1270 -0.3432
-9 11 29 -12.5081 0.0749
-9 11 30 12.2969 -0.1745
-9 11 31 -4.1468 0.1159
-9 11 32 -4.6949 -0.1894
-9 11 33 5.8962 -0.3156
-9 11 34 1.8259 -0.2283
-9 13 1 -5.2373 -0.0927
-9 13 2 -1.2294 0.0774
-9 13 3 0.3399 -0.1360
-9 13 4 4.2031 0.2982
-9 13 5 -1.3832 0.1575
-9 13 6 8.5399 0.5504
-9 13 7 -19.4363 0.0656
-9 13 8 -8.2677 0.4351
-9 13 9 5.7827 -0.0099
-9 13 10 -12.7146 -0.0107
-9 13 11 -5.8128 -0.0347
-9 13 12 6.5729 -0.4714
-9 13 13 -1.0193 0.0365
-9 13 14 1.2087 -0.4602
-9 13 15 -3.9769 0.1189
-9 13 16 5.3815 -0.0568
-9 13 17 -12.3894 0.0246
-9 13 18 5.4773 -0.0006
-9 13 19 -17.2208 -0.0021
-9 13 20 -8.3690 0.0674
-9 13 21 0.7167 -0.0100
-9 13 22 5.6060 0.0917
-9 13 23 5.2417 0.0608
-9 13 24 -21.1605 0.2264
-9 13 25 3.7727 0.1198
-9 13 26 4.1901 0.0343
-9 13 27 0.7249 -0.0051
-9 13 28 23.0937 -0.4347
-9 13 29 2.5956 -0.1102
-9 13 30 -4.7182 -0.3969
-9 15 1 1.7658 -0.1908
-9 15 2 -4.1144 0.1423
-9 15 3 4.8336 -0.0893
-9 15 4 -8.9727 0.0824
-9 15 5 11.4576 -0.0231
-9 15 6 -8.0310 -0.0341
-9 15 7 -11.5601 0.0168
-9 15 8 2.9476 -0.2190
-9 15 9 -19.9983 -0.0323
-9 15 10 -18.1854 -0.0929
-9 15 11 -9.0327 -0.0255
-9 15 12 -1.3344 0.1033
-9 15 13 31.8751 -0.0286
-9 15 14 8.5173 0.1808
-9 15 15 -12.7712 0.1462
-9 15 16 -14.7143 -0.0031
-9 15 17 -4.4308 0.0540
-9 15 18 -13.5904 -0.1940
-9 15 19 8.5461 0.0137
-9 15 20 5.2892 -0.0816
-9 15 21 4.3014 0.0051
-9 15 22 8.8627 0.0594
-9 15 23 -13.3848 0.1648
-9 15 24 -12.9136 0.2333
-9 15 25 -7.7419 0.2267
-9 15 26 2.2363 0.3586
-9 17 1 6.5133 0.1058
-9 17 2 -8.7839 0.0920
-9 17 3 9.3327 0.1646
-9 17 4 22.0127 0.1611
-9 17 5 0.0396 -0.0604
-9 17 6 -6.1460 0.1139
-9 17 7 -1.6115 -0.1341
-9 17 8 -16.2161 0.0537
-9 17 9 -7.4123 -0.1546
-9 17 10 9.7016 -0.0023
-9 17 11 7.6215 -0.1210
-9 17 12 1.7070 -0.0728
-9 17 13 -15.9417 0.0453
-9 17 14 -4.9885 -0.2056
-9 17 15 18.4220 0.0237
-9 17 16 -2.8576 -0.2233
-9 17 17 -1.8354 0.0417
-9 17 18 -18.2683 -0.0956
-9 17 19 -0.0318 -0.0214
-9 19 1 8.9092 -0.1254
-9 19 2 4.7470 0.0768
-9 19 3 13.7552 -0.1068
-9 19 4 -8.1284 0.0547
-9 19 5 6.9106 0.0537
-9 19 6 13.6108 0.0428
-9 19 7 -5.7701 0.1779
-9 19 8 11.5404 0.0434
-8 0 6 -13.2178 0.7999
-8 0 10 -34.3857 6.7410
-8 0 12 1.1327 0.3418
-8 0 14 -3.8710 -7.7929
-8 0 16 -19.4051 -9.5439
-8 0 18 -29.4021 -4.8902
-8 0 22 -5.4765 6.6740
-8 0 26 -15.6889 -0.1807
-8 0 28 4.9674 -3.5784
-8 0 30 2.8645 -3.7452
-8 0 32 -1.7604 -1.5344
-8 0 34 5.7376 1.2369
-8 0 36 17.7538 2.5064
-8 0 38 10.2692 1.5613
-8 0 40 3.7740 0.0297
-8 2 1 -22.1395 -0.7857
-8 2 3 -26.3024 -0.4573
-8 2 4 -19.4705 -2.4362
-8 2 6 -5.3308 -1.3628
-8 2 8 16.3389 -0.0569
-8 2 9 -18.3575 1.6214
-8 2 10 -7.2829 -0.9953
-8 2 11 -32.8662 -2.9771
-8 2 12 2.7995 -0.1595
-8 2 13 -6.2944 -4.3667
-8 2 14 13.8215 0.6593
-8 2 15 -5.5910 -2.0022
-8 2 16 7.6821 0.2573
-8 2 17 3.6379 1.1041
-8 2 18 1.2601 -0.7645
-8 2 19 10.8472 3.1212
-8 2 20 -1.0731 -0.6294
-8 2 21 4.5226 2.3875
-8 2 22 -2.9992 -0.5478
-8 2 23 17.3587 -0.2655
-8 2 24 -9.2545 -0.1763
-8 2 25 40.5783 -2.1161
-8 2 26 -4.1298 0.2611
-8 2 27 -14.3730 -2.1186
-8 2 28 -5.4614 0.3214
-8 2 29 0.4339 -0.6447
-8 2 30 -1.2136 0.1101
-8 2 31 3.3781 1.0740
-8 2 32 -3.1466 -0.0545
-8 2 33 12.6798 1.3553
-8 2 34 9.2784 -0.2883
-8 2 35 0.7845 0.4619
-8 2 36 3.8600 -0.1443
-8 2 37 -1.5942 -0.4613
-8 2 38 4.8796 0.3145
-8 2 39 -4.7734 -0.3754
-8 2 40 -1.4553 0.2412
-8 2 41 2.5738 -0.4546
-8 4 1 -6.1151 -0.2568
-8 4 2 -8.0580 -1.4021
-8 4 3 22.3103 1.9497
-8 4 4 7.5681 0.3606
-8 4 5 -22.9484 1.5388
-8 4 6 -8.9029 2.6420
-8 4 7 -15.7975 0.4357
-8 4 8 28.0453 0.6076
-8 4 9 -8.8981 -0.9604
-8 4 10 -12.4762 -0.4853
-8 4 11 -5.4691 -1.0163
-8 4 12 10.5775 -0.7057
-8 4 13 11.4386 -0.7109
-8 4 14 1.6366 -0.1196
-8 4 15 -2.3899 -0.1475
-8 4 16 -17.7568 0.5143
-8 4 17 -25.0029 0.2115
-8 4 18 -5.6834 0.4911
-8 4 19 -4.0444 0.0787
-8 4 20 2.2117 0.3697
-8 4 21 -4.9535 0.2083
-8 4 22 -0.5147 0.5044
-8 4 23 -7.6536 0.3812
-8 4 24 1.6795 0.1587
-8 4 25 -3.7001 -0.0883
-8 4 27 1.9792 -0.3403
-8 4 28 1.4834 0.1230
-8 4 29 -10.2151 -0.2175
-8 4 30 -3.0812 0.1311
-8 4 31 -4.9942 -0.0831
-8 4 32 -1.1515 -0.1679
-8 4 33 4.4095 0.1338
-8 4 34 -1.7300 0.0695
-8 4 35 -10.2876 0.3473
-8 4 36 0.6594 0.1527
-8 4 37 -6.7849 0.3720
-8 4 38 6.4590 0.3997
-8 4 39 3.7377 0.4234
-8 4 40 1.4413 0.4784
-8 4 41 -4.5687 0.6866
-8 6 1 -15.4301 0.0889
-8 6 3 15.5787 -0.1361
-8 6 4 -4.3434 0.6889
-8 6 5 7.1727 -0.4615
-8 6 6 12.1646 -0.4468
-8 6 7 -1.6081 -0.3738
-8 6 8 -1.9166 -0.5155
-8 6 9 -2.4116 -0.2257
-8 6 10 -3.7216 -0.2518
-8 6 11 -3.7684 -0.0576
-8 6 12 -5.4393 -0.0218
-8 6 13 4.9534 0.3158
-8 6 14 -7.1016 0.3274
-8 6 15 -1.9581 -0.1336
-8 6 16 16.1624 0.1308
-8 6 17 14.7039 -0.9021
-8 6 18 -1.8776 0.2408
-8 6 19 -2.7501 -0.8166
-8 6 20 -6.1978 0.2106
-8 6 21 2.4260 -0.1889
-8 6 22 1.7643 0.1032
-8 6 23 -10.6987 0.3019
-8 6 24 -1.6988 -0.0018
-8 6 25 7.1990 0.2550
-8 6 26 2.6802 -0.1749
-8 6 27 2.5398 0.0913
-8 6 28 0.0808 -0.1565
-8 6 29 16.7739 -0.1070
-8 6 30 -7.0240 0.1969
-8 6 31 7.7467 -0.2881
-8 6 32 2.6561 0.2503
-8 6 33 -2.0678 -0.3615
-8 6 34 -2.4591 -0.0433
-8 6 35 -7.9510 -0.2503
-8 6 36 0.0874 -0.1593
-8 6 37 2.7590 -0.0278
-8 6 38 16.3866 0.1368
-8 6 39 -3.5947 -0.3868
-8 8 1 -10.7968 0.8353
-8 8 2 10.1256 0.0536
-8 8 3 4.2996 0.7092
-8 8 4 5.1750 -0.1953
-8 8 5 2.3393 0.1410
-8 8 6 -9.4284 0.0829
-8 8 7 -4.4061 -0.6859
-8 8 8 -1.5100 0.4104
-8 8 9 11.8551 -0.4641
-8 8 10 1.6318 -0.0052
-8 8 11 -0.1136 -0.2260
-8 8 12 4.0416 0.0209
-8 8 13 7.8281 -0.0657
-8 8 14 -6.6586 0.0220
-8 8 15 3.0283 -0.1511
-8 8 16 4.0105 -0.2019
-8 8 17 -6.7761 -0.2411
-8 8 18 -1.2593 -0.1909
-8 8 19 -3.3865 -0.0693
-8 8 20 -4.2765 0.0071
-8 8 21 4.2859 -0.0201
-8 8 22 -5.4013 0.2062
-8 8 23 6.2361 -0.0758
-8 8 24 -4.2156 -0.0368
-8 8 25 5.2926 0.0461
-8 8 26 -4.0467 -0.3352
-8 8 27 8.3381 0.0588
-8 8 28 1.0028 -0.3295
-8 8 29 3.5723 0.0628
-8 8 30 -8.0105 -0.1996
-8 8 31 11.1365 0.0017
-8 8 32 -0.2397 -0.1670
-8 8 33 11.2537 0.2118
-8 8 34 0.9848 -0.0794
-8 8 35 -5.3344 0.0623
-8 8 36 -0.4781 -0.0283
-8 8 37 -10.0637 0.1886
-8 8 38 3.6238 0.0647
-8 10 1 3.2192 0.1320
-8 10 2 8.4626 -0.1181
-8 10 3 -5.3606 -0.4490
-8 10 4 11.5390 -0.1688
-8 10 5 -10.9807 -0.4666
-8 10 6 -5.5688 0.3931
-8 10 7 -11.3463 -0.0144
-8 10 8 -2.5672 0.7640
-8 10 9 4.9438 0.1377
-8 10 10 3.7040 0.9920
-8 10 11 1.4768 0.0292
-8 10 12 0.5314 0.1866
-8 10 13 5.2659 -0.1438
-8 10 14 6.1335 -0.7323
-8 10 15 -0.7927 0.0398
-8 10 16 -6.7215 -0.5357
-8 10 17 0.4126 0.2147
-8 10 18 4.4407 0.0123
-8 10 19 2.4984 0.0310
-8 10 20 -2.8435 0.4792
-8 10 21 2.6681 0.0665
-8 10 22 0.9105 0.5543
-8 10 23 -7.6598 0.0581
-8 10 24 -11.2397 0.3601
-8 10 25 3.3114 -0.0023
-8 10 26 4.8862 -0.0063
-8 10 27 1.1787 0.0632
-8 10 28 -0.4798 -0.3175
-8 10 29 9.5778 0.2289
-8 10 30 -10.2571 -0.2278
-8 10 31 -2.9260 0.1403
-8 10 32 -0.6207 0.0296
-8 10 33 0.0088 -0.1858
-8 10 34 -3.2299 -0.0392
-8 10 35 2.4960 -0.0687
-8 12 1 5.6804 -0.2591
-8 12 2 2.6431 -0.4142
-8 12 3 -14.5632 -0.2009
-8 12 4 -7.0396 -0.1110
-8 12 5 -0.9827 -0.1498
-8 12 6 0.6279 0.1598
-8 12 7 16.4629 -0.0042
-8 12 8 5.6295 0.2398
-8 12 9 -0.5819 -0.0596
-8 12 10 -9.4188 0.0606
-8 12 11 2.4473 0.0292
-8 12 12 1.9763 -0.1113
-8 12 13 0.2331 -0.0578
-8 12 14 -4.9612 0.0037
-8 12 15 -5.7506 0.0351
-8 12 16 13.6901 0.1451
-8 12 17 -11.5396 0.1836
-8 12 18 7.8349 -0.0587
-8 12 19 -2.6019 0.1182
-8 12 20 -2.0727 -0.1340
-8 12 21 13.3598 0.0022
-8 12 22 2.6367 -0.0653
-8 12 23 -3.0788 -0.0001
-8 12 24 2.9318 0.1696
-8 12 25 -0.9852 0.2831
-8 12 26 -25.5332 0.2067
-8 12 27 -9.1016 0.2907
-8 12 28 -0.9210 0.0927
-8 12 29 -7.2441 0.0627
-8 12 30 4.7290 -0.0014
-8 12 31 -10.8398 0.4169
-8 12 32 -16.1718 0.5028
-8 14 1 -8.5914 0.0020
-8 14 2 -17.5864 -0.0224
-8 14 3 7.0267 0.1266
-8 14 4 10.2423 0.1011
-8 14 5 -12.9452 0.1925
-8 14 6 -6.7808 0.2447
-8 14 7 -6.4198 0.1326
-8 14 8 7.5564 0.1902
-8 14 9 -8.3312 -0.1436
-8 14 10 5.5134 0.0962
-8 14 11 -4.7558 -0.4898
-8 14 12 -20.1882 -0.0468
-8 14 13 -1.2742 -0.2960
-8 14 14 16.5332 -0.1705
-8 14 15 11.1175 0.0936
-8 14 16 0.7939 -0.2783
-8 14 17 6.9383 0.2876
-8 14 18 -1.6187 -0.0789
-8 14 19 -7.8439 0.1300
-8 14 20 -15.2447 -0.1253
-8 14 21 -3.3164 0.0894
-8 14 22 -0.7459 -0.0723
-8 14 23 0.6721 0.0142
-8 14 24 -7.5751 -0.0084
-8 14 25 -6.0068 0.0234
-8 14 26 7.1097 0.2158
-8 14 27 25.5994 0.0214
-8 14 28 -6.2377 -0.1365
-8 14 29 8.9827 -0.1902
-8 16 1 -10.6534 -0.0641
-8 16 2 -8.0293 0.0067
-8 16 3 -1.0619 -0.1437
-8 16 4 -3.2750 0.2007
-8 16 5 1.0057 -0.1149
-8 16 6 -10.0001 0.2021
-8 16 7 15.9913 -0.1099
-8 16 8 -7.4175 0.1535
-8 16 9 -0.4330 0.0151
-8 16 10 -1.6679 0.0692
-8 16 11 -0.3966 0.2102
-8 16 12 12.7091 0.0287
-8 16 13 0.0589 0.2003
-8 16 14 -1.8672 -0.0315
-8 16 15 -1.3224 0.0901
-8 16 16 9.5060 -0.0887
-8 16 17 -2.5594 -0.0369
-8 16 18 -0.8991 -0.1938
-8 16 19 3.3655 -0.0833
-8 16 20 -4.8775 -0.0995
-8 16 21 15.9132 -0.1687
-8 16 22 -9.1701 0.1136
-8 16 23 -7.1826 0.0056
-8 18 1 4.6303 -0.0314
-8 18 2 3.0347 0.1254
-8 18 3 -6.7813 -0.0759
-8 18 4 -5.5234 -0.0303
-8 18 5 -10.4575 -0.0010
-8 18 6 9.0200 -0.1378
-8 18 7 -10.2782 -0.0375
-8 18 8 13.8160 -0.0715
-8 18 9 -14.4748 -0.0551
-8 18 10 10.4439 -0.0894
-8 18 11 -18.9144 -0.0155
-8 18 12 -2.1952 0.1153
-8 18 13 9.7548 -0.0276
-8 18 14 -1.0987 0.1550
-8 18 15 1.1289 0.0030
-8 18 16 1.0048 0.1045
-7 1 2 118.0109 -2.2462
-7 1 5 -32.3082 4.3663
-7 1 6 -47.3808 -3.0540
-7 1 7 98.3677 8.4865
-7 1 8 78.6223 3.8597
-7 1 9 63.8274 3.6583
-7 1 10 -7.3452 6.9126
-7 1 13 -24.9103 -3.8081
-7 1 14 -3.6811 1.1859
-7 1 15 -21.0232 -3.6345
-7 1 16 -9.9724 -3.9806
-7 1 18 10.6338 -4.7762
-7 1 19 -2.2619 3.8621
-7 1 21 -3.3293 4.0515
-7 1 22 -7.9709 2.3781
-7 1 23 -0.2446 1.6788
-7 1 24 -13.4397 4.0838
-7 1 25 11.7988 -1.0903
-7 1 27 -0.5911 -2.5211
-7 1 28 -13.2140 -0.4963
-7 1 29 4.3642 -1.7535
-7 1 30 -2.1935 -1.9819
-7 1 31 1.5327 0.3236
-7 1 32 -7.6216 -1.9757
-7 1 33 4.3076 1.6753
-7 1 34 -4.7971 -0.6680
-7 1 35 -1.3721 1.4103
-7 1 36 -9.7793 0.7383
-7 1 37 13.7166 0.4382
-7 1 38 5.0291 1.2094
-7 1 39 -7.4086 -0.2981
-7 1 40 -2.1524 0.4344
-7 1 41 -7.1968 0.9086
-7 1 42 3.9001 -0.2827
-7 3 2 42.6483 -2.8424
-7 3 3 25.2099 -1.0421
-7 3 4 2.3785 -0.5622
-7 3 6 5.9954 1.2900
-7 3 7 -11.2864 1.0433
-7 3 8 -14.4717 0.6393
-7 3 9 25.5451 1.8846
-7 3 11 7.9392 0.1352
-7 3 12 -25.2154 -2.0387
-7 3 13 -3.9729 -1.1583
-7 3 14 13.0628 -0.4974
-7 3 15 -1.9357 -0.7221
-7 3 16 4.8238 0.7501
-7 3 17 4.5751 -0.4557
-7 3 18 1.3558 0.5416
-7 3 19 -2.6978 -0.2744
-7 3 20 -5.2049 -0.1159
-7 3 21 -2.8158 0.6067
-7 3 22 -2.5095 -0.3764
-7 3 23 -7.9769 0.7217
-7 3 24 1.8177 -0.7029
-7 3 25 13.3002 0.1069
-7 3 26 9.5108 -0.4339
-7 3 28 14.5585 0.3720
-7 3 29 -0.1995 -0.1762
-7 3 30 -0.9564 0.5476
-7 3 31 10.8767 -0.0207
-7 3 32 3.2334 0.0108
-7 3 33 14.8660 0.1128
-7 3 34 0.5895 -0.4098
-7 3 35 -3.7187 0.1077
-7 3 36 -6.2949 -0.3903
-7 3 37 14.5911 -0.1441
-7 3 38 9.0976 -0.2890
-7 3 39 3.8135 0.1879
-7 3 40 5.1754 0.7497
-7 3 41 -6.0519 -0.2490
-7 5 1 -25.0435 -0.1979
-7 5 2 -11.4082 0.4693
-7 5 3 9.5893 0.9457
-7 5 4 11.9115 0.8977
-7 5 5 16.5940 2.0733
-7 5 6 -5.3200 0.1996
-7 5 7 25.2082 1.3622
-7 5 8 17.2762 0.2319
-7 5 9 8.9929 -0.1443
-7 5 10 -17.5321 -0.5030
-7 5 11 -10.2445 -0.6401
-7 5 12 -17.7866 -0.3359
-7 5 13 7.8158 -0.4695
-7 5 14 -7.6290 0.4375
-7 5 15 -0.1858 -0.2528
-7 5 16 3.4323 0.7798
-7 5 18 -7.0487 0.5748
-7 5 19 0.6691 -0.1716
-7 5 20 -0.1476 0.1655
-7 5 21 -6.9422 0.0974
-7 5 22 -4.7887 -0.0465
-7 5 23 -4.8757 0.3977
-7 5 24 -2.0987 -0.0360
-7 5 25 -5.4738 0.2653
-7 5 26 -1.7471 -0.2557
-7 5 27 -1.5394 -0.3008
-7 5 28 -2.4476 -0.2216
-7 5 29 -0.1833 -0.4786
-7 5 30 -4.9489 0.1439
-7 5 31 2.2705 -0.3146
-7 5 32 -3.1904 0.0397
-7 5 33 -4.3817 -0.3208
-7 5 34 2.2922 -0.3036
-7 5 35 -10.8971 0.0461
-7 5 36 12.1411 -0.2414
-7 5 37 7.4231 0.2457
-7 5 38 6.0934 -0.3649
-7 5 39 3.1557 -0.4760
-7 5 40 -6.9638 -0.5361
-7 7 1 -24.1025 0.6825
-7 7 2 -2.3826 -0.5004
-7 7 3 5.0591 0.5249
-7 7 4 4.4665 -0.2595
-7 7 5 4.5896 0.0354
-7 7 6 0.1657 0.6151
-7 7 7 6.3981 -0.3584
-7 7 8 -7.8838 0.5327
-7 7 9 2.3635 -0.0929
-7 7 10 8.4748 0.5472
-7 7 11 -2.9607 0.0874
-7 7 12 3.8520 0.6679
-7 7 13 2.1176 0.2063
-7 7 14 13.6667 0.1376
-7 7 15 -0.8724 0.1931
-7 7 16 -0.9136 -0.1787
-7 7 17 6.3443 -0.0252
-7 7 18 1.9311 -0.2516
-7 7 19 -5.8137 -0.3368
-7 7 20 -5.6071 0.2918
-7 7 21 3.4665 -0.1369
-7 7 22 7.7503 0.6428
-7 7 23 -2.7987 0.1198
-7 7 24 -2.8910 0.5703
-7 7 25 16.6164 0.1923
-7 7 26 -15.7263 0.2446
-7 7 27 -10.4906 0.1812
-7 7 28 -2.0733 -0.0399
-7 7 29 -3.0634 0.2038
-7 7 30 1.2645 -0.1661
-7 7 31 -6.6837 0.0926
-7 7 32 -10.1475 -0.0528
-7 7 33 3.3434 -0.2319
-7 7 34 4.3957 -0.0357
-7 7 35 -2.4616 -0.3023
-7 7 36 2.2156 0.3401
-7 7 37 -5.5882 0.0508
-7 7 38 0.2858 1.1403
-7 7 39 10.7498 0.3447
-7 9 1 -6.1562 0.2513
-7 9 2 -3.2056 0.1786
-7 9 3 -15.3216 0.2183
-7 9 4 6.5829 -0.1834
-7 9 5 -2.8633 -0.1921
-7 9 6 13.1276 -0.6087
-7 9 7 -6.4356 -0.4731
-7 9 8 -7.6479 -0.1517
-7 9 9 4.5670 -0.4821
-7 9 10 1.0378 0.6235
-7 9 11 -2.4559 0.0936
-7 9 12 -1.1111 0.2030
-7 9 13 -7.4340 0.3818
-7 9 14 6.3906 -0.1458
-7 9 15 4.9811 0.1387
-7 9 16 -1.6531 -0.1540
-7 9 17 5.8387 -0.1603
-7 9 18 12.9029 -0.1804
-7 9 19 -3.6049 -0.3811
-7 9 20 1.3919 0.0701
-7 9 21 4.3668 -0.2793
-7 9 22 2.3541 0.3285
-7 9 23 0.4921 0.0061
-7 9 24 4.4127 0.1634
-7 9 25 -4.1785 0.1837
-7 9 26 6.1721 -0.1723
-7 9 27 3.0172 0.2182
-7 9 28 0.0869 -0.1864
-7 9 29 17.6860 0.2303
-7 9 30 2.6783 -0.1030
-7 9 31 0.3230 0.2513
-7 9 32 -8.7299 -0.1689
-7 9 33 -5.0784 0.0089
-7 9 34 11.7780 -0.0586
-7 9 35 13.3124 -0.1424
-7 9 36 -3.4677 -0.0863
-7 9 37 0.3548 0.3424
-7 11 1 -4.4500 0.4016
-7 11 2 5.0233 -0.3300
-7 11 3 -6.9084 -0.0152
-7 11 4 1.5498 -0.4467
-7 11 5 -0.5113 -0.0444
-7 11 6 -5.8528 0.0264
-7 11 7 -13.7931 0.1503
-7 11 8 0.6510 0.5310
-7 11 9 -2.8074 0.2476
-7 11 10 -2.5434 0.4248
-7 11 11 3.0142 -0.1720
-7 11 12 0.0601 0.2669
-7 11 13 3.6705 -0.6970
-7 11 14 -7.5393 0.0555
-7 11 15 -3.1852 -0.4670
-7 11 16 10.7869 -0.3616
-7 11 17 -1.7948 0.1826
-7 11 18 3.9423 -0.1152
-7 11 19 -1.3132 0.3479
-7 11 20 2.8999 -0.0929
-7 11 21 -4.0450 0.0349
-7 11 22 4.5734 -0.0258
-7 11 23 1.9712 -0.1798
-7 11 24 7.6892 0.0333
-7 11 25 4.2537 -0.2771
-7 11 26 -0.7351 0.0624
-7 11 27 5.1243 -0.2719
-7 11 28 23.0416 -0.1239
-7 11 29 -0.6684 -0.2426
-7 11 30 -6.8361 -0.3518
-7 11 31 9.3507 -0.1377
-7 11 32 -1.4004 -0.2893
-7 11 33 -4.6639 0.1128
-7 11 34 -4.6939 -0.3419
-7 13 1 8.2023 -0.1352
-7 13 2 -3.0146 -0.2839
-7 13 3 1.9678 -0.1827
-7 13 4 6.7264 -0.2144
-7 13 5 -5.5808 -0.0560
-7 13 6 5.4113 0.0587
-7 13 7 0.1207 -0.0123
-7 13 8 8.7195 0.4148
-7 13 9 -7.8537 -0.0618
-7 13 10 -7.9010 0.5442
-7 13 11 -5.9287 -0.1811
-7 13 12 -7.2721 0.2827
-7 13 13 5.1359 -0.0145
-7 13 14 -3.4052 -0.2099
-7 13 15 -4.5431 0.0453
-7 13 16 4.8283 -0.1950
-7 13 17 -15.5305 0.0503
-7 13 18 -0.8788 -0.1393
-7 13 19 9.1165 0.0431
-7 13 20 -1.3940 -0.2097
-7 13 21 -8.6594 -0.0890
-7 13 22 -9.4354 -0.0984
-7 13 23 -8.0029 -0.1058
-7 13 24 -3.8332 0.2374
-7 13 25 -15.8556 0.0720
-7 13 26 -2.5953 0.2771
-7 13 27 -5.6559 0.1155
-7 13 28 0.4280 -0.0561
-7 13 29 5.6803 -0.0926
-7 13 30 -14.6338 -0.4812
-7 13 31 -12.7376 -0.2924
-7 15 1 -6.0871 -0.0088
-7 15 2 -5.0472 -0.0099
-7 15 3 12.7356 -0.0835
-7 15 4 -6.1420 0.1560
-7 15 5 -10.4420 -0.0275
-7 15 6 -22.0487 0.0841
-7 15 7 -2.9604 0.0263
-7 15 8 -22.9181 -0.0748
-7 15 9 -9.0570 -0.0877
-7 15 10 1.3208 -0.2345
-7 15 11 4.0864 -0.1460
-7 15 12 10.3737 -0.1187
-7 15 13 -0.8007 -0.1516
-7 15 14 -12.1938 0.1317
-7 15 15 -2.0514 -0.0082
-7 15 16 5.4348 0.1726
-7 15 17 2.4681 0.0805
-7 15 18 19.4169 -0.0198
-7 15 19 -0.6648 -0.0089
-7 15 20 14.2364 -0.0853
-7 15 21 -1.9813 -0.0898
-7 15 22 1.7783 -0.1149
-7 15 23 -6.2220 -0.0756
-7 15 24 -8.9327 -0.1550
-7 15 25 4.1979 0.1165
-7 15 26 9.0499 -0.0598
-7 17 1 -7.4564 0.0851
-7 17 2 11.3895 -0.0132
-7 17 3 -0.0477 0.1611
-7 17 4 7.2894 0.0110
-7 17 5 -9.8365 0.1841
-7 17 6 -1.7358 0.1464
-7 17 7 -11.7092 0.0369
-7 17 8 -12.9855 0.1612
-7 17 9 -6.8131 -0.0548
-7 17 10 11.3341 0.2296
-7 17 11 -14.3767 -0.1244
-7 17 12 18.9445 0.1628
-7 17 13 9.5940 -0.1528
-7 17 14 4.8646 0.0365
-7 17 15 0.3127 -0.0895
-7 17 16 -21.0498 -0.0985
-7 17 17 -15.4474 -0.0031
-7 17 18 18.0178 -0.2052
-7 17 19 -7.6533 -0.0272
-7 17 20 6.8214 -0.1900
-7 19 1 16.8845 -0.0889
-7 19 2 -8.4893 -0.0030
-7 19 3 -12.0767 -0.2115
-7 19 4 7.1068 0.0487
-7 19 5 9.8815 -0.1981
-7 19 6 8.6661 0.0276
-7 19 7 -6.2240 -0.0988
-7 19 8 -3.7112 0.0980
-7 19 9 6.3341 0.0044
-6 0 8 0.7404 -0.9693
-6 0 12 14.4688 11.3677
-6 0 14 -5.0765 5.9651
-6 0 16 3.5032 -2.4662
-6 0 18 5.3661 -8.0177
-6 0 20 6.2625 -6.5378
-6 0 22 6.9099 -0.3476
-6 0 24 1.5038 5.3574
-6 0 26 -15.6808 5.7026
-6 0 28 -8.1761 2.3668
-6 0 30 -0.7646 -1.3215
-6 0 32 -4.5581 -2.9982
-6 0 34 8.0417 -2.2564
-6 0 36 -23.8466 0.1882
-6 0 38 18.2795 2.0254
-6 0 40 1.8072 2.5686
-6 0 42 4.9788 1.0908
-6 2 2 71.3522 -1.1108
-6 2 3 -20.3458 -2.7229
-6 2 5 -8.4724 -0.4140
-6 2 6 71.0696 -1.8148
-6 2 7 -74.0735 4.5786
-6 2 8 10.4149 0.3406
-6 2 9 -23.9949 6.4461
-6 2 11 24.3477 2.4270
-6 2 12 -7.5650 -1.1011
-6 2 13 22.8439 -2.1206
-6 2 14 6.9632 -0.0288
-6 2 15 -12.5432 -3.8871
-6 2 16 -11.3854 0.8838
-6 2 17 17.5691 -2.9388
-6 2 18 -5.0192 -0.0700
-6 2 19 11.0363 0.1113
-6 2 20 -12.2727 -0.3542
-6 2 21 6.0944 2.7193
-6 2 22 -3.9346 -0.5547
-6 2 23 3.0500 2.6001
-6 2 24 5.2746 -0.5619
-6 2 25 -5.7708 0.4892
-6 2 26 -5.6006 -0.2481
-6 2 27 -20.3330 -1.5302
-6 2 29 -3.9330 -2.1205
-6 2 30 1.4002 0.1885
-6 2 31 -2.2515 -1.0930
-6 2 32 -0.2065 0.2171
-6 2 33 6.2963 0.4427
-6 2 34 -1.8775 -0.2298
-6 2 35 -5.6933 0.8465
-6 2 36 -6.7751 -0.5588
-6 2 37 -5.4118 0.4730
-6 2 38 -2.9839 -0.3639
-6 2 39 -6.4232 -0.0996
-6 2 40 3.8989 -0.3684
-6 2 41 3.4894 -0.0531
-6 2 42 -10.1008 -0.4011
-6 4 3 -46.1321 -0.3230
-6 4 4 -14.1572 -2.6730
-6 4 5 -14.4198 1.5211
-6 4 6 -8.9072 0.2145
-6 4 7 14.8731 1.8464
-6 4 8 9.6832 0.8304
-6 4 9 22.8153 1.1421
-6 4 10 2.0455 0.1574
-6 4 11 5.8425 0.2931
-6 4 12 -22.0347 -0.3868
-6 4 13 -0.3418 -0.1761
-6 4 14 -3.7276 -0.4100
-6 4 15 -6.6527 -0.4551
-6 4 16 -2.4779 0.1655
-6 4 17 2.1734 0.0173
-6 4 18 1.5619 0.0446
-6 4 19 3.1346 -0.0127
-6 4 20 6.5698 -0.4593
-6 4 21 4.0116 0.0391
-6 4 22 10.5231 -0.2925
-6 4 23 -15.9610 0.7411
-6 4 24 -6.4442 0.0358
-6 4 25 3.5479 0.8216
-6 4 26 -3.2199 -0.0462
-6 4 27 0.7964 0.1867
-6 4 28 0.4729 0.1077
-6 4 29 -3.8363 -0.0890
-6 4 30 -11.9559 0.2952
-6 4 31 2.5462 -0.1780
-6 4 32 -2.8071 -0.0573
-6 4 33 0.5966 -0.2326
-6 4 34 9.9522 -0.5338
-6 4 35 -1.2684 -0.0406
-6 4 36 5.3381 -0.2979
-6 4 37 0.2299 0.3441
-6 4 38 18.1520 -0.2404
-6 4 39 10.3103 0.2142
-6 4 40 -5.2425 -0.1627
-6 4 41 4.0713 0.2693
-6 6 1 -23.8823 0.3856
-6 6 2 -14.2495 -0.2606
-6 6 3 -7.0113 0.4280
-6 6 4 11.0625 0.3914
-6 6 5 -10.5526 -0.0225
-6 6 6 4.0631 0.0046
-6 6 7 11.8064 -0.0564
-6 6 8 7.0744 -0.6291
-6 6 9 3.0000 -0.4509
-6 6 10 2.6703 -0.6178
-6 6 11 3.3693 -0.3154
-6 6 12 12.2390 -0.4511
-6 6 13 -5.2742 0.1007
-6 6 14 7.1705 -0.2595
-6 6 15 9.6860 0.5415
-6 6 16 -7.0068 -0.1094
-6 6 17 3.8745 0.0778
-6 6 18 -1.1528 -0.0876
-6 6 19 -10.0147 -0.6772
-6 6 20 -6.3880 -0.0016
-6 6 21 -1.7572 -0.7962
-6 6 22 4.2459 -0.0158
-6 6 23 -1.4557 -0.3353
-6 6 24 -3.1667 0.0293
-6 6 25 6.8226 0.0940
-6 6 26 -5.8273 -0.1561
-6 6 27 2.4049 0.2028
-6 6 28 -0.6362 -0.3216
-6 6 29 4.5082 0.1017
-6 6 30 -13.5667 -0.2171
-6 6 31 1.9950 0.0769
-6 6 32 -5.0747 0.2350
-6 6 33 2.6670 -0.1174
-6 6 34 -1.4588 0.1778
-6 6 35 -7.7283 -0.3868
-6 6 36 9.2115 0.0055
-6 6 37 2.4165 -0.0340
-6 6 38 -2.8261 0.4392
-6 6 39 -5.5131 0.5392
-6 6 40 -0.6134 0.0913
-6 8 1 1.8040 0.2003
-6 8 2 18.7174 -0.0937
-6 8 3 -12.3136 0.7511
-6 8 4 -0.7980 -0.2268
-6 8 5 -8.4100 0.8313
-6 8 6 13.6066 -0.3595
-6 8 7 0.2399 0.3488
-6 8 8 -10.5023 0.1789
-6 8 9 -0.0636 -0.0810
-6 8 10 -2.1210 0.3073
-6 8 11 -2.1901 0.0233
-6 8 12 -9.1916 0.1373
-6 8 13 1.9647 0.1044
-6 8 14 1.7785 0.2404
-6 8 15 -0.8526 -0.0612
-6 8 16 6.9844 0.0527
-6 8 17 -2.8222 -0.2936
-6 8 18 5.7187 -0.0416
-6 8 19 0.0139 -0.1989
-6 8 20 13.3740 -0.0764
-6 8 21 8.5300 -0.1287
-6 8 22 -5.2976 0.1511
-6 8 23 3.7514 -0.0576
-6 8 24 3.8103 0.3372
-6 8 25 3.7674 0.0063
-6 8 26 -3.3086 0.1049
-6 8 27 -2.5278 0.0844
-6 8 28 -2.7653 -0.0949
-6 8 29 3.0350 0.0487
-6 8 30 14.4641 -0.1022
-6 8 31 -1.5648 -0.1115
-6 8 32 -9.8959 -0.1568
-6 8 33 -14.1337 -0.0743
-6 8 34 1.6381 -0.1451
-6 8 35 -7.2597 -0.1715
-6 8 36 -11.9099 -0.1096
-6 8 37 3.2706 -0.7682
-6 8 38 -1.7195 0.2233
-6 10 1 1.1103 0.4938
-6 10 2 -7.3869 -0.1852
-6 10 3 -13.0971 0.0868
-6 10 4 -1.5671 -0.5909
-6 10 5 1.1610 -0.3575
-6 10 6 0.4890 -0.6838
-6 10 7 6.6688 -0.3724
-6 10 8 5.7727 -0.1663
-6 10 9 5.3804 -0.0115
-6 10 10 4.0017 0.6545
-6 10 11 -5.3781 -0.0383
-6 10 12 -6.0016 1.1069
-6 10 13 -5.0929 -0.1153
-6 10 14 4.5188 0.3723
-6 10 15 -7.4524 -0.1581
-6 10 16 12.8437 -0.3919
-6 10 17 12.0468 0.0016
-6 10 18 -9.5215 -0.5281
-6 10 19 8.7541 0.0847
-6 10 20 -5.8876 -0.0975
-6 10 21 -6.8600 -0.0932
-6 10 22 -4.5791 0.1975
-6 10 23 -7.0235 -0.0640
-6 10 24 10.0620 0.4130
-6 10 25 7.6745 -0.0920
-6 10 26 -8.7516 0.4446
-6 10 27 10.0452 -0.1361
-6 10 28 1.0154 0.1104
-6 10 29 -8.6991 0.0668
-6 10 30 -12.2069 -0.2672
-6 10 31 -0.2451 0.3535
-6 10 32 13.6780 -0.2415
-6 10 33 6.4283 0.0031
-6 10 34 -0.7920 -0.3217
-6 10 35 -9.2603 -0.1106
-6 10 36 -4.2522 -0.4771
-6 12 1 -0.9305 0.1564
-6 12 2 -8.8519 -0.2087
-6 12 3 3.6056 -0.0312
-6 12 4 -12.9932 -0.2264
-6 12 5 7.9656 -0.0854
-6 12 6 -9.9844 -0.1601
-6 12 7 -11.5822 -0.0729
-6 12 8 3.6150 0.0918
-6 12 9 -4.9265 -0.0828
-6 12 10 6.4402 0.1233
-6 12 11 -4.7762 -0.1500
-6 12 12 11.3589 -0.0587
-6 12 13 0.9502 -0.1560
-6 12 14 -0.2124 -0.0941
-6 12 15 0.9340 -0.1511
-6 12 16 11.2348 0.1775
-6 12 17 4.2327 0.0047
-6 12 18 -0.5737 0.0627
-6 12 19 7.0847 0.1033
-6 12 20 -7.4774 -0.0471
-6 12 21 -0.4179 -0.0245
-6 12 22 -2.0780 -0.1357
-6 12 23 16.5585 -0.1758
-6 12 24 -11.3705 -0.0748
-6 12 25 -26.4710 -0.0548
-6 12 26 16.0479 0.1995
-6 12 27 4.6775 0.1320
-6 12 28 5.1730 0.1576
-6 12 29 -11.7508 0.1261
-6 12 30 -9.9178 0.1017
-6 12 31 19.1867 -0.0295
-6 12 32 -4.5610 0.1757
-6 12 33 -2.8228 0.3669
-6 14 1 1.7049 0.0105
-6 14 2 12.8575 -0.0529
-6 14 3 5.8757 -0.0548
-6 14 4 6.8326 -0.1541
-6 14 5 0.0042 0.1379
-6 14 6 -1.7438 -0.0362
-6 14 7 13.1999 0.3439
-6 14 8 5.8778 0.0693
-6 14 9 -6.6372 0.2885
-6 14 10 -12.5529 0.2459
-6 14 11 8.9499 -0.0669
-6 14 12 0.2726 0.2691
-6 14 13 1.4811 -0.4023
-6 14 14 0.1197 0.2193
-6 14 15 1.9701 -0.3340
-6 14 16 -14.9197 -0.0031
-6 14 17 -11.6127 0.0257
-6 14 18 -9.4299 -0.0189
-6 14 19 4.8758 0.1375
-6 14 20 -6.4714 -0.0326
-6 14 21 4.3491 0.1900
-6 14 22 15.0870 -0.1323
-6 14 23 -10.6400 0.2040
-6 14 24 -6.4616 -0.0891
-6 14 25 5.9212 0.1889
-6 14 26 -19.3480 0.1522
-6 14 27 -8.1458 0.2349
-6 14 28 4.4073 0.3543
-6 14 29 -8.5158 0.0965
-6 16 1 18.2010 0.0156
-6 16 2 1.4867 -0.3385
-6 16 3 -4.6891 0.0015
-6 16 4 -17.4152 -0.1330
-6 16 6 13.3767 -0.0641
-6 16 7 0.7145 -0.1473
-6 16 8 0.9210 0.0576
-6 16 9 10.1074 -0.3111
-6 16 10 -7.9342 0.1329
-6 16 11 -19.5561 -0.1689
-6 16 12 -1.0143 0.1636
-6 16 13 -14.4257 0.0729
-6 16 14 -16.6065 0.1723
-6 16 15 9.3423 0.2161
-6 16 16 -3.0500 0.0925
-6 16 17 9.2604 0.1073
-6 16 18 -0.6718 -0.0627
-6 16 19 1.8550 0.0686
-6 16 20 -2.7410 -0.1917
-6 16 21 -15.7821 -0.0887
-6 16 22 10.6796 -0.1373
-6 16 23 -5.1970 -0.0357
-6 16 24 -0.1124 0.0615
-6 18 1 -6.1619 0.0113
-6 18 2 -6.9197 0.1278
-6 18 3 -14.4327 0.0388
-6 18 4 18.0923 0.1225
-6 18 5 4.7478 0.0071
-6 18 6 -2.1168 -0.0035
-6 18 7 -12.3530 0.0525
-6 18 8 -2.0205 -0.0254
-6 18 9 11.5954 -0.0129
-6 18 10 -12.1626 -0.0794
-6 18 11 -4.4223 -0.0176
-6 18 12 -2.2153 -0.0862
-6 18 13 10.3378 -0.0547
-6 18 14 9.7256 0.0393
-6 18 15 -22.2018 -0.0716
-6 18 16 -14.4053 0.0787
-5 1 1 -61.3315 1.3021
-5 1 3 36.5189 -4.7045
-5 1 4 21.9520 -6.6689
-5 1 5 -0.0999 -4.7004
-5 1 6 15.5459 -10.0297
-5 1 7 0.9816 2.4402
-5 1 10 -43.8869 -0.9637
-5 1 13 6.4007 0.3154
-5 1 14 -14.7769 6.0121
-5 1 15 -4.8270 -3.7153
-5 1 16 12.0997 2.3850
-5 1 17 -7.7042 -5.1120
-5 1 18 -0.9577 -2.6626
-5 1 19 2.1995 -2.0870
-5 1 20 -11.7567 -5.2416
-5 1 21 9.1309 1.6697
-5 1 22 4.0083 -3.2954
-5 1 23 -3.6483 3.1645
-5 1 24 -2.2626 0.5672
-5 1 25 0.3239 2.1776
-5 1 26 -2.1969 2.9570
-5 1 27 -11.2237 -0.0354
-5 1 28 -9.7492 2.5551
-5 1 29 -1.1340 -2.0639
-5 1 30 1.9073 0.5760
-5 1 31 5.5250 -2.1457
-5 1 32 -9.5751 -1.0812
-5 1 33 1.3856 -0.5507
-5 1 34 1.7560 -1.7887
-5 1 35 3.5748 0.7587
-5 1 36 -6.1824 -1.2629
-5 1 37 -2.9913 0.9010
-5 1 38 -2.0059 0.0412
-5 1 39 -5.7938 0.6136
-5 1 40 4.0701 0.6386
-5 1 41 -10.0959 -0.1160
-5 1 42 3.0294 0.1640
-5 3 1 -3.8382 -0.9976
-5 3 2 4.3870 -1.3664
-5 3 4 10.8506 -2.2012
-5 3 6 -3.0698 -0.1812
-5 3 7 -19.5262 -0.2067
-5 3 8 37.2657 0.9071
-5 3 9 17.5772 1.6354
-5 3 10 36.9981 0.3398
-5 3 11 4.7835 1.7538
-5 3 12 -15.6311 -1.2693
-5 3 13 -8.5508 0.0494
-5 3 14 7.3513 -1.2780
-5 3 15 -21.2950 -0.6413
-5 3 16 -8.1594 0.3809
-5 3 17 -6.1060 -0.3798
-5 3 18 17.8157 1.0410
-5 3 19 1.2236 -0.6741
-5 3 20 3.1476 0.5306
-5 3 21 0.6113 -0.2363
-5 3 22 4.1502 0.2235
-5 3 23 -2.0648 0.5773
-5 3 24 7.7663 -0.3567
-5 3 25 9.6198 0.5476
-5 3 26 15.8808 -0.6918
-5 3 27 -20.9423 0.0665
-5 3 28 -0.1118 -0.0451
-5 3 29 8.6147 -0.1180
-5 3 30 -1.3576 0.8609
-5 3 31 -1.0601 -0.1665
-5 3 32 -1.2016 0.7457
-5 3 33 -10.3749 -0.0193
-5 3 34 -5.7841 0.4636
-5 3 35 10.2326 0.2293
-5 3 36 -2.6855 -0.1253
-5 3 37 -9.8175 0.0569
-5 3 38 11.2887 -0.2284
-5 3 39 -9.4400 0.1118
-5 3 40 -6.1494 -0.0330
-5 3 41 4.1841 0.5068
-5 5 3 -20.4808 -1.0318
-5 5 4 0.2597 0.6839
-5 5 5 -12.0935 0.3092
-5 5 6 -4.8297 0.2477
-5 5 7 -18.2719 1.7601
-5 5 8 -6.4865 0.4170
-5 5 9 -5.6199 1.1630
-5 5 11 1.9050 0.4452
-5 5 12 6.1856 -0.6861
-5 5 13 -6.9855 0.1080
-5 5 14 12.8179 -0.3139
-5 5 15 -2.1824 0.0807
-5 5 17 -0.5227 -0.3154
-5 5 18 -5.4111 0.6755
-5 5 19 -4.6929 -0.4952
-5 5 20 -3.3869 0.5247
-5 5 21 0.7025 -0.4700
-5 5 22 4.9740 0.2145
-5 5 23 6.2423 0.0753
-5 5 24 -0.7809 0.0740
-5 5 25 0.2299 0.6677
-5 5 26 5.2576 -0.0240
-5 5 27 0.3633 0.4699
-5 5 28 5.5104 -0.4568
-5 5 29 -10.4632 -0.1033
-5 5 30 -5.8548 -0.2069
-5 5 31 1.4630 -0.2456
-5 5 32 -7.5392 0.1334
-5 5 33 -0.6644 -0.4578
-5 5 34 0.9217 0.0578
-5 5 35 4.1351 -0.4591
-5 5 36 -5.6199 -0.2330
-5 5 37 4.1628 0.1486
-5 5 38 -13.8800 -0.2326
-5 5 39 -2.5621 0.2033
-5 5 40 6.7901 -0.6959
-5 7 1 -3.8469 -0.1182
-5 7 2 -1.2302 -0.5366
-5 7 3 -11.8486 0.3929
-5 7 4 2.9297 -0.9919
-5 7 5 -11.1307 0.4457
-5 7 6 -5.3209 -0.6218
-5 7 7 4.9779 -0.3563
-5 7 8 1.3754 -0.2377
-5 7 9 2.7671 -0.1002
-5 7 10 -9.8970 -0.1675
-5 7 11 -5.4353 -0.1721
-5 7 12 -5.8273 0.4223
-5 7 13 -9.9095 0.0628
-5 7 14 -2.9488 0.5355
-5 7 15 -3.3583 0.2015
-5 7 16 -1.7876 0.2458
-5 7 17 -2.4716 0.2081
-5 7 18 -2.8611 -0.2573
-5 7 19 -1.9899 -0.1017
-5 7 20 0.0904 -0.3114
-5 7 21 -5.1714 -0.3116
-5 7 22 4.2432 0.0568
-5 7 23 0.5532 -0.2288
-5 7 24 0.9196 0.3790
-5 7 25 7.4552 0.0656
-5 7 26 -1.8387 0.5095
-5 7 27 -11.1317 0.1074
-5 7 28 11.5132 0.2545
-5 7 29 -1.2265 0.3302
-5 7 30 0.6391 0.0816
-5 7 31 2.9052 0.2738
-5 7 32 3.4743 0.0171
-5 7 33 6.9118 0.0735
-5 7 34 7.6490 0.0740
-5 7 35 4.0681 -0.1406
-5 7 36 -3.0530 -0.1018
-5 7 37 8.0870 -0.3394
-5 7 38 -6.1630 0.0424
-5 7 39 -1.0168 -0.1607
-5 9 1 -1.8389 0.4298
-5 9 2 4.5862 0.2718
-5 9 3 -0.5666 0.5195
-5 9 4 -3.5660 0.3709
-5 9 5 -10.4255 0.4649
-5 9 6 -6.9921 -0.2489
-5 9 7 -0.4080 0.0919
-5 9 8 -2.4756 -0.7190
-5 9 9 5.5276 -0.4000
-5 9 10 -1.3889 0.0181
-5 9 11 -3.6268 -0.3948
-5 9 12 -3.5044 0.3484
-5 9 13 -3.2092 0.1419
-5 9 14 0.0720 0.0082
-5 9 15 0.3891 0.3947
-5 9 16 7.5890 -0.1388
-5 9 17 -0.0181 0.2824
-5 9 18 -3.1235 -0.2377
-5 9 19 6.5714 -0.0335
-5 9 20 0.5964 -0.2430
-5 9 21 1.3294 -0.2100
-5 9 22 6.7162 0.0084
-5 9 23 -13.1284 -0.3003
-5 9 24 -0.4264 0.1404
-5 9 25 3.9514 -0.2039
-5 9 26 -5.9558 0.1475
-5 9 27 24.5987 -0.0143
-5 9 28 -3.7794 -0.1544
-5 9 29 -7.9716 0.1205
-5 9 30 8.0880 -0.1962
-5 9 31 -16.0813 0.2724
-5 9 32 1.2389 -0.2728
-5 9 33 -3.9071 0.2416
-5 9 34 11.8181 -0.2115
-5 9 35 -2.1771 -0.0663
-5 9 36 -9.9489 0.1331
-5 9 37 -16.4777 0.0663
-5 11 1 -2.2421 0.2774
-5 11 2 -12.2591 0.1588
-5 11 3 -3.8431 0.1101
-5 11 4 4.4621 -0.4579
-5 11 5 -0.5823 -0.1147
-5 11 6 3.8031 -0.4584
-5 11 7 5.1946 0.1707
-5 11 8 -1.4357 -0.1659
-5 11 9 3.1190 0.4354
-5 11 10 -7.2355 0.2385
-5 11 11 -1.2158 0.6320
-5 11 12 -3.0399 0.4030
-5 11 13 0.7063 -0.0373
-5 11 14 -6.1392 0.4706
-5 11 15 -6.4936 -0.5079
-5 11 16 18.9478 0.0884
-5 11 17 9.4352 -0.3396
-5 11 18 19.0142 -0.0357
-5 11 19 6.0021 0.1057
-5 11 20 5.1986 0.0109
-5 11 21 -10.6075 0.2745
-5 11 22 -7.6043 -0.0050
-5 11 23 17.8451 0.1252
-5 11 24 12.7985 0.0275
-5 11 25 -19.4908 -0.0632
-5 11 26 8.8740 0.1645
-5 11 27 1.2416 -0.0863
-5 11 28 1.1730 0.3725
-5 11 29 -8.8302 -0.1422
-5 11 30 -5.8950 0.0006
-5 11 31 -3.9159 -0.0592
-5 11 32 6.5336 0.1126
-5 11 33 -4.6399 0.3499
-5 11 34 -4.7144 0.1202
-5 11 35 16.8578 0.1844
-5 13 1 -10.9911 -0.0195
-5 13 2 1.8131 -0.2317
-5 13 3 -0.3087 0.0127
-5 13 4 -6.8815 -0.3466
-5 13 5 -0.4914 -0.0198
-5 13 6 -8.0149 -0.4673
-5 13 7 -8.1380 0.0773
-5 13 8 -14.3643 -0.2837
-5 13 9 2.8676 -0.0039
-5 13 10 3.3516 0.0509
-5 13 11 5.1328 -0.2586
-5 13 12 -2.4515 0.4623
-5 13 13 -13.1024 -0.2389
-5 13 14 18.7272 0.2843
-5 13 15 7.1310 -0.0470
-5 13 16 -2.7311 0.0984
-5 13 17 11.1362 0.0049
-5 13 18 -5.6373 0.0286
-5 13 19 1.3571 0.0632
-5 13 20 -14.1056 -0.2109
-5 13 21 -0.8343 -0.0174
-5 13 22 19.8428 -0.3690
-5 13 23 1.6626 -0.0604
-5 13 24 -16.1801 -0.1420
-5 13 25 6.4056 -0.1026
-5 13 26 2.7450 0.1432
-5 13 27 18.8044 -0.0223
-5 13 28 -2.1999 0.2486
-5 13 29 -17.4510 0.0584
-5 13 30 -1.3788 0.1563
-5 13 31 11.5317 -0.3646
-5 15 1 2.9722 0.1871
-5 15 2 8.7954 -0.0555
-5 15 3 20.2662 0.0584
-5 15 4 -23.7611 0.1130
-5 15 5 0.9211 0.0619
-5 15 6 13.0152 0.1494
-5 15 7 -9.1775 0.1217
-5 15 8 0.9948 0.1416
-5 15 9 -2.1742 0.1005
-5 15 10 11.8970 -0.0664
-5 15 11 15.0183 -0.0973
-5 15 12 2.3137 -0.2667
-5 15 13 -2.9596 -0.1485
-5 15 14 -4.1078 -0.1237
-5 15 15 -5.6090 -0.1873
-5 15 16 5.7849 0.0978
-5 15 17 13.1525 -0.0317
-5 15 18 -2.4478 0.1359
-5 15 19 -5.9639 0.0620
-5 15 20 -0.8359 0.0699
-5 15 21 0.1316 -0.0342
-5 15 22 -10.8581 0.0051
-5 15 23 -3.8254 -0.1299
-5 15 24 -19.3539 -0.2435
-5 15 25 2.7712 -0.0839
-5 15 26 -2.0384 -0.2749
-5 15 27 5.6097 0.0491
-5 17 1 17.4384 -0.0812
-5 17 2 17.1610 -0.1000
-5 17 3 -27.9025 0.0206
-5 17 4 -21.8908 -0.1927
-5 17 5 -0.8440 0.1757
-5 17 6 -8.9724 -0.1397
-5 17 7 8.3386 0.1327
-5 17 8 18.3544 -0.0921
-5 17 9 4.2944 0.1551
-5 17 10 9.2799 0.0629
-5 17 11 -11.6412 0.0863
-5 17 12 1.6983 0.2383
-5 17 13 0.9173 0.0294
-5 17 14 0.8798 0.2293
-5 17 15 -2.7959 -0.0848
-5 17 16 -7.5250 0.2200
-5 17 17 -8.6474 -0.0792
-5 17 18 7.8686 0.0367
-5 17 19 8.2676 -0.1307
-5 17 20 -5.7026 -0.0824
-5 17 21 1.2458 0.0350
-5 19 1 -7.1859 0.1402
-5 19 2 10.6275 -0.1005
-5 19 3 4.0411 0.0371
-5 19 4 10.4838 -0.0441
-5 19 5 10.8141 -0.0955
-5 19 6 -5.9638 -0.0355
-5 19 7 -11.9814 -0.1208
-5 19 8 -15.8301 -0.0896
-5 19 9 0.6815 -0.1250
-5 19 10 -13.6948 0.0730
-4 0 6 -18.1815 -5.8568
-4 0 8 -67.7726 -8.7849
-4 0 10 -2.6089 -4.4838
-4 0 12 -15.2718 4.0883
-4 0 14 2.6706 10.9010
-4 0 16 13.4030 8.9958
-4 0 18 -8.6118 1.7111
-4 0 20 6.4050 -5.6050
-4 0 22 13.4646 -7.1548
-4 0 24 5.5111 -3.1118
-4 0 26 12.6066 2.4521
-4 0 28 2.3333 4.4462
-4 0 30 0.1328 3.2902
-4 0 32 3.0459 0.5078
-4 0 34 -1.9328 -1.9933
-4 0 36 -14.7175 -2.4655
-4 0 38 13.6198 -0.8540
-4 0 40 -3.2623 0.9730
-4 0 42 -8.3206 1.8330
-4 2 2 -13.3912 1.3459
-4 2 3 41.6004 -2.3964
-4 2 5 0.1452 -6.6551
-4 2 6 -101.7289 -0.7920
-4 2 7 -101.4810 -3.1158
-4 2 8 -23.2250 -0.4117
-4 2 10 6.1948 0.9014
-4 2 12 0.8872 -0.6798
-4 2 13 15.7421 3.2560
-4 2 14 4.0609 -0.6804
-4 2 15 12.6717 -0.2991
-4 2 17 -4.0659 -3.1489
-4 2 18 5.7309 0.7113
-4 2 20 -7.7783 0.3061
-4 2 21 -6.8038 -0.6786
-4 2 22 11.6103 0.0754
-4 2 23 -4.9682 2.0040
-4 2 24 6.7433 -0.1709
-4 2 25 -1.4202 2.5995
-4 2 26 4.8909 -0.4207
-4 2 27 -17.6564 1.1935
-4 2 28 -8.9504 -0.3895
-4 2 29 -2.1928 -0.6390
-4 2 30 16.3106 -0.1149
-4 2 31 4.5247 -1.6373
-4 2 32 -3.5012 0.2128
-4 2 33 3.7933 -1.0434
-4 2 34 -10.8459 0.2742
-4 2 35 -9.9405 0.0528
-4 2 36 -0.2836 -0.0742
-4 2 37 -10.6794 0.6207
-4 2 38 2.3899 -0.4751
-4 2 39 15.8665 0.3998
-4 2 40 -10.6982 -0.2502
-4 2 41 -2.7665 0.8504
-4 2 42 -10.9406 -0.8484
-4 4 2 30.2966 0.2294
-4 4 4 1.8077 -1.5103
-4 4 5 0.4266 -0.5643
-4 4 6 11.7072 -1.7454
-4 4 7 11.9445 0.2558
-4 4 8 -18.0588 -0.4560
-4 4 9 7.1929 0.9728
-4 4 10 24.2702 -0.2278
-4 4 11 13.2207 1.0600
-4 4 12 -0.6105 -0.7554
-4 4 13 6.1362 0.7740
-4 4 14 4.7701 -0.8333
-4 4 15 6.0236 0.0738
-4 4 16 10.1207 -0.0589
-4 4 17 9.7312 -0.0482
-4 4 18 9.3075 0.5974
-4 4 19 0.7025 -0.3517
-4 4 20 4.9031 0.0038
-4 4 21 -1.2842 -0.7372
-4 4 22 0.4984 -0.7103
-4 4 23 3.5100 -0.3604
-4 4 24 -8.1035 -0.5949
-4 4 25 35.7833 0.5786
-4 4 26 -7.2865 -0.5249
-4 4 27 -10.8061 0.6572
-4 4 28 4.8250 -0.4494
-4 4 29 -7.6343 0.2178
-4 4 30 -6.6476 0.1888
-4 4 31 9.2844 0.0149
-4 4 32 13.5135 0.5325
-4 4 33 3.1883 -0.4446
-4 4 34 14.5672 -0.1120
-4 4 35 21.4488 -0.5581
-4 4 36 0.9007 -0.3915
-4 4 37 4.1977 -0.2824
-4 4 38 -7.9644 -0.4973
-4 4 39 -2.9397 -0.0424
-4 4 40 0.8813 -0.7820
-4 4 41 -3.0321 -0.7023
-4 6 2 35.8039 -0.2487
-4 6 3 -28.2201 0.3695
-4 6 5 5.6393 0.4922
-4 6 6 -5.6247 0.8108
-4 6 7 -3.4864 0.3863
-4 6 8 -7.7330 0.1453
-4 6 9 15.8722 0.1807
-4 6 10 5.8440 -0.3510
-4 6 11 -1.9011 -0.1136
-4 6 12 -7.4899 -0.2451
-4 6 13 -6.9166 -0.1541
-4 6 14 -2.8172 -0.4723
-4 6 15 -7.2139 0.4032
-4 6 16 0.8955 -0.2061
-4 6 17 -10.3919 0.8482
-4 6 18 -6.5177 -0.1381
-4 6 19 4.3302 0.3701
-4 6 20 -3.4056 0.0024
-4 6 21 -11.5018 -0.3561
-4 6 22 4.1649 0.1641
-4 6 23 4.6677 -0.4914
-4 6 24 -12.9849 0.2067
-4 6 25 -6.7281 -0.2953
-4 6 26 2.3561 0.1455
-4 6 27 2.4581 0.1118
-4 6 28 2.1367 -0.1315
-4 6 29 -5.0107 0.1613
-4 6 30 10.6883 -0.4162
-4 6 31 -0.0316 0.3287
-4 6 32 7.1440 0.0218
-4 6 33 -15.7990 0.4898
-4 6 34 8.5434 0.3345
-4 6 35 4.7301 -0.0294
-4 6 36 -7.5611 0.0162
-4 6 37 16.8673 0.0024
-4 6 38 -12.2036 0.2197
-4 6 39 -14.0433 0.9972
-4 6 40 2.4628 0.2517
-4 8 1 -5.9565 -0.8809
-4 8 2 -1.5403 0.0575
-4 8 3 4.0471 -0.1049
-4 8 4 0.8267 -0.0190
-4 8 5 -1.5651 0.0700
-4 8 6 2.2669 -0.2418
-4 8 7 -13.2080 0.6497
-4 8 8 4.5474 -0.3255
-4 8 9 4.6324 0.0940
-4 8 10 -1.8992 0.0214
-4 8 11 2.2341 0.2381
-4 8 12 -3.4555 0.0648
-4 8 13 -5.0953 0.4892
-4 8 14 6.3001 0.1948
-4 8 15 -3.2670 0.3938
-4 8 16 0.5071 0.1564
-4 8 17 -4.5419 0.1026
-4 8 18 5.7280 0.0926
-4 8 19 -1.4019 -0.1396
-4 8 20 -15.1339 -0.0494
-4 8 21 2.6125 -0.2279
-4 8 22 -1.4581 0.0690
-4 8 23 -1.3111 -0.2299
-4 8 24 -1.6962 0.3224
-4 8 25 6.8855 -0.1256
-4 8 26 -0.1392 0.3217
-4 8 27 -9.3636 0.1266
-4 8 28 -0.9860 0.1752
-4 8 29 -4.7234 0.0690
-4 8 30 4.2648 0.0808
-4 8 31 -7.2402 -0.0457
-4 8 32 -4.0136 0.0844
-4 8 33 -8.8249 -0.0851
-4 8 34 -1.7478 -0.0762
-4 8 35 8.4504 -0.2984
-4 8 36 9.8261 -0.1640
-4 8 37 7.7888 -0.5919
-4 8 38 1.5170 0.3023
-4 10 1 -0.3538 0.2956
-4 10 2 12.5423 0.2318
-4 10 3 -1.0988 0.4471
-4 10 4 -5.6093 0.1098
-4 10 5 -9.5371 0.1897
-4 10 6 8.8566 -0.7712
-4 10 7 1.8280 -0.2980
-4 10 8 0.1809 -1.0097
-4 10 9 -10.6024 -0.0927
-4 10 10 -7.3674 -0.8222
-4 10 11 3.6993 -0.0640
-4 10 12 5.1853 0.3290
-4 10 13 -2.6768 -0.1607
-4 10 14 -2.1750 0.7770
-4 10 15 2.0580 -0.1830
-4 10 16 -0.4495 0.2607
-4 10 17 -2.8446 -0.1910
-4 10 18 -0.0477 -0.2596
-4 10 19 -2.4869 0.0319
-4 10 20 4.8250 -0.4820
-4 10 21 4.2993 0.0520
-4 10 22 -11.0289 -0.3949
-4 10 23 -9.0158 -0.0960
-4 10 24 4.6133 -0.0643
-4 10 25 -3.2013 -0.1299
-4 10 26 -4.7048 0.1700
-4 10 27 1.4149 -0.2434
-4 10 28 -5.6141 0.2661
-4 10 29 -14.9959 -0.2057
-4 10 30 8.9854 0.1377
-4 10 31 5.3601 0.1568
-4 10 32 -15.5087 -0.1658
-4 10 33 -10.5329 0.3548
-4 10 34 2.2282 -0.1739
-4 10 35 0.3780 0.1269
-4 10 36 1.4018 -0.5874
-4 12 1 -5.6189 0.2245
-4 12 2 -12.2627 0.1007
-4 12 3 -1.9896 0.0488
-4 12 4 -9.1708 -0.0262
-4 12 5 5.7009 0.1092
-4 12 6 7.1933 -0.1441
-4 12 7 -9.3310 0.0560
-4 12 8 2.4307 -0.1545
-4 12 9 -1.4675 0.1430
-4 12 10 4.3460 0.1130
-4 12 11 -5.1596 -0.0560
-4 12 12 -5.3129 0.0416
-4 12 13 1.6096 -0.0818
-4 12 14 -3.1130 -0.1586
-4 12 15 4.7229 -0.1615
-4 12 16 1.9456 -0.0110
-4 12 17 3.8098 -0.1690
-4 12 18 -11.1446 0.1880
-4 12 19 13.3448 0.0683
-4 12 20 -15.4777 0.1147
-4 12 21 -0.9164 0.1702
-4 12 22 8.8444 -0.0269
-4 12 23 3.9064 -0.0604
-4 12 24 0.2218 -0.1872
-4 12 25 -0.6315 -0.2370
-4 12 26 -6.8188 -0.0805
-4 12 27 13.4321 -0.1574
-4 12 28 -16.0102 0.1188
-4 12 29 7.3717 0.0631
-4 12 30 5.8175 0.1445
-4 12 31 9.9627 -0.1615
-4 12 32 9.8237 -0.2437
-4 12 33 -10.8289 -0.2680
-4 14 1 -15.9100 -0.0973
-4 14 2 0.2632 -0.0001
-4 14 3 9.9050 -0.2132
-4 14 4 -28.0599 -0.1007
-4 14 5 -1.7089 -0.2257
-4 14 6 2.9187 -0.1718
-4 14 7 -0.8975 0.0855
-4 14 8 -16.9144 -0.2790
-4 14 9 17.9045 0.3550
-4 14 10 -0.8739 -0.1276
-4 14 11 11.3655 0.4490
-4 14 12 1.6173 0.0445
-4 14 13 -8.2246 0.1380
-4 14 14 7.7018 0.2576
-4 14 15 8.3482 -0.2208
-4 14 16 -3.1577 0.1914
-4 14 17 6.8270 -0.1842
-4 14 18 -5.5302 0.1462
-4 14 19 -5.8736 -0.1175
-4 14 20 6.8297 0.2221
-4 14 21 14.3830 -0.0040
-4 14 22 2.7104 0.0110
-4 14 23 -6.4439 0.1273
-4 14 24 -21.9172 -0.1269
-4 14 25 -6.5060 0.2273
-4 14 26 -1.7081 -0.0311
-4 14 27 6.8434 0.2509
-4 14 28 3.5804 0.3178
-4 14 29 -5.2853 0.1313
-4 16 1 10.0176 0.0837
-4 16 2 7.6095 -0.0788
-4 16 3 -13.8681 0.1683
-4 16 4 -6.3771 -0.2023
-4 16 5 20.8340 0.1628
-4 16 6 1.2714 -0.1490
-4 16 7 1.9700 0.1470
-4 16 8 -3.8304 -0.1919
-4 16 9 -12.4244 -0.0424
-4 16 10 -5.9508 -0.1425
-4 16 11 -10.6924 -0.2442
-4 16 12 5.2213 -0.0381
-4 16 13 -9.2714 -0.2483
-4 16 14 -2.3483 0.1165
-4 16 15 -0.8259 0.0330
-4 16 16 -3.6691 0.1949
-4 16 17 -5.2000 0.0487
-4 16 18 4.4681 0.1916
-4 16 19 -7.7286 0.1003
-4 16 20 -2.5873 -0.0479
-4 16 21 -0.7424 0.0404
-4 16 22 4.2154 -0.1838
-4 16 23 6.1941 -0.0430
-4 16 24 -16.0817 -0.1147
-4 18 1 10.6788 -0.0234
-4 18 2 11.7170 0.0242
-4 18 3 -26.7554 0.0654
-4 18 4 -12.5588 0.0774
-4 18 5 2.8701 0.0650
-4 18 6 6.9517 0.0352
-4 18 7 5.4246 0.1113
-4 18 8 3.7296 0.0500
-4 18 9 -10.6623 0.0749
-4 18 10 -11.4076 0.0166
-4 18 11 -1.7615 0.0813
-4 18 12 13.3131 0.0024
-4 18 13 -13.5798 0.0524
-4 18 14 8.4707 -0.1196
-4 18 15 -0.8771 -0.0267
-4 18 16 -11.3165 -0.1567
-4 18 17 3.4370 -0.0430
-3 1 3 30.3107 -3.9660
-3 1 4 170.4812 5.8766
-3 1 5 150.8731 -8.2187
-3 1 6 -2.5236 -3.1516
-3 1 8 -50.0009 -7.7299
-3 1 11 -31.5255 3.3799
-3 1 12 -34.1779 -3.1234
-3 1 13 -16.8500 4.3318
-3 1 14 11.2743 2.2946
-3 1 15 -3.0846 2.1139
-3 1 16 4.4181 5.8871
-3 1 17 5.3803 -2.3532
-3 1 18 -8.5283 3.8591
-3 1 19 13.9965 -4.7991
-3 1 20 1.6270 -0.7237
-3 1 21 -3.2032 -3.1826
-3 1 22 0.5527 -4.2079
-3 1 23 3.3678 -0.2182
-3 1 24 -0.0988 -3.6010
-3 1 25 -0.9457 1.9819
-3 1 26 15.1916 -0.8272
-3 1 27 -4.5238 2.4359
-3 1 28 3.1816 1.7371
-3 1 29 -1.0667 0.7237
-3 1 30 8.0176 2.1892
-3 1 31 -2.1154 -1.2585
-3 1 32 6.8299 1.4636
-3 1 33 1.3534 -1.7820
-3 1 34 13.2545 -0.0595
-3 1 35 -4.3862 -1.0349
-3 1 36 -3.0997 -1.1160
-3 1 37 -9.9774 -0.2446
-3 1 38 -4.6483 -1.3101
-3 1 39 -2.1261 0.2529
-3 1 40 6.1130 -0.1701
-3 1 41 8.9784 -0.1625
-3 1 42 -1.4506 0.3765
-3 3 3 19.4380 0.0395
-3 3 6 -54.2654 -0.3539
-3 3 7 6.0012 -1.5678
-3 3 8 11.9421 1.0260
-3 3 10 -28.6474 1.5363
-3 3 11 -35.9289 1.7981
-3 3 13 -0.1079 1.3302
-3 3 14 -27.1893 -1.6074
-3 3 15 -0.3262 -0.0066
-3 3 16 10.9435 -0.7585
-3 3 17 11.7639 -0.2422
-3 3 18 3.4060 0.6488
-3 3 19 8.1585 -0.3748
-3 3 20 1.6591 1.0664
-3 3 21 -7.9896 -0.7277
-3 3 22 -3.3176 0.8267
-3 3 23 3.3212 -0.1080
-3 3 24 5.2360 0.3494
-3 3 25 7.3270 0.5092
-3 3 26 2.2846 -0.5576
-3 3 27 -6.5897 0.3573
-3 3 28 1.1078 -0.8048
-3 3 29 9.0409 0.0072
-3 3 30 -1.8478 -0.0908
-3 3 31 -6.3277 -0.1834
-3 3 32 -9.1316 0.6757
-3 3 33 5.3326 -0.1534
-3 3 34 7.5039 0.8363
-3 3 35 2.1730 -0.0348
-3 3 36 0.6259 0.4462
-3 3 37 1.7536 0.1859
-3 3 38 9.8970 -0.0896
-3 3 39 21.0993 -0.0601
-3 3 40 -1.2684 -0.6870
-3 3 41 -11.9666 0.1592
-3 3 42 -4.6133 -0.3754
-3 5 2 61.3122 -0.8135
-3 5 4 31.8099 -0.1029
-3 5 5 -13.5348 -1.9936
-3 5 6 12.7839 0.1289
-3 5 8 -36.0189 0.1467
-3 5 9 -2.7225 0.3856
-3 5 10 19.3607 0.3029
-3 5 11 9.5467 0.5112
-3 5 12 10.3093 -0.3166
-3 5 13 -26.4044 0.5629
-3 5 14 -4.0142 -0.8119
-3 5 15 -5.8539 0.7248
-3 5 16 8.8611 -0.8800
-3 5 17 2.9621 0.4492
-3 5 18 -0.1532 -0.1268
-3 5 19 1.0319 0.0038
-3 5 20 8.1488 0.2968
-3 5 21 0.1931 -0.6384
-3 5 22 6.5179 0.2875
-3 5 23 -0.2397 -0.7884
-3 5 24 5.1965 0.2492
-3 5 25 2.5976 -0.0143
-3 5 26 -1.9854 0.2009
-3 5 27 1.8050 0.6909
-3 5 28 1.4885 -0.1011
-3 5 29 -26.1753 0.6219
-3 5 30 -11.9997 -0.4428
-3 5 31 1.8859 0.3272
-3 5 32 7.9611 0.0200
-3 5 33 -5.6607 0.1326
-3 5 34 16.3692 0.2523
-3 5 35 9.3051 -0.3488
-3 5 36 -13.9061 0.0783
-3 5 37 19.5584 -0.4915
-3 5 38 2.4391 0.0647
-3 5 39 4.1089 0.3174
-3 5 40 9.1651 0.6006
-3 5 41 -7.8138 0.1146
-3 7 1 22.4734 -0.6445
-3 7 2 -3.1259 0.3462
-3 7 3 -20.5071 -0.2388
-3 7 4 -2.6866 0.0975
-3 7 5 -13.5243 0.4964
-3 7 6 12.8788 -0.4844
-3 7 7 -17.7536 -0.1172
-3 7 8 -11.3782 -0.4690
-3 7 9 8.7450 -0.1465
-3 7 10 -3.2938 -0.9219
-3 7 11 -3.2982 -0.2263
-3 7 12 -4.8666 -0.7776
-3 7 13 2.4759 -0.1273
-3 7 14 15.8150 -0.0020
-3 7 15 9.5826 0.1102
-3 7 16 1.5424 0.2578
-3 7 17 0.9758 0.2327
-3 7 18 -0.0166 0.1520
-3 7 19 -8.7295 0.2693
-3 7 20 1.9146 -0.1237
-3 7 21 4.8727 -0.0768
-3 7 22 -6.7238 -0.3337
-3 7 23 6.6959 -0.3582
-3 7 24 -5.7069 -0.1637
-3 7 25 6.4464 -0.3072
-3 7 26 0.6592 0.0398
-3 7 27 -3.5125 -0.1999
-3 7 28 -1.5929 0.1646
-3 7 29 2.7299 0.0773
-3 7 30 5.7796 0.0686
-3 7 31 10.6249 0.2649
-3 7 32 -2.9172 -0.0109
-3 7 33 -7.6853 0.2138
-3 7 34 11.0849 0.0231
-3 7 35 -6.8995 0.2630
-3 7 36 9.0025 -0.2462
-3 7 37 8.2188 -0.3060
-3 7 38 -12.1563 -1.0561
-3 7 39 0.9842 -0.3315
-3 9 1 -15.2109 -0.0907
-3 9 2 14.2513 0.0253
-3 9 3 -3.1370 0.0304
-3 9 4 -10.7121 0.4655
-3 9 5 4.7703 0.5390
-3 9 6 11.7203 0.4754
-3 9 7 -0.6581 0.5359
-3 9 8 0.8331 -0.3399
-3 9 9 -5.6771 0.2631
-3 9 10 -15.4142 -0.4384
-3 9 11 -0.9356 -0.2389
-3 9 12 6.3856 0.1108
-3 9 13 -2.3575 -0.3099
-3 9 14 -5.1383 0.2642
-3 9 15 -5.9944 0.1457
-3 9 16 2.0776 0.0408
-3 9 17 -1.4278 0.3275
-3 9 18 9.1228 -0.1285
-3 9 19 -2.7425 0.2647
-3 9 20 3.3421 -0.1864
-3 9 21 -6.4357 0.1053
-3 9 22 3.1621 -0.1816
-3 9 23 7.1445 -0.0501
-3 9 24 -2.3700 -0.0749
-3 9 25 2.4477 -0.2710
-3 9 26 4.9243 0.1918
-3 9 27 -8.2371 -0.3013
-3 9 28 4.6672 0.1548
-3 9 29 -10.6817 -0.1649
-3 9 30 -7.6596 0.0539
-3 9 31 1.7293 0.0350
-3 9 32 -4.1015 -0.0557
-3 9 33 8.8899 0.2388
-3 9 34 1.7608 -0.1565
-3 9 35 -1.3580 0.2012
-3 9 36 -12.3159 -0.0713
-3 9 37 2.1888 -0.4489
-3 11 1 6.4870 -0.0854
-3 11 2 1.5574 0.4536
-3 11 3 2.5608 0.1558
-3 11 4 -9.6777 0.0955
-3 11 5 -2.4485 -0.2960
-3 11 6 -5.3855 -0.3023
-3 11 7 12.1450 -0.3331
-3 11 8 0.8500 -0.5383
-3 11 9 -2.4726 -0.1032
-3 11 10 2.4243 -0.3527
-3 11 11 1.6867 0.5270
-3 11 12 -4.9677 -0.1502
-3 11 13 5.2996 0.6486
-3 11 14 1.2107 0.2034
-3 11 15 -0.1591 0.0696
-3 11 16 -1.4804 0.3096
-3 11 17 9.4337 -0.2289
-3 11 18 0.4348 0.0312
-3 11 19 -5.2407 -0.1785
-3 11 20 -3.9266 0.0599
-3 11 21 4.3262 0.1322
-3 11 22 1.5495 0.1018
-3 11 23 -11.5670 0.1907
-3 11 24 -11.5037 -0.0571
-3 11 25 9.1064 0.0874
-3 11 26 -8.1322 -0.0406
-3 11 27 8.5563 0.0954
-3 11 28 -22.0680 0.3134
-3 11 29 -4.9772 -0.0092
-3 11 30 7.6854 0.2748
-3 11 31 -0.7515 0.0362
-3 11 32 -11.9354 0.1314
-3 11 33 6.6538 0.2330
-3 11 34 0.4472 0.2409
-3 11 35 -9.8255 0.5700
-3 13 1 -4.7002 0.0075
-3 13 2 -12.5198 0.2628
-3 13 3 8.2995 0.0864
-3 13 4 -1.0295 0.1575
-3 13 5 4.8599 0.0200
-3 13 6 -0.7099 -0.1381
-3 13 7 -6.0624 0.1905
-3 13 8 -12.3980 -0.4491
-3 13 9 0.7636 0.2612
-3 13 10 -9.5302 -0.5446
-3 13 11 3.8017 0.1117
-3 13 12 5.0800 -0.1895
-3 13 13 3.3957 -0.2391
-3 13 14 2.3204 0.1115
-3 13 15 35.6638 -0.1558
-3 13 16 3.2042 0.1804
-3 13 17 -3.7038 -0.0982
-3 13 18 -2.0541 0.3258
-3 13 19 2.3799 -0.0053
-3 13 20 -7.5377 0.1931
-3 13 21 8.1914 0.0167
-3 13 22 -0.0337 -0.1615
-3 13 23 14.1037 0.0250
-3 13 24 7.3192 -0.3299
-3 13 25 1.4219 -0.0204
-3 13 26 -4.4120 -0.1996
-3 13 27 -0.7116 -0.0933
-3 13 28 -1.5190 0.0775
-3 13 29 -5.7483 0.0123
-3 13 30 8.7708 0.3005
-3 13 31 13.2249 -0.0144
-3 15 1 9.7739 0.0130
-3 15 2 1.2693 -0.1047
-3 15 3 -11.9013 0.0141
-3 15 4 -16.1908 0.0242
-3 15 5 -14.0414 -0.0309
-3 15 6 9.9417 0.0344
-3 15 7 -7.9455 0.0957
-3 15 8 1.0182 0.1469
-3 15 9 15.1878 0.2179
-3 15 10 -12.8179 0.1315
-3 15 11 9.6877 0.1246
-3 15 12 20.1321 -0.0310
-3 15 13 -17.8456 0.0366
-3 15 14 13.0195 -0.1904
-3 15 15 13.9004 -0.0989
-3 15 16 8.3139 -0.1210
-3 15 17 -8.1164 -0.1156
-3 15 18 5.4868 0.0208
-3 15 19 -8.4365 0.0279
-3 15 20 -13.1106 0.1398
-3 15 21 -1.9982 0.1133
-3 15 22 3.1155 0.1908
-3 15 23 -0.0886 -0.0698
-3 15 24 -6.3035 0.0485
-3 15 25 -1.3199 -0.0723
-3 15 26 5.2270 -0.0651
-3 15 27 -4.2824 -0.1008
-3 17 1 19.3157 -0.1723
-3 17 2 -5.0406 0.0455
-3 17 3 -20.7588 -0.1941
-3 17 4 -18.1923 -0.0081
-3 17 5 28.1456 0.0071
-3 17 6 10.9455 -0.1524
-3 17 7 -6.4232 -0.0046
-3 17 8 17.4202 -0.2122
-3 17 9 -21.0074 0.0615
-3 17 10 1.0520 -0.2741
-3 17 11 14.5868 0.0829
-3 17 12 -2.5929 -0.1620
-3 17 13 -13.8819 0.1240
-3 17 14 21.1570 0.0667
-3 17 15 -3.2702 0.1305
-3 17 16 -5.5729 0.1753
-3 17 17 -18.0978 0.0031
-3 17 18 1.0471 0.1639
-3 17 19 1.9067 -0.1294
-3 17 20 8.1418 0.1696
-3 17 21 17.5856 -0.1456
-3 19 1 4.8352 0.1961
-3 19 2 -14.8902 0.0450
-3 19 3 -3.6183 0.2201
-3 19 4 -9.7594 -0.0363
-3 19 5 -5.2343 0.1830
-3 19 6 -5.2679 0.0234
-3 19 7 -7.0476 0.0856
-3 19 8 -11.8038 -0.1187
-3 19 9 -12.9816 0.0481
-3 19 10 2.5303 -0.0802
-3 19 11 4.0761 -0.0361
-2 0 6 -18.4181 4.7172
-2 0 12 -35.8469 -10.0564
-2 0 14 5.9607 -1.5641
-2 0 16 2.9436 6.5130
-2 0 18 23.1225 8.7313
-2 0 20 8.3256 4.1783
-2 0 22 -6.3577 -2.8816
-2 0 24 -9.1841 -6.5375
-2 0 26 2.9214 -4.6914
-2 0 28 -0.5681 -0.6659
-2 0 30 8.3132 2.3067
-2 0 32 12.9913 3.1328
-2 0 34 -10.0351 1.4948
-2 0 36 19.0904 -1.0189
-2 0 38 -9.3577 -2.0235
-2 0 40 -22.4401 -1.4259
-2 0 42 -0.8922 -0.2990
-2 2 2 8.9370 1.3067
-2 2 3 27.8119 2.6047
-2 2 4 62.0629 1.2619
-2 2 5 89.8449 -3.6979
-2 2 7 -0.8365 -7.3726
-2 2 11 -6.5230 1.6422
-2 2 13 9.4260 4.4011
-2 2 14 -2.3465 -0.4356
-2 2 15 -13.5764 3.6620
-2 2 16 15.0581 -0.3862
-2 2 17 -9.7768 0.9210
-2 2 18 -5.0075 0.6365
-2 2 19 5.7822 -2.2489
-2 2 20 10.9212 0.4487
-2 2 21 -1.9691 -3.1810
-2 2 22 13.6805 0.3892
-2 2 23 9.9038 -1.1141
-2 2 24 -0.8750 0.4400
-2 2 25 10.2446 1.2393
-2 2 27 0.2782 2.2109
-2 2 28 -4.9153 -0.2645
-2 2 29 11.3043 1.6087
-2 2 30 8.9690 -0.2808
-2 2 31 -2.7986 -0.0132
-2 2 32 -24.1343 -0.0857
-2 2 33 -2.5841 -1.0713
-2 2 35 -9.8994 -0.7813
-2 2 36 0.2443 0.4460
-2 2 37 3.8724 -0.1705
-2 2 38 -4.2797 -0.0903
-2 2 39 15.5778 0.1479
-2 2 40 -7.3689 -0.1448
-2 2 41 -0.7497 0.4555
-2 2 42 -2.6451 0.0085
-2 4 6 -3.1241 -0.2369
-2 4 8 0.0718 -0.0079
-2 4 10 3.1534 0.4034
-2 4 11 0.4030 -0.0313
-2 4 12 6.3495 -0.4097
-2 4 13 -10.7866 0.4584
-2 4 14 4.7801 -1.1422
-2 4 15 -8.7254 0.5088
-2 4 16 5.0761 -0.9529
-2 4 17 -3.8637 0.3713
-2 4 18 -11.2236 0.4555
-2 4 19 3.7350 0.1916
-2 4 20 -5.1667 1.1272
-2 4 21 -2.7577 -0.6051
-2 4 22 -4.0499 0.4115
-2 4 23 7.9947 -1.2310
-2 4 24 -4.2363 -0.2045
-2 4 25 -3.9060 -0.6305
-2 4 26 -2.2926 -0.4483
-2 4 27 -0.2867 0.2103
-2 4 28 40.0312 -0.8978
-2 4 29 -7.5414 0.4070
-2 4 30 5.0579 -0.4387
-2 4 31 8.8295 0.4719
-2 4 32 3.2658 0.3562
-2 4 33 2.1980 0.1286
-2 4 34 10.1243 0.6782
-2 4 35 -3.0153 -0.4254
-2 4 36 -19.7538 0.2704
-2 4 37 0.9897 -0.5265
-2 4 38 -2.3623 0.0036
-2 4 39 4.9555 -0.3489
-2 4 40 -0.8471 -0.7308
-2 4 41 1.2126 -0.4224
-2 6 1 36.7735 -0.1840
-2 6 2 -3.5915 0.1911
-2 6 3 32.0256 -0.3922
-2 6 4 19.5896 -0.3071
-2 6 5 -33.1955 0.2887
-2 6 6 11.5147 0.7951
-2 6 7 16.0133 0.3003
-2 6 8 -8.3287 0.9220
-2 6 9 -6.8080 0.3559
-2 6 10 4.7216 0.3893
-2 6 11 10.5374 0.3080
-2 6 12 -9.0421 0.2078
-2 6 13 -6.2629 -0.2499
-2 6 14 -11.8264 -0.0375
-2 6 15 -2.1756 -0.1593
-2 6 16 0.6610 -0.1553
-2 6 17 12.1709 0.4381
-2 6 18 -0.9511 -0.1583
-2 6 19 -20.7392 0.8390
-2 6 20 9.0835 -0.0362
-2 6 21 -2.9395 0.5089
-2 6 22 -13.1171 0.2222
-2 6 23 5.0867 -0.0466
-2 6 24 0.2855 0.2499
-2 6 25 13.3599 -0.2731
-2 6 26 -0.8219 0.4450
-2 6 27 1.1981 -0.1333
-2 6 28 -0.9874 0.2556
-2 6 29 0.3452 -0.0323
-2 6 30 -7.8564 -0.2656
-2 6 31 -6.8653 0.0992
-2 6 32 -10.1857 -0.4386
-2 6 33 10.4112 0.4770
-2 6 34 8.4516 -0.0374
-2 6 35 0.9007 0.2944
-2 6 36 3.7980 0.1800
-2 6 37 3.3806 -0.0193
-2 6 38 -8.7144 -0.0667
-2 6 39 11.2763 -0.1963
-2 6 40 4.4203 0.2060
-2 8 1 -6.0563 -0.7704
-2 8 2 -1.0782 0.0745
-2 8 3 -9.4784 -0.5395
-2 8 4 -3.8101 0.1919
-2 8 5 7.0075 -0.6608
-2 8 6 12.8131 0.0893
-2 8 7 -14.5593 -0.0604
-2 8 8 1.0182 -0.2579
-2 8 9 4.9885 -0.2132
-2 8 10 -2.2534 -0.2615
-2 8 11 -2.5578 -0.3411
-2 8 12 -4.7102 -0.2341
-2 8 13 -6.2889 0.1654
-2 8 14 5.1415 -0.1492
-2 8 15 0.6322 0.3596
-2 8 16 -7.1737 0.0248
-2 8 17 -4.9001 0.5190
-2 8 18 -1.7719 -0.0437
-2 8 19 -2.0677 0.1782
-2 8 20 1.3719 -0.1177
-2 8 21 -1.3029 0.0061
-2 8 22 11.1909 -0.1983
-2 8 23 10.8293 -0.2646
-2 8 24 -11.3553 -0.0052
-2 8 25 -11.3134 -0.3638
-2 8 26 5.7891 0.1533
-2 8 27 -8.9444 -0.2370
-2 8 28 1.5111 0.2184
-2 8 29 11.2038 0.0429
-2 8 30 -9.3910 0.1050
-2 8 31 5.4925 0.1264
-2 8 32 -11.0594 0.0963
-2 8 33 -5.9610 0.2042
-2 8 34 9.2976 0.0594
-2 8 35 14.0167 0.1650
-2 8 36 4.0531 -0.1150
-2 8 37 -4.3647 0.2163
-2 8 38 9.1564 0.0121
-2 10 1 1.8281 -0.2135
-2 10 2 -1.9794 0.2962
-2 10 3 -1.7965 0.2258
-2 10 4 0.2412 0.8601
-2 10 5 -5.6534 0.4091
-2 10 6 -5.9628 0.4899
-2 10 7 -0.0945 0.0928
-2 10 8 3.8672 -0.2155
-2 10 9 1.1550 0.0023
-2 10 10 -0.4871 -1.0829
-2 10 11 -2.1812 0.1632
-2 10 12 1.5067 -0.9406
-2 10 13 1.0390 0.0116
-2 10 14 -1.4429 0.0974
-2 10 15 -4.2416 -0.0477
-2 10 16 -15.3002 0.3612
-2 10 17 3.2936 -0.1462
-2 10 18 -0.7409 0.2244
-2 10 19 2.2546 -0.0796
-2 10 20 -5.6289 -0.0154
-2 10 21 -3.4623 0.1013
-2 10 22 -5.6622 -0.2346
-2 10 23 -10.0669 0.0921
-2 10 24 -0.0914 -0.3102
-2 10 25 9.9952 0.0102
-2 10 26 2.9788 -0.2625
-2 10 27 -2.1657 -0.1422
-2 10 28 -3.2334 0.0441
-2 10 29 -4.5519 -0.3241
-2 10 30 19.0071 0.2562
-2 10 31 -0.0341 -0.2597
-2 10 32 -8.0193 0.1175
-2 10 33 8.9906 0.1259
-2 10 34 25.2153 0.1146
-2 10 35 -0.5732 0.5385
-2 10 36 -0.6199 0.2727
-2 12 1 -13.7023 -0.0200
-2 12 2 -3.9107 0.2059
-2 12 3 14.7261 -0.0565
-2 12 4 -2.6018 0.0610
-2 12 5 -7.7611 -0.0372
-2 12 6 14.4750 0.0253
-2 12 7 2.4740 -0.0030
-2 12 8 -2.9263 -0.1246
-2 12 9 -7.9660 0.2334
-2 12 10 -4.0331 -0.0051
-2 12 11 -2.7167 0.2416
-2 12 12 -8.1579 0.1297
-2 12 13 1.2283 0.1064
-2 12 14 -11.1447 0.0091
-2 12 15 4.2511 -0.0035
-2 12 16 2.0292 -0.1384
-2 12 17 -1.7308 -0.1943
-2 12 18 -3.4195 0.0081
-2 12 19 11.7276 -0.1097
-2 12 20 -4.5495 0.1660
-2 12 21 -15.8613 0.1278
-2 12 22 -5.4125 0.1698
-2 12 23 10.4477 0.2262
-2 12 24 9.4565 -0.0567
-2 12 25 1.4214 0.0276
-2 12 26 -6.3990 -0.1508
-2 12 27 9.3371 -0.2699
-2 12 28 10.3379 -0.0395
-2 12 29 -5.1988 -0.1447
-2 12 30 -3.8740 0.0839
-2 12 31 -14.8643 -0.3024
-2 12 32 4.1359 -0.0498
-2 12 33 14.7294 -0.6124
-2 14 1 -5.3917 0.0426
-2 14 2 -8.5791 0.1467
-2 14 3 1.2333 -0.0834
-2 14 4 1.4074 0.1940
-2 14 5 10.8492 -0.2620
-2 14 6 5.0500 0.0863
-2 14 7 -2.7064 -0.3498
-2 14 8 -2.5931 -0.1194
-2 14 9 -0.1039 -0.0905
-2 14 10 -5.7693 -0.3100
-2 14 11 6.3783 0.1700
-2 14 12 12.3416 -0.3174
-2 14 13 -9.1339 0.3527
-2 14 14 3.9052 -0.1739
-2 14 15 4.5977 0.1403
-2 14 16 4.9989 0.0607
-2 14 17 -11.7256 -0.0061
-2 14 18 14.7978 0.0126
-2 14 19 -7.6109 -0.1203
-2 14 20 -1.0277 0.2209
-2 14 21 -1.9633 -0.3010
-2 14 22 9.0696 0.2267
-2 14 23 -2.7005 -0.1743
-2 14 24 6.5112 0.0079
-2 14 25 -5.1806 -0.0086
-2 14 26 -0.6080 -0.1140
-2 14 27 12.1531 0.1412
-2 14 28 -11.2201 -0.1192
-2 14 29 3.6491 0.0496
-2 14 30 -2.7502 0.2215
-2 16 1 -10.5358 -0.0372
-2 16 2 -2.3533 0.2798
-2 16 3 4.7205 0.0051
-2 16 4 -6.6155 0.0961
-2 16 5 1.4148 0.1472
-2 16 6 -16.8574 0.0702
-2 16 7 -13.7885 0.2765
-2 16 8 15.5855 -0.0092
-2 16 9 -28.7440 0.2958
-2 16 10 -2.3780 -0.1537
-2 16 11 12.6849 0.1258
-2 16 12 -16.4191 -0.2314
-2 16 14 6.2509 -0.1966
-2 16 15 8.9990 -0.1362
-2 16 16 14.1304 -0.0472
-2 16 17 -10.4955 -0.0678
-2 16 18 3.5390 0.2293
-2 16 19 2.4600 -0.0934
-2 16 20 -16.7686 0.2241
-2 16 21 -0.0961 0.0563
-2 16 22 -0.9548 0.0741
-2 16 23 -10.2796 0.0136
-2 16 24 0.0912 -0.1065
-2 16 25 0.3655 -0.1075
-2 18 1 15.8372 -0.1488
-2 18 2 3.9183 -0.0842
-2 18 3 -14.5729 -0.0747
-2 18 4 -15.3656 0.0102
-2 18 5 24.8577 -0.0524
-2 18 6 14.8023 -0.0111
-2 18 7 -1.6131 0.0550
-2 18 8 -11.2457 -0.0643
-2 18 9 -17.4126 0.0306
-2 18 10 15.1810 -0.0208
-2 18 11 12.6655 0.0608
-2 18 12 -21.9255 0.0316
-2 18 13 3.4214 0.1383
-2 18 14 -11.4536 0.0057
-2 18 15 18.4944 0.0608
-2 18 16 19.4241 -0.0931
-2 18 17 7.9663 0.0158
-1 1 3 80.2576 2.7270
-1 1 4 -10.0069 11.1351
-1 1 7 -9.7175 -6.4474
-1 1 9 45.5263 -6.4244
-1 1 10 -0.8147 -3.4742
-1 1 11 -7.5841 -2.4823
-1 1 13 -6.5233 1.5484
-1 1 14 1.1001 -4.6452
-1 1 15 19.3617 4.6201
-1 1 16 -12.9140 0.7185
-1 1 17 3.6630 3.8188
-1 1 18 -0.1344 4.8628
-1 1 19 -2.2588 -0.1519
-1 1 20 14.8342 4.6438
-1 1 21 -8.3842 -2.9085
-1 1 22 8.7272 1.1619
-1 1 23 -8.2577 -3.0473
-1 1 24 11.7535 -2.4251
-1 1 25 3.5770 -1.3156
-1 1 26 0.6166 -3.0741
-1 1 27 -1.5600 1.0694
-1 1 28 1.2002 -1.5731
-1 1 29 8.2499 2.2202
-1 1 30 8.9735 0.3926
-1 1 31 6.6803 1.2513
-1 1 32 12.3780 1.5411
-1 1 33 0.2930 -0.1340
-1 1 34 5.1810 1.7505
-1 1 35 -9.5951 -1.0918
-1 1 36 -9.6673 0.7918
-1 1 37 -1.5076 -0.9560
-1 1 38 3.7740 -0.4301
-1 1 39 -2.9216 -0.6052
-1 1 40 -0.7786 -0.6144
-1 1 41 20.8094 0.1661
-1 1 42 6.8292 0.1879
-1 3 1 231.6456 1.3208
-1 3 2 220.6823 2.3634
-1 3 4 -13.3241 0.8142
-1 3 6 95.8857 -0.6061
-1 3 8 -16.9227 0.0045
-1 3 9 -26.8365 -2.0904
-1 3 10 9.5405 1.1969
-1 3 13 9.7542 1.4716
-1 3 14 4.5903 -0.5438
-1 3 15 6.3246 0.8440
-1 3 16 10.2763 -1.8647
-1 3 17 8.7005 0.0993
-1 3 18 6.3306 -1.0421
-1 3 19 4.7798 -0.1110
-1 3 20 -2.0886 0.2860
-1 3 21 1.1135 -0.6662
-1 3 22 3.5263 0.7475
-1 3 23 -3.6065 -0.8138
-1 3 24 8.0220 0.8397
-1 3 25 0.9209 -0.0110
-1 3 26 -12.6796 0.2394
-1 3 27 2.7200 0.3865
-1 3 28 6.0336 -0.8381
-1 3 29 -2.2100 0.2149
-1 3 30 11.7731 -1.2077
-1 3 31 -7.7057 -0.0373
-1 3 32 7.5291 -0.4896
-1 3 33 2.8462 -0.2656
-1 3 34 5.3933 0.2156
-1 3 35 -2.0904 -0.3435
-1 3 36 5.9849 0.5393
-1 3 37 1.9697 -0.1262
-1 3 38 -8.3716 0.5221
-1 3 39 7.3025 -0.1709
-1 3 40 -17.9125 -0.3739
-1 3 41 -4.5066 -0.4999
-1 3 42 1.2382 -0.8766
-1 5 1 -34.9748 0.6850
-1 5 2 -48.3505 -0.6291
-1 5 3 3.1873 0.0029
-1 5 6 -27.1545 -0.0922
-1 5 7 27.0730 -1.3604
-1 5 8 -13.2789 0.0343
-1 5 9 -12.3431 -0.7310
-1 5 11 -5.2888 -0.8595
-1 5 12 13.7354 0.4917
-1 5 13 17.8360 -0.1119
-1 5 14 -0.5554 -0.2224
-1 5 15 3.1328 0.2360
-1 5 16 5.3100 -0.8111
-1 5 17 8.4275 0.9356
-1 5 18 5.4932 -0.8488
-1 5 19 -1.3975 0.8891
-1 5 20 1.0216 -0.2018
-1 5 21 -0.8886 0.3073
-1 5 22 -7.4228 0.0279
-1 5 23 1.2413 -0.6778
-1 5 24 -4.4569 0.2044
-1 5 25 2.8240 -0.9217
-1 5 26 -3.3181 0.4433
-1 5 27 6.2047 -0.1549
-1 5 28 8.9360 0.4749
-1 5 29 0.1085 0.5075
-1 5 30 0.1498 -0.2379
-1 5 31 13.0737 0.6579
-1 5 32 -0.6567 -0.3407
-1 5 33 17.9988 0.6565
-1 5 34 3.0501 0.1771
-1 5 35 4.6903 0.3692
-1 5 36 -10.3269 0.3270
-1 5 37 -3.0782 -0.5519
-1 5 38 10.9892 0.3291
-1 5 39 -2.0476 -0.0202
-1 5 40 -5.3738 0.9102
-1 5 41 4.0942 0.3203
-1 7 2 10.3794 0.5736
-1 7 3 8.4883 -0.2955
-1 7 4 -7.8666 0.7221
-1 7 5 6.0267 0.1517
-1 7 6 17.7789 0.5897
-1 7 7 -3.2031 0.4299
-1 7 8 -3.3271 0.6201
-1 7 9 3.3118 -0.0765
-1 7 10 0.3216 0.1967
-1 7 11 6.8525 -0.1663
-1 7 12 7.9177 -0.7780
-1 7 13 -15.6474 -0.2456
-1 7 14 2.4687 -0.6718
-1 7 15 9.7608 -0.1535
-1 7 16 -5.6137 -0.2593
-1 7 17 0.6186 0.0050
-1 7 18 -4.5394 0.0312
-1 7 19 -2.2376 0.3683
-1 7 20 -1.7786 0.1327
-1 7 21 -5.1766 0.3187
-1 7 22 14.0835 -0.0259
-1 7 23 -2.4608 0.0371
-1 7 24 -5.1647 -0.0795
-1 7 25 -10.4777 -0.3383
-1 7 26 -9.6559 -0.1263
-1 7 27 -6.9176 -0.3985
-1 7 28 5.8288 -0.0694
-1 7 29 16.4789 -0.2840
-1 7 30 -13.5563 -0.1583
-1 7 31 0.9511 -0.1387
-1 7 32 10.7728 -0.2467
-1 7 33 -12.6392 0.1797
-1 7 34 -4.1777 -0.0022
-1 7 35 -4.0263 0.4371
-1 7 36 -10.8452 0.0547
-1 7 37 -0.3694 0.2304
-1 7 38 -0.4245 -0.3760
-1 7 39 -0.3502 0.0644
-1 9 1 16.1722 -0.4849
-1 9 2 -5.2211 -0.3624
-1 9 3 -14.8562 -0.5441
-1 9 4 0.7941 -0.0133
-1 9 5 -0.9998 -0.2652
-1 9 6 -5.5177 0.5359
-1 9 7 -12.7052 0.1742
-1 9 8 -11.6189 0.3738
-1 9 9 8.0218 0.4109
-1 9 10 10.4614 -0.2762
-1 9 11 5.5803 0.1922
-1 9 12 4.1852 -0.2136
-1 9 13 -10.0517 -0.3117
-1 9 14 -7.2454 0.1933
-1 9 15 -3.8186 -0.1993
-1 9 16 -1.6840 0.2308
-1 9 17 0.7881 -0.0723
-1 9 18 -5.1065 0.0891
-1 9 19 -3.8180 0.0914
-1 9 20 0.2555 -0.0335
-1 9 21 17.3884 0.2301
-1 9 22 11.8178 -0.1436
-1 9 23 -3.5934 0.2850
-1 9 24 -2.8562 -0.2257
-1 9 25 1.4573 0.0492
-1 9 26 2.4669 0.0952
-1 9 27 -8.4723 -0.2365
-1 9 28 -13.6113 0.2903
-1 9 29 7.7987 -0.3183
-1 9 30 9.5286 0.2274
-1 9 31 6.2544 -0.4111
-1 9 32 -1.0540 0.1435
-1 9 33 1.5973 -0.1676
-1 9 34 5.5176 -0.0478
-1 9 35 -0.5046 0.1655
-1 9 36 0.4833 -0.2002
-1 9 37 -4.0798 -0.2604
-1 11 1 -6.6403 -0.0825
-1 11 2 -10.1759 0.2376
-1 11 3 10.4859 0.1296
-1 11 4 -2.5689 0.4642
-1 11 5 -3.5702 0.0868
-1 11 6 -4.6831 0.3252
-1 11 7 9.8651 -0.4534
-1 11 8 2.6504 -0.1459
-1 11 9 3.6999 -0.5810
-1 11 10 -4.9666 -0.2993
-1 11 11 3.2909 -0.3544
-1 11 12 -9.0930 -0.3336
-1 11 13 -1.1850 0.4042
-1 11 14 5.9624 -0.3737
-1 11 15 4.7594 0.4078
-1 11 16 1.4520 0.0934
-1 11 17 0.4310 0.1103
-1 11 18 14.7236 -0.0201
-1 11 19 2.7114 -0.1412
-1 11 20 3.1351 -0.0764
-1 11 21 -20.2973 -0.0917
-1 11 22 -33.8969 0.0703
-1 11 23 3.3954 0.0884
-1 11 24 1.1449 0.0331
-1 11 25 5.2051 0.0628
-1 11 26 -2.0548 -0.1801
-1 11 27 12.2230 0.0489
-1 11 28 1.1213 -0.1893
-1 11 29 -3.8006 -0.0432
-1 11 30 11.1045 0.1609
-1 11 31 -8.9618 0.0341
-1 11 32 -6.4493 -0.0067
-1 11 33 3.1073 0.0224
-1 11 34 1.9849 -0.2628
-1 11 35 -1.0601 0.0884
-1 13 1 -7.7025 -0.0217
-1 13 2 3.3280 0.2580
-1 13 3 -2.2186 -0.0878
-1 13 4 -2.1850 0.3941
-1 13 5 8.3526 -0.1326
-1 13 6 4.2420 0.4733
-1 13 7 -0.5391 0.0372
-1 13 8 2.6287 0.2735
-1 13 9 1.3006 0.1556
-1 13 10 -3.8002 -0.2174
-1 13 11 13.3062 0.4124
-1 13 12 6.2090 -0.4038
-1 13 13 -2.4137 0.1587
-1 13 14 -1.9454 -0.2355
-1 13 15 0.4733 -0.0619
-1 13 16 5.7549 -0.1403
-1 13 17 -5.6698 0.0096
-1 13 18 -4.8004 0.0895
-1 13 19 -7.6695 -0.1321
-1 13 20 2.2479 0.3962
-1 13 21 -10.4456 -0.0544
-1 13 22 17.1036 0.3501
-1 13 23 12.1881 0.0590
-1 13 24 9.4800 0.0041
-1 13 25 -27.4254 0.1676
-1 13 26 3.7431 -0.2932
-1 13 27 7.4014 0.1278
-1 13 28 4.2900 -0.2270
-1 13 29 9.7699 0.1599
-1 13 30 -1.5559 0.1336
-1 13 31 -3.0687 0.3822
-1 13 32 3.2143 0.4938
-1 15 1 -3.7745 -0.1115
-1 15 2 -10.1521 -0.0844
-1 15 3 -21.1510 -0.0656
-1 15 4 18.5008 -0.0648
-1 15 5 23.7896 -0.1192
-1 15 6 -2.5003 -0.0754
-1 15 7 -5.1337 -0.1344
-1 15 8 13.0325 -0.0066
-1 15 9 -9.7417 0.0282
-1 15 10 22.2282 0.0744
-1 15 11 13.3915 0.1432
-1 15 12 11.8938 0.0885
-1 15 13 8.1615 0.1430
-1 15 14 -12.2676 -0.0041
-1 15 15 6.6428 0.1046
-1 15 16 -5.8326 -0.1423
-1 15 17 -9.9736 -0.0708
-1 15 18 -15.9820 -0.1112
-1 15 19 12.1003 -0.0948
-1 15 20 -0.3142 -0.0319
-1 15 21 6.3753 0.0617
-1 15 22 3.9362 0.1458
-1 15 23 -0.1349 -0.0062
-1 15 24 0.5980 0.1993
-1 15 25 -1.8158 -0.0655
-1 15 26 -9.1116 0.0996
-1 15 27 3.0891 -0.0250
-1 17 1 4.8779 0.0479
-1 17 2 -14.2943 0.2070
-1 17 3 13.8924 -0.1569
-1 17 4 -1.9010 0.2572
-1 17 5 -16.9762 -0.1011
-1 17 6 -9.6253 0.1679
-1 17 7 19.2489 -0.0774
-1 17 8 8.5868 0.0497
-1 17 9 -9.0801 -0.1232
-1 17 10 -15.6805 -0.1242
-1 17 11 10.1897 -0.1127
-1 17 12 -23.0842 -0.3439
-1 17 13 -5.8358 -0.0625
-1 17 14 -8.7201 -0.3010
-1 17 15 -16.1239 0.1751
-1 17 16 -1.6987 -0.0796
-1 17 17 7.0831 0.2056
-1 17 18 -12.2917 -0.0197
-1 17 19 12.4822 0.1530
-1 17 20 1.8546 0.1626
-1 17 21 -1.7984 -0.1676
-1 19 1 -5.8212 -0.2058
-1 19 2 4.2332 0.0864
-1 19 3 -15.7175 0.0117
-1 19 4 6.4845 0.0859
-1 19 5 4.4881 0.0839
-1 19 6 4.9866 0.1290
-1 19 7 -6.8056 0.1145
-1 19 8 -9.0154 0.0720
-1 19 9 8.3987 0.1243
-1 19 10 20.4443 -0.0953
-1 19 11 2.3885 0.1543
0 0 6 -127.6188 8.4922
0 0 8 -206.1422 8.2098
0 0 14 17.0287 -11.1086
0 0 16 9.6277 -5.6563
0 0 18 -2.9419 2.0604
0 0 20 -13.3975 7.1387
0 0 22 -8.7111 5.6116
0 0 24 17.9201 0.4435
0 0 26 0.0753 -3.8852
0 0 28 2.3339 -4.2162
0 0 30 9.3061 -2.3971
0 0 32 1.6226 0.4723
0 0 34 15.3642 2.2801
0 0 36 -8.8710 1.8696
0 0 38 -14.0894 0.1610
0 0 40 -34.3763 -1.1439
0 0 42 15.3708 -1.7761
0 2 1 -110.7521 1.6534
0 2 2 65.0038 -0.7045
0 2 4 -79.0651 0.7111
0 2 9 -20.1579 -6.1489
0 2 11 -7.1989 -4.4838
0 2 12 28.9316 1.1120
0 2 13 -31.5697 -0.0058
0 2 14 15.7274 0.3418
0 2 15 0.5633 2.7687
0 2 16 -2.3260 -0.6058
0 2 17 4.6501 3.7382
0 2 18 -6.7202 -0.0946
0 2 19 5.4400 1.6920
0 2 20 8.8268 0.3212
0 2 21 10.1457 -1.4157
0 2 22 2.5992 0.1600
0 2 23 -3.7115 -2.6543
0 2 24 5.6874 0.4945
0 2 25 -0.9026 -1.4912
0 2 26 -10.8880 0.5155
0 2 27 3.5381 0.2557
0 2 28 -3.2081 0.2013
0 2 29 -3.8904 1.5592
0 2 30 0.7045 -0.1710
0 2 31 -0.8495 1.4479
0 2 32 7.9840 -0.3710
0 2 33 8.6303 0.2278
0 2 34 14.2035 -0.1230
0 2 35 -5.5335 -0.6595
0 2 36 -2.3187 0.4653
0 2 37 -5.6823 -0.6215
0 2 38 -13.1586 0.3994
0 2 39 -4.0991 -0.5910
0 2 40 -14.5938 0.2553
0 2 41 3.0093 -0.5853
0 2 42 -2.6291 0.4603
0 4 0 135.1803 0.2116
0 4 6 -25.7799 0.9778
0 4 7 -0.8694 -0.3352
0 4 8 -21.7690 0.9315
0 4 10 7.8733 1.6667
0 4 11 -3.3590 -1.0668
0 4 12 5.9904 1.4083
0 4 13 6.9807 -0.7220
0 4 15 -1.5344 0.1377
0 4 16 5.0134 -1.3965
0 4 18 0.3465 -1.0520
0 4 19 6.7683 0.9101
0 4 20 0.6767 0.4504
0 4 21 4.1170 0.8392
0 4 22 6.7451 1.1835
0 4 23 1.9686 -0.3460
0 4 24 10.6199 0.9987
0 4 25 -7.9503 -1.0065
0 4 26 2.4423 0.6332
0 4 27 7.5460 -0.5385
0 4 28 6.4931 -0.1551
0 4 29 7.3627 0.0011
0 4 30 -16.9244 -0.8674
0 4 31 -1.4360 0.3654
0 4 32 -2.4066 -0.5106
0 4 33 9.0334 0.7686
0 4 34 -11.3343 0.3108
0 4 35 2.2301 0.5424
0 4 36 11.9817 0.6827
0 4 37 -6.9591 0.0226
0 4 38 13.1133 0.7702
0 4 39 -14.9801 -0.0032
0 4 40 -1.6375 0.7545
0 4 41 2.6676 0.4706
0 6 0 -18.5935 -0.1723
0 6 2 -21.0496 -0.1551
0 6 3 -3.6135 -0.5053
0 6 5 -14.2804 -0.4791
0 6 6 16.9750 -0.3158
0 6 7 -8.6715 -0.1202
0 6 9 6.5139 -0.1498
0 6 11 2.7087 0.2490
0 6 12 -3.0803 0.4242
0 6 13 -7.8244 -0.0461
0 6 14 -0.7050 0.4048
0 6 15 6.1369 -0.3522
0 6 16 -0.6205 0.0630
0 6 17 -4.0848 -0.2904
0 6 18 -0.7250 -0.2633
0 6 19 -7.8139 0.2590
0 6 20 -3.3245 -0.4284
0 6 21 6.8487 0.5627
0 6 22 9.3421 -0.1580
0 6 23 10.8366 0.2987
0 6 24 3.3134 -0.0175
0 6 25 10.0459 -0.0441
0 6 26 1.1126 0.2971
0 6 27 -9.5907 -0.2386
0 6 28 2.5302 0.4676
0 6 29 6.2252 -0.2739
0 6 30 0.6247 0.1393
0 6 31 8.8715 -0.2512
0 6 32 21.9650 -0.4709
0 6 33 10.7963 -0.0956
0 6 34 22.0214 -0.4915
0 6 35 7.4802 0.1435
0 6 36 -24.1036 -0.0563
0 6 37 -10.5320 -0.0683
0 6 38 -1.8565 -0.3166
0 6 39 2.0889 -1.0105
0 6 40 8.9988 -0.0821
0 8 1 15.1968 0.4580
0 8 2 34.7837 -0.0856
0 8 3 3.6825 -0.1762
0 8 4 -7.9460 0.0081
0 8 5 3.1035 -0.2022
0 8 6 -12.7920 0.2465
0 8 7 -7.0065 -0.2085
0 8 8 -3.7963 0.2263
0 8 9 -5.5844 -0.0324
0 8 10 -13.8751 -0.0196
0 8 11 4.7733 -0.6713
0 8 12 -0.8084 0.0203
0 8 13 5.6562 -0.5845
0 8 14 -5.8498 -0.2415
0 8 15 -2.2885 -0.2449
0 8 16 1.8947 -0.0357
0 8 17 6.1241 0.2007
0 8 18 -9.9950 -0.1223
0 8 19 -2.0380 0.3923
0 8 20 -5.2928 -0.1719
0 8 21 9.7496 0.3354
0 8 22 -6.6368 -0.2572
0 8 23 2.5379 0.2112
0 8 24 -3.5849 -0.2653
0 8 25 -36.8814 -0.1245
0 8 26 -4.9877 -0.1032
0 8 27 -9.4559 -0.3188
0 8 28 3.4697 0.0841
0 8 29 16.0405 -0.2876
0 8 30 -5.8260 0.1361
0 8 31 -6.5707 0.0249
0 8 32 6.7790 -0.0388
0 8 33 9.4608 0.1346
0 8 34 7.8086 0.0076
0 8 35 -7.0809 0.4034
0 8 36 10.1409 -0.1153
0 8 37 -1.9325 0.5263
0 8 38 4.4334 -0.5093
0 10 0 5.7691 -0.3767
0 10 1 3.1770 -0.3415
0 10 2 1.8077 -0.2763
0 10 3 -6.8089 -0.2216
0 10 4 -1.8576 0.3117
0 10 5 -0.4118 0.1137
0 10 6 -9.1326 0.9490
0 10 7 -6.7282 0.1817
0 10 8 -6.5418 1.0625
0 10 9 4.2963 0.0125
0 10 10 -3.2166 0.3229
0 10 11 3.6644 0.1493
0 10 12 -8.7688 -0.5762
0 10 13 -18.5612 0.2957
0 10 14 -11.2034 -0.5233
0 10 15 -9.9909 0.0919
0 10 16 -11.5620 0.0248
0 10 17 0.5556 0.0283
0 10 18 13.5876 0.2375
0 10 19 -2.4789 -0.1330
0 10 20 4.5252 0.1253
0 10 21 -1.8553 -0.0121
0 10 22 4.2710 0.1971
0 10 23 10.1192 0.1842
0 10 24 3.3406 0.1475
0 10 25 8.8093 0.2195
0 10 27 6.1569 0.1423
0 10 28 5.5640 -0.1816
0 10 29 0.0151 -0.0309
0 10 30 6.0687 0.1305
0 10 31 17.8292 -0.2847
0 10 32 8.3288 0.2452
0 10 33 0.0930 -0.3012
0 10 34 -3.8648 0.1940
0 10 35 4.8251 0.1980
0 10 36 -2.9289 0.6529
0 12 0 2.0119 -0.1572
0 12 1 -0.4649 -0.0606
0 12 2 2.0259 0.1122
0 12 3 -2.6903 -0.0053
0 12 4 2.6454 0.0993
0 12 5 -2.8556 -0.1707
0 12 6 -1.8856 0.0830
0 12 7 -6.3261 -0.2381
0 12 8 10.9894 -0.1132
0 12 9 -1.8781 -0.1688
0 12 10 -6.9186 -0.1062
0 12 11 15.7223 0.1266
0 12 12 1.3119 0.0055
0 12 13 -1.3718 0.2269
0 12 14 3.6075 0.1156
0 12 15 0.1426 0.2572
0 12 16 6.2687 -0.1335
0 12 17 8.4345 -0.0579
0 12 18 -0.3953 -0.0731
0 12 19 1.6251 -0.2279
0 12 20 -4.7033 -0.0637
0 12 21 -13.3230 -0.1418
0 12 22 0.0962 0.1512
0 12 23 1.4253 0.1223
0 12 24 13.5744 0.1111
0 12 25 -5.9478 0.2328
0 12 26 -0.2342 -0.1559
0 12 27 22.2069 0.0957
0 12 28 -0.6050 -0.0814
0 12 29 -9.3760 -0.0594
0 12 30 2.6831 0.0315
0 12 31 4.2104 0.0035
0 12 32 2.7979 0.2250
0 12 33 8.5169 -0.2305
0 14 0 -16.4812 0.0384
0 14 1 4.0484 0.2557
0 14 2 2.7997 -0.0371
0 14 3 -1.6522 0.2178
0 14 4 -4.9979 0.1953
0 14 5 1.7250 0.0760
0 14 6 1.4505 0.2976
0 14 7 5.5112 -0.1668
0 14 8 9.7321 0.2830
0 14 9 -11.8332 -0.3471
0 14 10 0.2945 0.0765
0 14 11 -2.8173 -0.2620
0 14 12 -4.6635 -0.1145
0 14 13 -3.1654 -0.0401
0 14 14 1.1300 -0.3317
0 14 15 -1.7977 0.1538
0 14 16 7.6863 -0.1904
0 14 17 7.6374 0.1514
0 14 18 -17.3396 -0.1981
0 14 19 3.2681 0.2047
0 14 20 1.9889 -0.0639
0 14 21 9.4935 -0.1010
0 14 22 12.7274 0.1490
0 14 23 5.8709 -0.2937
0 14 24 -14.6935 0.1480
0 14 25 -0.6363 -0.2724
0 14 26 -10.7956 -0.0373
0 14 27 0.2151 -0.1510
0 14 28 7.7270 -0.2144
0 14 29 0.3133 -0.0570
0 14 30 2.7433 -0.2249
0 16 0 -6.5724 -0.0402
0 16 1 7.7333 -0.1821
0 16 2 -29.7407 0.1515
0 16 3 10.8579 -0.2157
0 16 4 10.7887 0.1252
0 16 5 -7.7689 -0.1598
0 16 6 -16.8753 0.1919
0 16 7 2.3957 -0.0378
0 16 8 24.5657 0.2714
0 16 9 8.6546 0.1504
0 16 10 14.1706 0.2076
0 16 11 21.4088 0.2564
0 16 12 -11.2953 -0.0045
0 16 13 -3.7768 0.2128
0 16 14 2.4377 -0.1862
0 16 15 -7.4018 -0.0511
0 16 16 -13.2788 -0.3234
0 16 17 0.5551 0.0646
0 16 18 -24.7360 -0.1068
0 16 19 5.3501 -0.1414
0 16 20 7.4206 0.1129
0 16 21 -1.8269 -0.0715
0 16 22 5.1217 0.2688
0 16 23 7.1424 0.0397
0 16 24 -0.5860 0.1697
0 16 25 2.0850 -0.0679
0 18 0 19.2242 0.0292
0 18 1 -4.4568 -0.0219
0 18 2 8.8580 -0.1151
0 18 3 -22.9633 -0.0957
0 18 4 6.4772 -0.0136
0 18 5 -11.1109 -0.1107
0 18 6 15.1878 0.0994
0 18 7 11.7764 -0.0579
0 18 8 11.7935 -0.0214
0 18 9 -8.8768 -0.0347
0 18 10 -6.2613 -0.0337
0 18 11 -9.5747 -0.1013
0 18 12 -11.0437 -0.0289
0 18 13 25.8434 -0.0042
0 18 14 11.2756 0.0647
0 18 15 16.2515 0.1011
0 18 16 -12.8163 0.0533
0 18 17 -12.9763 0.1194
1 1 1 44.5616 3.0925
1 1 3 25.1872 6.2269
1 1 6 -6.5723 8.1905
1 1 7 -20.9919 3.8626
1 1 11 -9.8056 -4.0891
1 1 12 -1.3072 -0.5205
1 1 14 9.0949 -4.9407
1 1 15 -5.6361 -0.0192
1 1 16 -8.6666 -5.1189
1 1 17 -9.9791 3.7916
1 1 19 -2.9317 4.2206
1 1 20 8.2206 2.8947
1 1 21 9.7380 1.7396
1 1 22 0.2294 4.1559
1 1 23 -3.5300 -0.9906
1 1 24 12.4309 2.0385
1 1 25 5.3989 -2.2475
1 1 26 -0.8367 -0.6324
1 1 27 -3.4413 -1.6305
1 1 28 3.9967 -2.1086
1 1 29 10.0593 0.2290
1 1 30 4.1317 -1.7899
1 1 31 3.1786 1.5649
1 1 32 5.0507 -0.6268
1 1 33 3.9243 1.3739
1 1 34 8.5654 0.6368
1 1 35 21.1855 0.6044
1 1 36 0.7390 1.4572
1 1 37 6.0104 -0.0919
1 1 38 18.1640 0.8902
1 1 39 -9.1165 -0.4342
1 1 40 -10.9016 -0.0807
1 1 41 8.1831 0.1564
1 1 42 -2.2171 -0.2218
1 3 2 -55.7484 -0.9529
1 3 3 -32.7967 1.1620
1 3 4 8.8995 0.3027
1 3 9 52.9522 -2.1766
1 3 10 21.9810 -0.0692
1 3 11 28.5791 -1.8341
1 3 12 13.6427 1.6807
1 3 13 3.3934 -0.0121
1 3 14 -5.9350 1.7058
1 3 15 9.4251 0.9844
1 3 16 20.3906 -0.7875
1 3 17 -12.0092 0.5286
1 3 18 1.8471 -1.8824
1 3 19 -1.3324 0.4695
1 3 20 -14.0753 -1.3342
1 3 21 -0.6597 -0.1338
1 3 22 4.2202 -0.2839
1 3 23 0.9517 -0.8271
1 3 24 0.1180 0.5151
1 3 25 6.7835 -0.7184
1 3 26 7.6471 1.1340
1 3 27 -7.1294 0.1340
1 3 28 5.0339 0.5204
1 3 29 6.2216 0.2496
1 3 30 4.3815 -0.6650
1 3 31 -5.5944 0.2688
1 3 32 1.7197 -1.1384
1 3 33 12.3648 0.0361
1 3 34 -17.4455 -0.6262
1 3 35 -8.1002 -0.2923
1 3 36 5.8877 -0.1150
1 3 37 1.0338 -0.2878
1 3 38 -2.4833 0.7205
1 3 39 -9.0273 -0.1259
1 3 40 7.6884 0.6915
1 3 41 -19.0889 -0.5115
1 3 42 1.7664 -0.0091
1 5 0 93.2793 0.8724
1 5 3 22.1353 1.2090
1 5 4 -12.6874 -0.6150
1 5 5 3.1250 1.1897
1 5 6 42.9000 -0.1992
1 5 8 -9.5289 0.0778
1 5 9 23.5073 0.1316
1 5 10 22.4000 0.0744
1 5 11 3.5346 -0.9218
1 5 12 10.5806 0.9557
1 5 13 1.5418 -1.0283
1 5 14 -13.2596 0.8446
1 5 15 1.1977 -0.9075
1 5 16 -8.0041 0.2549
1 5 17 0.1943 -0.0459
1 5 18 6.5225 -0.5134
1 5 19 -0.8532 0.8947
1 5 20 -4.1658 -0.5363
1 5 21 -1.1025 1.2379
1 5 22 2.2408 -0.2531
1 5 23 4.8460 0.5331
1 5 24 0.4464 -0.1964
1 5 25 -1.9672 -0.5946
1 5 26 -2.2322 0.1080
1 5 27 2.9640 -1.0329
1 5 28 -1.8088 0.5573
1 5 29 3.4317 -0.5353
1 5 30 -5.3547 0.4123
1 5 31 -5.6349 -0.0440
1 5 32 -0.4421 -0.2415
1 5 33 1.2713 0.4520
1 5 34 3.8627 -0.2619
1 5 35 9.8590 0.7308
1 5 36 11.5796 0.0391
1 5 37 7.7464 0.0642
1 5 38 -11.3519 0.0294
1 5 39 -5.2736 -0.4689
1 5 40 8.8282 -0.1733
1 5 41 -4.0088 0.0877
1 7 0 -2.1853 -0.4293
1 7 2 5.4383 -0.1302
1 7 3 -11.9270 0.1297
1 7 4 15.4575 -0.0071
1 7 5 9.0193 -0.3012
1 7 6 -14.8653 0.1964
1 7 7 -5.4328 0.4814
1 7 8 -9.4564 0.7240
1 7 9 -0.6645 0.2918
1 7 10 -11.3499 1.3277
1 7 11 -8.9273 -0.0589
1 7 12 -1.9934 0.6165
1 7 13 11.2588 -0.1632
1 7 14 0.8606 -0.1219
1 7 15 -1.5652 -0.2542
1 7 16 3.9903 -0.4523
1 7 17 0.6830 -0.2430
1 7 18 -10.9761 -0.3073
1 7 19 -3.5348 -0.0012
1 7 20 -1.0088 -0.1988
1 7 21 -10.8021 0.4252
1 7 22 -8.3294 0.0551
1 7 23 15.8638 0.5048
1 7 24 7.8197 0.1443
1 7 25 -4.6043 0.1751
1 7 26 -5.7441 0.1736
1 7 27 6.0286 -0.1331
1 7 28 6.5333 0.1358
1 7 29 -3.6083 -0.2944
1 7 30 0.8722 0.0251
1 7 31 -7.9337 -0.4392
1 7 32 2.0036 -0.2080
1 7 33 6.2869 -0.1738
1 7 34 13.9635 -0.1913
1 7 35 3.6198 0.1220
1 7 36 9.6621 0.0799
1 7 37 -15.0958 0.5510
1 7 38 0.6881 0.5996
1 7 39 9.3391 0.3526
1 9 0 -0.8978 -0.0429
1 9 1 -8.0777 -0.1119
1 9 3 3.7850 -0.2456
1 9 4 12.6746 -0.5267
1 9 5 8.6232 -0.6492
1 9 6 -3.8385 -0.0410
1 9 7 11.5595 -0.4656
1 9 8 -3.9534 0.3854
1 9 9 -1.1205 -0.0986
1 9 10 -4.6824 0.1488
1 9 11 -10.0066 0.3372
1 9 12 -5.0402 -0.2768
1 9 13 -1.8554 -0.0205
1 9 14 1.8604 -0.0207
1 9 15 -5.6055 -0.0592
1 9 16 9.7911 0.1602
1 9 17 5.1102 -0.1078
1 9 18 4.9787 0.2474
1 9 19 6.5437 -0.2123
1 9 20 9.9718 0.1315
1 9 21 -0.9564 -0.1035
1 9 22 7.8579 -0.0629
1 9 23 -6.2918 0.1749
1 9 24 -48.1242 -0.2282
1 9 25 -0.7248 0.3638
1 9 26 -12.0782 -0.3045
1 9 27 -3.6970 0.1106
1 9 28 9.9293 0.0297
1 9 29 2.6831 -0.0561
1 9 30 5.2095 0.2758
1 9 31 2.4604 -0.2139
1 9 32 -6.0887 0.2602
1 9 33 -0.7913 -0.3414
1 9 34 -5.7405 0.1341
1 9 35 0.8248 -0.0040
1 9 36 -0.4634 0.0546
1 9 37 2.5101 0.4874
1 11 0 -0.1723 -0.1783
1 11 1 3.6508 0.0897
1 11 2 0.1526 -0.2310
1 11 3 -10.5711 0.1663
1 11 4 -9.1832 0.2219
1 11 5 -7.8567 0.5289
1 11 6 -2.7947 0.4230
1 11 7 -9.7699 0.2706
1 11 8 0.1336 0.4045
1 11 9 -2.1434 -0.2128
1 11 10 -4.3613 0.1233
1 11 11 -1.6556 -0.6266
1 11 12 0.7653 0.0574
1 11 13 -4.6948 -0.3405
1 11 14 3.2499 -0.2640
1 11 15 -5.9216 0.1816
1 11 16 -2.9918 -0.1088
1 11 17 -11.2038 0.1432
1 11 18 -2.9373 -0.0389
1 11 19 0.9262 0.0700
1 11 20 3.5766 -0.1045
1 11 21 -2.4136 -0.0923
1 11 22 -4.1089 -0.1502
1 11 23 21.6435 -0.0616
1 11 24 21.2932 0.0605
1 11 25 -1.3529 0.0373
1 11 26 -4.7633 -0.0105
1 11 27 17.1367 -0.0597
1 11 28 0.4952 -0.3608
1 11 29 -14.9148 -0.0727
1 11 30 2.1720 -0.1410
1 11 31 2.7423 -0.0459
1 11 32 6.4358 0.0277
1 11 33 12.7603 -0.1797
1 11 34 0.7231 -0.4585
1 11 35 7.7135 -0.6033
1 13 0 -12.7800 -0.3818
1 13 1 -6.4007 0.0766
1 13 2 1.9803 -0.1754
1 13 3 9.3623 -0.0779
1 13 4 5.4209 -0.0423
1 13 5 2.3867 -0.2126
1 13 6 -1.3122 0.1891
1 13 7 6.0775 -0.2669
1 13 8 5.5038 0.5395
1 13 9 -1.6290 -0.1772
1 13 10 1.9949 0.5162
1 13 11 12.3585 0.0332
1 13 12 4.3270 0.0696
1 13 13 -1.1973 0.3302
1 13 14 3.0448 -0.0966
1 13 15 -11.6809 0.1042
1 13 16 -7.2989 -0.2862
1 13 17 3.5073 0.1358
1 13 18 2.2680 -0.3519
1 13 19 -10.5293 0.0744
1 13 20 -0.1063 -0.0237
1 13 21 3.4234 -0.1117
1 13 22 -0.6748 0.3360
1 13 23 -11.7415 -0.0570
1 13 24 -0.0191 0.3767
1 13 25 -8.6377 0.0548
1 13 26 9.4826 0.0736
1 13 27 12.9323 0.1961
1 13 28 -11.0475 -0.2039
1 13 29 0.8130 0.1882
1 13 30 3.0164 -0.2210
1 13 31 4.8986 0.3647
1 15 0 -1.3771 0.0283
1 15 1 -9.3094 -0.0328
1 15 2 -0.1163 0.0536
1 15 3 12.3470 0.0465
1 15 4 -1.7682 -0.0249
1 15 5 1.9538 -0.0177
1 15 6 0.3333 -0.0105
1 15 7 1.9726 -0.1898
1 15 8 1.7097 -0.1118
1 15 9 -1.3241 -0.1957
1 15 10 -4.8347 -0.0447
1 15 11 20.9622 -0.1246
1 15 12 -11.4591 0.0353
1 15 13 1.0243 0.0054
1 15 14 -4.9501 0.0969
1 15 15 -3.0608 0.1049
1 15 16 -7.4299 -0.0181
1 15 17 9.4921 0.0767
1 15 18 0.2493 -0.0324
1 15 19 7.0119 -0.0650
1 15 20 14.2207 -0.1299
1 15 21 4.4178 -0.0159
1 15 22 -2.1349 -0.1523
1 15 23 -0.6739 0.0097
1 15 24 2.1309 0.0711
1 15 25 10.3636 -0.0759
1 15 26 -4.5569 0.0253
1 15 27 4.5537 -0.0237
1 17 0 -2.1228 -0.1536
1 17 1 -16.8400 0.1439
1 17 2 0.6731 -0.0548
1 17 3 -11.3540 0.0314
1 17 4 1.0721 0.0956
1 17 5 -10.5478 -0.0725
1 17 6 -8.9065 0.2175
1 17 7 10.9874 0.0536
1 17 8 12.2874 0.3132
1 17 9 3.3416 -0.0066
1 17 10 33.8149 0.2845
1 17 11 -15.3016 -0.1194
1 17 12 19.3045 0.0886
1 17 13 -16.9795 -0.2269
1 17 14 -8.0867 -0.1755
1 17 15 -2.2520 -0.0897
1 17 16 -2.9805 -0.1733
1 17 17 0.5210 0.0591
1 17 18 -15.0331 -0.1912
1 17 19 0.2608 0.2896
1 17 20 -14.9707 -0.0981
1 17 21 0.4840 0.1076
1 19 0 -10.2758 -0.1191
1 19 1 13.9147 -0.2714
1 19 2 -0.2729 -0.0796
1 19 3 -18.7946 -0.2323
1 19 4 19.9173 -0.0641
1 19 5 -10.8032 -0.1262
1 19 6 -6.8872 0.0245
1 19 7 8.8086 -0.1164
1 19 8 3.2648 0.1747
1 19 9 10.4082 -0.0832
1 19 10 -6.4008 0.0824
1 19 11 -2.4170 -0.0053
2 0 8 -71.3865 6.9280
2 0 16 3.0783 -8.0212
2 0 18 -11.1656 -6.6173
2 0 20 -0.0573 -0.7719
2 0 22 10.3235 4.6854
2 0 24 7.2370 5.7393
2 0 26 9.7258 2.6303
2 0 28 -11.4401 -0.8693
2 0 30 3.2266 -2.6897
2 0 32 -14.9089 -2.5650
2 0 34 9.2498 -0.5738
2 0 36 -15.1732 1.2860
2 0 38 19.4405 1.7666
2 0 40 14.4976 0.7839
2 0 42 10.5940 -0.2385
2 2 0 190.3671 -2.0287
2 2 1 316.5737 0.5333
2 2 2 26.0849 -1.4229
2 2 3 1.2476 1.2022
2 2 8 -92.5493 0.5298
2 2 9 -62.0002 -0.3994
2 2 10 -37.8489 -0.9276
2 2 12 -43.3157 -0.1185
2 2 14 1.1223 0.5780
2 2 15 0.4524 -1.6088
2 2 16 -25.0725 -0.2077
2 2 17 -12.9410 1.5046
2 2 18 12.1131 -0.4978
2 2 19 -2.6582 3.0976
2 2 20 -1.3314 -0.1642
2 2 21 5.0618 1.7574
2 2 22 -4.5119 -0.1820
2 2 23 -7.8692 -0.7369
2 2 24 -6.3005 -0.1187
2 2 25 7.0028 -1.9574
2 2 26 -2.5957 0.2348
2 2 27 -3.2334 -1.6587
2 2 28 17.6670 0.3746
2 2 29 -2.0085 -0.3579
2 2 30 2.8490 0.1099
2 2 31 1.1634 0.7740
2 2 32 19.3484 -0.1969
2 2 33 -0.5116 0.9754
2 2 34 -9.4402 -0.3699
2 2 35 -12.8052 0.1981
2 2 36 2.1623 -0.0984
2 2 37 -6.5138 -0.4041
2 2 38 -3.4568 0.1935
2 2 39 9.5152 -0.3949
2 2 40 7.9263 0.1406
2 2 41 0.0324 -0.9400
2 2 42 20.3757 -0.2553
2 4 0 -12.9488 -1.3024
2 4 1 -49.2289 0.4089
2 4 4 -35.7942 -0.5533
2 4 8 -39.4515 -0.5611
2 4 9 8.0031 0.6693
2 4 10 -8.6976 0.4865
2 4 11 3.2148 -0.2852
2 4 12 -4.9619 2.1277
2 4 13 20.2296 -0.8728
2 4 15 6.8688 -0.6326
2 4 16 1.1803 0.1998
2 4 17 -9.1022 -0.4209
2 4 18 4.9949 -1.5034
2 4 19 -8.6110 0.2899
2 4 20 8.5842 -1.2740
2 4 21 1.8836 1.2899
2 4 22 6.4994 -0.1559
2 4 23 -0.7738 1.1699
2 4 24 -0.4320 0.6852
2 4 25 9.5518 0.0504
2 4 26 -5.0094 1.0869
2 4 27 1.5384 -0.5975
2 4 28 -2.5101 1.0775
2 4 29 4.0443 -0.4319
2 4 30 0.4653 0.0676
2 4 31 -9.2011 -0.2762
2 4 32 -6.3375 -0.7755
2 4 33 8.6645 0.2409
2 4 34 -3.8447 -0.5941
2 4 35 -12.4254 0.8637
2 4 36 8.2732 0.0326
2 4 37 8.2784 0.7364
2 4 38 -4.0276 0.4354
2 4 39 18.4562 0.2499
2 4 40 -5.2727 1.2431
2 4 41 6.0925 0.6873
2 6 0 50.4547 0.1487
2 6 1 64.7387 0.1501
2 6 2 54.9537 -0.1797
2 6 3 12.3028 -0.0085
2 6 4 3.2233 -0.5778
2 6 5 41.4116 -0.3682
2 6 6 28.7021 -1.0776
2 6 7 8.6484 -0.2829
2 6 8 6.5487 -0.6350
2 6 9 23.8918 -0.3499
2 6 10 1.0947 0.0673
2 6 11 4.5290 -0.1944
2 6 12 5.9321 0.1469
2 6 13 9.7780 -0.0178
2 6 14 2.8052 0.4040
2 6 15 -6.7288 -0.2033
2 6 16 4.2927 0.4399
2 6 17 4.1869 -0.4724
2 6 18 8.3139 0.0561
2 6 19 12.9731 -0.3313
2 6 20 3.0064 -0.3372
2 6 21 -1.3867 0.1624
2 6 22 0.8357 -0.4769
2 6 23 3.2897 0.3214
2 6 24 4.7391 -0.4222
2 6 25 -4.0893 0.1885
2 6 26 -8.3770 -0.2292
2 6 27 0.6499 -0.0214
2 6 28 2.5407 0.2749
2 6 29 1.0688 -0.1507
2 6 30 -4.2135 0.6351
2 6 31 -3.3999 -0.2152
2 6 32 -4.4674 0.1631
2 6 33 -12.2226 -0.3387
2 6 34 -13.3326 -0.4932
2 6 35 -0.1682 -0.0474
2 6 36 14.3400 -0.3112
2 6 37 -7.0201 0.1183
2 6 38 7.0823 -0.3223
2 6 39 4.6265 -0.2210
2 6 40 0.3491 -0.2458
2 8 0 10.1386 0.1822
2 8 1 -19.5436 0.9112
2 8 2 -17.0565 0.0275
2 8 3 -14.5913 0.2435
2 8 4 -4.0013 -0.1248
2 8 5 -1.2172 0.2205
2 8 6 9.3074 -0.1628
2 8 7 11.8778 0.0577
2 8 8 -13.9875 0.2865
2 8 9 1.5113 0.4870
2 8 10 -8.4592 0.1080
2 8 11 -3.5429 0.2435
2 8 12 -7.7303 0.3004
2 8 13 -2.0748 -0.6057
2 8 14 -0.9919 0.0478
2 8 15 -5.6252 -0.5848
2 8 16 -0.1511 0.0916
2 8 17 0.8092 -0.3977
2 8 18 5.8296 0.0416
2 8 19 0.0995 -0.0292
2 8 20 4.3742 0.0187
2 8 21 4.3940 0.2470
2 8 22 10.3679 -0.1238
2 8 23 -1.4886 0.5632
2 8 24 -12.3061 -0.2359
2 8 25 -6.2939 0.5084
2 8 26 1.2591 -0.2910
2 8 27 26.1539 0.1085
2 8 28 4.7570 -0.0931
2 8 29 -0.1546 -0.2748
2 8 30 5.0320 0.1205
2 8 31 2.6097 -0.2758
2 8 32 4.8499 0.0690
2 8 33 8.9074 -0.2771
2 8 34 6.9462 -0.0473
2 8 35 17.5090 0.1636
2 8 36 7.1602 0.0196
2 8 37 -5.7322 0.2678
2 8 38 -13.9225 -0.3852
2 10 0 -5.0938 -0.3360
2 10 1 4.2018 -0.1148
2 10 2 9.1240 -0.7281
2 10 3 8.4624 -0.2506
2 10 4 5.6910 -0.7304
2 10 5 -9.1395 -0.1616
2 10 6 0.3841 -0.1594
2 10 7 4.4386 -0.0158
2 10 8 -0.1618 0.5831
2 10 9 3.2815 -0.0221
2 10 10 -8.9988 1.0103
2 10 11 -4.0050 -0.1699
2 10 12 -0.0567 0.4760
2 10 13 0.6220 0.1277
2 10 14 -6.8381 -0.1244
2 10 15 9.5010 0.1348
2 10 16 14.8244 -0.1998
2 10 17 -5.0558 0.1852
2 10 18 -5.3090 -0.0171
2 10 19 1.5121 0.0193
2 10 20 5.6126 -0.0432
2 10 21 11.2905 -0.1644
2 10 22 4.9064 0.0561
2 10 23 -3.8743 -0.0643
2 10 24 10.8962 0.1849
2 10 25 -7.8427 0.1862
2 10 26 1.0185 0.1479
2 10 27 4.7188 0.2516
2 10 28 -21.5026 -0.1519
2 10 29 2.7245 0.2004
2 10 30 -0.1263 -0.0414
2 10 31 -9.5842 -0.0192
2 10 32 -4.4615 0.1050
2 10 33 1.4075 -0.3383
2 10 34 3.7722 0.0696
2 10 35 -4.6909 -0.4957
2 10 36 1.0495 -0.0949
2 12 0 -1.4582 -0.2758
2 12 1 0.4631 0.1010
2 12 2 -12.9733 -0.0206
2 12 3 -2.8264 0.2347
2 12 4 -2.4150 -0.0038
2 12 5 -1.7443 0.0776
2 12 6 -0.1175 0.1760
2 12 7 0.6113 -0.1200
2 12 8 -8.2140 -0.0260
2 12 9 -6.1992 -0.3414
2 12 10 -12.6415 -0.1028
2 12 11 1.8956 -0.2536
2 12 12 -8.4730 -0.1254
2 12 13 -2.6360 -0.0210
2 12 14 16.4932 0.1220
2 12 15 1.6991 0.2340
2 12 16 -8.2875 -0.0223
2 12 17 3.5309 0.3172
2 12 18 5.5279 -0.0714
2 12 19 0.0683 -0.0202
2 12 20 4.4667 -0.0458
2 12 21 -7.1197 -0.1920
2 12 22 7.8151 0.0162
2 12 23 24.1858 -0.1513
2 12 24 12.2365 0.1186
2 12 25 11.3359 0.1448
2 12 26 12.1181 0.1096
2 12 27 -3.7832 0.2654
2 12 28 -7.9870 -0.1395
2 12 29 -15.2631 0.1576
2 12 30 3.9316 -0.1695
2 12 31 5.0421 0.2773
2 12 32 2.2663 0.3303
2 12 33 -1.6332 0.3997
2 14 0 4.5769 -0.1268
2 14 1 1.1282 0.0321
2 14 2 -8.7142 -0.2580
2 14 3 -0.5427 0.2415
2 14 4 5.9446 -0.1508
2 14 5 0.5131 0.2251
2 14 6 17.9028 -0.0152
2 14 7 8.0442 0.2703
2 14 8 -2.6516 0.2836
2 14 9 -0.8205 0.0206
2 14 10 -1.9861 0.3119
2 14 11 2.9195 -0.1569
2 14 12 9.4546 0.3003
2 14 13 20.4203 -0.3369
2 14 14 -3.7027 0.0093
2 14 15 -10.3968 -0.0998
2 14 16 4.3975 -0.0543
2 14 17 8.3303 -0.0088
2 14 18 -15.1601 -0.1242
2 14 19 -5.8991 0.2421
2 14 20 12.0227 -0.2135
2 14 21 -5.1569 0.3056
2 14 22 -1.0392 -0.0337
2 14 23 2.5374 0.0478
2 14 24 -13.5130 0.1306
2 14 25 1.5607 -0.1377
2 14 26 9.0490 0.2005
2 14 27 -3.0327 -0.2483
2 14 28 -3.0443 -0.0873
2 14 29 10.1833 0.0420
2 16 0 9.5004 -0.2783
2 16 1 3.5295 0.0085
2 16 2 2.9478 -0.1633
2 16 3 -21.1653 -0.1338
2 16 4 10.8548 -0.0720
2 16 5 -1.2511 -0.1911
2 16 6 10.1768 -0.1611
2 16 7 -3.6895 -0.2484
2 16 8 10.0539 0.0673
2 16 9 -8.2955 -0.1598
2 16 10 -6.3590 0.2691
2 16 11 -5.4867 -0.0506
2 16 12 14.2080 0.3389
2 16 13 -17.3273 0.1410
2 16 14 -11.4000 0.1305
2 16 15 9.6612 0.0922
2 16 16 13.8227 -0.0956
2 16 17 15.3139 0.0628
2 16 18 13.5010 -0.3308
2 16 19 -1.0869 0.0713
2 16 20 3.3226 -0.1559
2 16 21 20.2699 -0.1085
2 16 22 11.3167 0.0239
2 16 23 1.1010 0.0241
2 16 24 6.1004 0.2408
2 16 25 5.3737 0.0921
2 18 0 18.2813 0.1198
2 18 1 -12.0671 0.1448
2 18 2 -4.7592 0.0325
2 18 3 1.4600 0.0407
2 18 4 14.8419 -0.0659
2 18 5 14.9121 0.0173
2 18 6 -10.6241 0.1054
2 18 7 14.8956 -0.0789
2 18 8 -2.4160 0.1358
2 18 9 21.3998 0.0065
2 18 10 -27.5590 0.0549
2 18 11 4.1530 -0.1122
2 18 12 13.5386 -0.0349
2 18 13 5.9242 -0.1269
2 18 14 0.2421 -0.0059
2 18 15 -12.4594 -0.0288
2 18 16 -19.5242 0.1314
2 18 17 -22.3679 0.1749
3 1 1 64.5182 -3.9199
3 1 2 1.4097 -10.5066
3 1 3 217.1499 -0.5655
3 1 4 -143.5520 -9.7419
3 1 5 -9.5674 3.3896
3 1 8 -0.9997 2.2877
3 1 9 6.0456 4.5889
3 1 13 -7.9091 -2.5214
3 1 14 12.4320 1.4242
3 1 15 17.2674 -3.9970
3 1 17 2.2156 -1.7532
3 1 18 7.9083 -4.7258
3 1 19 4.1681 1.7259
3 1 20 8.8856 -2.2596
3 1 21 -2.7033 3.1166
3 1 22 -3.0229 0.8788
3 1 23 0.9048 2.2207
3 1 24 -3.2405 2.6916
3 1 25 -1.3443 0.2694
3 1 26 -2.4555 2.1016
3 1 27 5.2174 -1.4757
3 1 28 2.0877 0.3083
3 1 29 -6.1948 -1.6721
3 1 30 -1.3808 -1.0695
3 1 31 4.1325 -0.3953
3 1 32 -7.6404 -1.6376
3 1 33 17.4807 0.6382
3 1 34 3.2947 -1.2122
3 1 35 8.3301 1.0048
3 1 36 1.6021 -0.1675
3 1 37 -34.5389 0.6976
3 1 38 11.3678 0.7427
3 1 39 17.8580 0.4387
3 1 40 17.1548 0.3719
3 1 41 -6.6189 -0.1807
3 1 42 3.0664 -0.2717
3 3 0 135.3044 -1.1102
3 3 6 -9.8716 -0.3649
3 3 8 48.9151 -1.4814
3 3 9 -28.6781 -0.0894
3 3 10 -5.1592 -1.7132
3 3 14 -11.5107 2.3461
3 3 15 -23.1237 -0.0228
3 3 16 -8.9886 1.8659
3 3 17 -4.6200 0.6003
3 3 18 0.8598 -0.0981
3 3 19 -17.9661 0.8082
3 3 20 -2.3301 -1.2033
3 3 21 8.8458 0.8776
3 3 22 0.3033 -1.2773
3 3 23 0.5178 0.0031
3 3 24 -2.2790 -0.6086
3 3 25 0.2933 -0.7532
3 3 26 1.2649 0.6110
3 3 27 -1.1965 -0.3775
3 3 28 0.0739 1.4183
3 3 29 2.8095 0.1116
3 3 30 2.0659 0.9443
3 3 31 -3.4011 0.3646
3 3 32 1.0127 -0.1458
3 3 33 -4.4518 0.4990
3 3 34 -9.4499 -0.7228
3 3 35 -6.1154 0.2842
3 3 36 -12.0942 -0.5645
3 3 37 1.0561 0.0132
3 3 38 -4.7328 -0.1960
3 3 39 -18.1573 -0.0298
3 3 40 -9.4552 1.1358
3 3 41 14.9320 0.1453
3 5 0 -21.8187 0.5498
3 5 4 -17.2860 -0.0064
3 5 5 -27.3483 1.1158
3 5 6 -17.5192 -0.4209
3 5 7 -3.4554 0.7274
3 5 8 -16.4622 -0.1208
3 5 9 -6.5200 1.0280
3 5 10 -15.1069 -0.4828
3 5 11 -18.8264 0.9109
3 5 12 -13.7679 0.0510
3 5 13 7.4815 -0.4010
3 5 14 -0.4824 0.6912
3 5 15 5.6401 -1.2224
3 5 16 0.7795 0.8335
3 5 17 -12.7205 -1.3497
3 5 18 1.0605 0.2831
3 5 19 2.5262 -0.6411
3 5 20 3.4603 -0.2537
3 5 21 -2.2515 0.5659
3 5 22 -1.5810 -0.3285
3 5 23 -2.1699 1.2237
3 5 24 0.0637 -0.5157
3 5 25 2.2610 0.5915
3 5 26 3.0383 -0.4926
3 5 27 10.6511 -0.3868
3 5 28 2.8310 0.0794
3 5 29 3.2523 -0.8378
3 5 30 -2.5784 0.5007
3 5 31 -1.9917 -0.7483
3 5 32 4.4432 0.2198
3 5 33 5.9068 -0.4216
3 5 34 -10.5022 -0.3440
3 5 35 -17.2859 0.1847
3 5 36 0.9111 -0.3916
3 5 37 -8.0253 0.5997
3 5 38 11.8552 -0.2695
3 5 39 15.1436 -0.4350
3 5 40 4.5959 -0.9159
3 7 0 41.2445 -0.3042
3 7 1 31.2967 -0.1527
3 7 2 26.6478 -0.4827
3 7 3 -8.2965 0.1396
3 7 4 -4.7216 -0.6540
3 7 5 21.4491 -0.3035
3 7 6 5.2332 -0.8116
3 7 7 35.5558 -0.0694
3 7 8 0.1938 -0.9381
3 7 9 5.6486 0.4372
3 7 10 10.5022 0.2724
3 7 11 12.1114 0.2975
3 7 12 3.0456 0.8818
3 7 13 2.7633 0.0829
3 7 14 -3.4523 0.7949
3 7 15 -6.0910 -0.1914
3 7 16 -5.7823 0.2807
3 7 17 7.1753 -0.3435
3 7 18 8.6739 0.0142
3 7 19 -10.1690 -0.4568
3 7 20 -0.8202 -0.4217
3 7 21 10.3560 -0.1950
3 7 22 -1.8379 -0.4035
3 7 23 -4.1628 0.3486
3 7 24 6.6691 -0.2531
3 7 25 10.2671 0.4293
3 7 26 -8.9920 0.0832
3 7 27 -4.6509 0.3838
3 7 28 3.8984 0.2728
3 7 29 -2.2964 0.0921
3 7 30 -7.7114 0.3904
3 7 31 -5.9886 -0.3186
3 7 32 -12.2341 0.2569
3 7 33 1.3324 -0.4272
3 7 34 -0.2045 -0.1719
3 7 35 7.0508 -0.3894
3 7 36 -0.4768 -0.1960
3 7 37 22.3358 0.1018
3 7 38 0.5479 0.2582
3 7 39 0.5273 0.1451
3 9 0 -8.1491 0.4576
3 9 1 -5.2538 0.4966
3 9 2 -6.1829 0.1889
3 9 3 -0.2910 0.5024
3 9 4 -0.8675 -0.3866
3 9 5 -5.7126 0.0035
3 9 6 -8.4235 -0.4021
3 9 7 -9.1764 -0.2843
3 9 8 -4.2015 0.0145
3 9 9 -1.8149 -0.3803
3 9 10 -11.7907 0.2359
3 9 11 -0.2156 -0.0312
3 9 12 -1.3328 -0.0869
3 9 13 -0.8233 0.1263
3 9 14 4.3124 -0.2302
3 9 15 10.9097 -0.0244
3 9 16 -1.9760 -0.0539
3 9 17 2.3265 0.1314
3 9 18 -1.5087 0.2053
3 9 19 1.3113 -0.0181
3 9 20 7.5386 0.2798
3 9 21 -5.2064 -0.2377
3 9 22 -4.9051 0.0834
3 9 23 4.2761 -0.1788
3 9 24 -7.2690 -0.0506
3 9 25 -10.9348 0.1919
3 9 26 22.9637 -0.3688
3 9 27 12.0955 0.3659
3 9 28 5.1535 -0.3226
3 9 29 -12.6618 0.2180
3 9 30 -11.0349 -0.0174
3 9 31 10.3665 0.1002
3 9 32 2.7182 0.3059
3 9 33 -18.1355 -0.0265
3 9 34 -7.7407 0.1531
3 9 35 -1.3592 -0.1545
3 9 36 7.1236 0.3447
3 9 37 3.4975 0.4832
3 11 0 1.7346 -0.1389
3 11 1 3.2744 -0.1908
3 11 2 -3.5364 -0.4380
3 11 3 5.6250 -0.1272
3 11 4 0.8354 -0.2512
3 11 5 -3.9795 0.1682
3 11 6 8.5200 -0.0743
3 11 7 10.3302 0.5225
3 11 8 -1.0084 0.2456
3 11 9 -4.6108 0.4330
3 11 10 5.3775 0.2056
3 11 11 2.3404 -0.0326
3 11 12 6.2989 0.3193
3 11 13 -3.6499 -0.4872
3 11 14 -2.1458 0.0757
3 11 15 -10.0413 -0.1857
3 11 16 -4.8546 -0.1000
3 11 17 1.0756 -0.0112
3 11 18 16.0913 0.0648
3 11 19 5.3992 0.0027
3 11 20 2.8926 -0.0150
3 11 21 0.7764 -0.0827
3 11 22 -7.9035 -0.1239
3 11 23 5.8163 -0.0844
3 11 24 -1.5707 -0.0181
3 11 25 -3.5764 0.0509
3 11 26 8.4826 0.1980
3 11 27 -11.0709 0.0937
3 11 28 -9.8336 -0.0797
3 11 29 -2.2601 -0.0437
3 11 30 4.5107 -0.2800
3 11 31 -5.6508 0.0948
3 11 32 -7.3068 0.0320
3 11 33 4.2035 0.0794
3 11 34 0.8546 -0.0089
3 11 35 -3.1450 -0.4043
3 13 0 5.9955 -0.2459
3 13 1 -0.2649 0.2090
3 13 2 -12.3676 -0.3582
3 13 3 2.6930 0.1422
3 13 4 7.2689 -0.3687
3 13 5 -16.0112 0.0587
3 13 6 1.1857 -0.4074
3 13 7 0.6340 -0.1612
3 13 8 -6.7008 -0.2553
3 13 9 -12.8627 -0.2930
3 13 10 -1.2104 0.2184
3 13 11 -18.0288 -0.3313
3 13 12 -5.3195 0.3314
3 13 13 -0.9578 -0.0782
3 13 14 -0.5741 0.2857
3 13 15 -0.6620 0.0712
3 13 16 8.6333 0.1431
3 13 17 2.6785 0.0796
3 13 18 8.4663 -0.3468
3 13 19 -17.2190 0.1893
3 13 20 -7.6848 -0.4532
3 13 21 -11.4186 0.0215
3 13 22 16.1142 -0.1132
3 13 23 8.7967 -0.1177
3 13 24 19.8621 0.2004
3 13 25 6.9807 -0.1677
3 13 26 -9.5941 0.2319
3 13 27 11.0374 -0.0785
3 13 28 -2.8921 0.0370
3 13 29 3.2665 0.0448
3 13 30 -5.4596 -0.2773
3 13 31 -1.6038 -0.0113
3 15 0 10.3140 -0.0960
3 15 1 3.9339 0.0330
3 15 2 -1.3983 0.1258
3 15 3 2.0120 0.0572
3 15 4 3.9493 -0.0069
3 15 5 -0.7109 0.2586
3 15 6 1.6256 0.0600
3 15 7 6.9660 0.0965
3 15 8 8.8921 0.0193
3 15 9 3.2416 -0.0427
3 15 10 -6.8184 -0.0799
3 15 11 -14.4471 -0.1731
3 15 12 7.9615 -0.0469
3 15 13 1.6718 -0.1804
3 15 14 -19.2064 0.0667
3 15 15 -6.8645 -0.0808
3 15 16 18.8844 0.0164
3 15 17 -1.0761 0.1273
3 15 18 11.7838 0.0200
3 15 19 -3.9790 0.0581
3 15 20 -2.8268 0.0411
3 15 21 -5.9696 0.0354
3 15 22 -2.2580 -0.1645
3 15 23 6.9282 0.0536
3 15 24 -13.8002 -0.0756
3 15 25 16.3739 -0.0229
3 15 26 24.9826 -0.0150
3 15 27 -9.8227 -0.0707
3 17 0 29.4860 -0.1437
3 17 1 0.7272 0.0367
3 17 2 0.9549 -0.2340
3 17 3 0.4634 0.1562
3 17 4 -13.9247 -0.2166
3 17 5 5.6091 -0.0392
3 17 6 14.9593 -0.1240
3 17 7 10.8898 0.0562
3 17 8 24.0369 0.0056
3 17 9 11.0019 0.1607
3 17 10 -3.1864 0.2654
3 17 11 -15.3016 0.0988
3 17 12 -15.3558 0.3225
3 17 13 -9.6680 -0.1298
3 17 14 -4.7833 0.2090
3 17 15 17.7898 -0.2211
3 17 16 11.2028 -0.0694
3 17 17 1.2168 -0.1737
3 17 18 -6.1427 -0.0352
3 17 19 17.9112 -0.0784
3 17 20 8.9512 -0.2709
3 17 21 7.8947 0.2209
3 19 0 13.6472 -0.0198
3 19 1 -18.2425 0.0761
3 19 2 3.7626 -0.0931
3 19 3 -13.9004 -0.0584
3 19 4 22.9787 -0.1051
3 19 5 21.8247 -0.0762
3 19 6 -2.6169 -0.1729
3 19 7 23.5173 -0.0709
3 19 8 6.4947 0.0146
3 19 9 17.0008 -0.2101
3 19 10 -12.2089 0.1102
3 19 11 -10.1836 -0.2345
4 0 14 -31.3069 8.3668
4 0 16 -7.3279 1.5136
4 0 18 0.2924 -4.2388
4 0 20 29.9759 -6.1596
4 0 22 7.3445 -2.9397
4 0 24 -0.1866 1.5149
4 0 26 2.5814 4.0358
4 0 28 4.9140 3.2893
4 0 30 0.2278 1.2263
4 0 32 -3.2461 -1.1768
4 0 34 -6.6980 -2.0537
4 0 36 15.0647 -1.1264
4 0 38 -22.4446 0.3901
4 0 40 19.2443 1.1633
4 0 42 27.7997 1.2207
4 2 1 -92.5548 -2.5639
4 2 3 54.3675 -4.2534
4 2 4 -77.2421 -2.4705
4 2 5 -31.9496 0.5893
4 2 6 -182.9288 -0.8437
4 2 7 1.5297 5.0939
4 2 12 -10.9105 -0.9581
4 2 13 21.3379 -2.5251
4 2 14 12.0467 -0.0108
4 2 15 -12.0439 -3.3943
4 2 16 -1.2095 0.0443
4 2 17 -0.0404 -2.2600
4 2 18 -2.9183 -0.3432
4 2 19 -8.6378 0.5078
4 2 20 2.3620 -0.3319
4 2 21 3.3902 2.3457
4 2 22 6.5042 -0.0965
4 2 23 -2.1460 1.6650
4 2 24 1.5803 -0.4678
4 2 25 4.0953 -0.1028
4 2 26 6.7791 -0.2965
4 2 27 8.3241 -1.1417
4 2 28 5.1454 0.1181
4 2 29 -4.6844 -1.4133
4 2 30 -3.1224 0.1894
4 2 31 -5.3830 -0.5299
4 2 32 -7.9921 0.1193
4 2 33 3.5714 0.4530
4 2 34 23.8079 -0.2144
4 2 35 8.6562 0.6472
4 2 36 -10.5437 -0.4722
4 2 37 25.8355 0.3062
4 2 38 10.9273 -0.2145
4 2 39 8.0731 0.2815
4 2 40 13.3453 -0.0377
4 2 41 -7.6710 0.4945
4 2 42 -1.4094 -0.7828
4 4 0 148.9860 -0.2046
4 4 2 -20.1911 -0.6825
4 4 4 -39.3745 -1.0892
4 4 5 48.0886 0.4490
4 4 7 36.6281 0.5227
4 4 8 -10.9625 -2.0863
4 4 9 -16.0360 1.2289
4 4 10 20.2157 -2.0488
4 4 11 -2.1681 1.0685
4 4 13 -1.6598 0.2852
4 4 14 1.3939 1.7869
4 4 15 -3.8313 -0.3564
4 4 16 -5.3844 2.1355
4 4 17 -0.0164 -0.9971
4 4 18 11.0795 0.4318
4 4 19 -9.8172 -1.0708
4 4 20 5.0641 -1.2528
4 4 21 0.5320 -0.1784
4 4 22 -1.5849 -1.5629
4 4 23 2.3267 1.0797
4 4 24 -8.0832 -0.9642
4 4 25 6.6202 0.9799
4 4 26 -4.0814 -0.1538
4 4 27 -0.1799 0.2363
4 4 28 2.4684 0.9945
4 4 29 4.4550 -0.2729
4 4 30 4.5896 1.1354
4 4 31 0.8522 -0.6290
4 4 32 -4.8506 0.1930
4 4 33 -0.8076 -0.6930
4 4 34 9.5225 -0.5936
4 4 35 -4.2680 0.0264
4 4 36 -4.9149 -0.8109
4 4 37 3.1602 0.4831
4 4 38 -20.7616 -0.5415
4 4 39 -2.3690 0.2205
4 4 40 -15.3884 -0.0168
4 4 41 -8.1331 -0.3731
4 6 0 15.5150 0.9469
4 6 1 -0.8677 0.3427
4 6 2 -8.3792 0.5409
4 6 3 -17.5916 0.4973
4 6 4 -15.0976 0.4983
4 6 5 -20.8508 0.2653
4 6 6 -44.4267 -0.6322
4 6 7 11.1089 0.1705
4 6 9 -7.3829 0.1663
4 6 10 -15.0572 -0.5735
4 6 11 -2.5574 -0.1479
4 6 12 -5.7385 -0.5275
4 6 13 2.2382 0.0516
4 6 14 -3.5329 -0.1446
4 6 15 0.1821 -0.1221
4 6 16 -6.6274 0.4283
4 6 17 -2.2843 -0.2038
4 6 18 4.4335 0.5914
4 6 19 -1.3708 -0.4046
4 6 20 8.2957 0.3274
4 6 21 5.6129 -0.1852
4 6 22 -1.7742 -0.2157
4 6 23 -6.9090 0.0543
4 6 24 -6.4551 -0.3420
4 6 25 0.1702 0.2566
4 6 26 6.3656 -0.5633
4 6 27 -4.4571 0.0743
4 6 28 15.9070 -0.3625
4 6 29 -1.1800 0.1121
4 6 30 0.7152 0.3810
4 6 31 -1.6740 0.0032
4 6 32 0.5474 0.7331
4 6 33 8.6233 -0.1286
4 6 34 -20.5504 0.3985
4 6 35 -11.0732 0.0275
4 6 36 6.9458 -0.1887
4 6 37 -6.1573 0.1471
4 6 38 2.1230 0.0442
4 6 39 7.7339 0.6427
4 6 40 3.1040 -0.3037
4 8 0 22.8939 -0.1641
4 8 1 19.1748 -0.0972
4 8 2 20.7748 0.1279
4 8 3 1.2336 0.0905
4 8 4 1.1360 0.0409
4 8 5 14.3846 0.1040
4 8 6 9.3686 -0.3134
4 8 7 -0.5792 -0.1194
4 8 8 -6.8723 -0.1516
4 8 9 13.1718 0.2423
4 8 10 3.6780 -0.0709
4 8 11 0.0425 1.0242
4 8 12 0.9861 0.0461
4 8 13 -3.2721 0.4081
4 8 14 7.4859 0.1977
4 8 15 13.2071 -0.2159
4 8 16 4.6332 0.1052
4 8 17 2.9574 -0.4790
4 8 18 -0.8781 0.2316
4 8 19 3.1696 -0.4941
4 8 20 3.6746 0.2062
4 8 21 -3.9642 -0.4741
4 8 22 3.5165 0.1602
4 8 23 -6.5724 -0.0315
4 8 24 9.2847 -0.0458
4 8 25 -2.0354 0.4598
4 8 26 14.3021 -0.2518
4 8 27 -2.7318 0.5249
4 8 28 7.2049 -0.2525
4 8 29 -8.4028 0.2322
4 8 30 -5.0234 -0.0289
4 8 31 -4.5005 -0.2155
4 8 32 4.6874 0.1193
4 8 33 0.5365 -0.3571
4 8 34 -6.5775 0.1749
4 8 35 -9.4903 -0.4292
4 8 36 -4.5091 0.1752
4 8 37 -4.6903 -0.0325
4 8 38 -14.7279 0.3753
4 10 0 -8.3791 0.4155
4 10 1 -5.3519 0.0593
4 10 2 -9.8507 -0.0445
4 10 3 7.7185 -0.1254
4 10 4 0.1095 -0.7559
4 10 5 -9.8266 -0.1737
4 10 6 -6.3732 -0.8221
4 10 7 12.6996 -0.0913
4 10 8 -1.0471 -0.6868
4 10 9 -7.8498 -0.0284
4 10 10 -5.1197 0.0516
4 10 11 0.3544 -0.1848
4 10 12 3.2527 0.4719
4 10 13 2.9193 -0.1170
4 10 14 3.1809 0.2514
4 10 15 -7.8219 -0.0769
4 10 16 -0.2549 0.1350
4 10 17 -1.6024 0.0416
4 10 18 -1.8901 0.0324
4 10 19 21.0176 0.1495
4 10 20 3.8043 -0.0937
4 10 21 0.9568 -0.0657
4 10 22 5.6412 -0.1796
4 10 23 3.9071 -0.2972
4 10 24 9.0975 -0.0915
4 10 25 -11.4327 -0.1274
4 10 26 -11.2318 0.0180
4 10 27 13.4929 0.0406
4 10 28 -8.3873 -0.1480
4 10 29 -9.4822 0.1892
4 10 30 17.0416 -0.2447
4 10 31 7.9351 0.1531
4 10 32 4.3176 -0.0027
4 10 33 0.7142 0.0817
4 10 34 -1.8411 -0.0557
4 10 35 -15.2730 -0.6538
4 10 36 -7.3462 -0.7072
4 12 0 0.2156 -0.1951
4 12 1 3.8868 0.0825
4 12 2 -2.3536 -0.0670
4 12 3 3.1740 0.1840
4 12 4 4.9139 -0.0293
4 12 5 -7.8517 0.3959
4 12 6 1.7576 0.1056
4 12 7 -0.9757 0.2791
4 12 8 -0.9051 0.1376
4 12 9 -1.0724 0.0495
4 12 10 0.7580 -0.0443
4 12 11 -8.9340 -0.3247
4 12 12 7.2507 -0.1437
4 12 13 10.8573 -0.3143
4 12 14 1.0017 -0.0044
4 12 15 -14.0923 -0.1391
4 12 16 -3.9277 0.1122
4 12 17 7.6096 0.2269
4 12 18 16.7353 -0.0953
4 12 19 -2.0202 0.2838
4 12 20 -2.1264 -0.0096
4 12 21 0.3418 0.0473
4 12 22 4.8819 0.0069
4 12 23 -6.8734 -0.1756
4 12 24 17.1047 0.1377
4 12 25 -7.7256 -0.1392
4 12 26 0.3028 0.1454
4 12 27 -10.4598 0.1451
4 12 28 -2.3206 0.1340
4 12 29 -3.3564 0.0033
4 12 30 4.1840 -0.1977
4 12 31 -3.7672 0.1412
4 12 32 -8.2208 -0.0712
4 12 33 -7.8783 0.4240
4 14 0 -1.6619 0.0113
4 14 1 -8.3857 -0.2672
4 14 2 -0.4590 -0.1206
4 14 3 4.6803 -0.0429
4 14 4 5.1465 -0.2444
4 14 5 -5.7641 0.0096
4 14 6 -2.3154 -0.3395
4 14 7 10.9725 0.2093
4 14 8 -6.6820 -0.2437
4 14 9 -4.0403 0.2880
4 14 10 0.1312 0.0310
4 14 11 3.8438 0.2716
4 14 12 -2.4082 0.2403
4 14 13 5.1651 -0.0964
4 14 14 0.5281 0.2639
4 14 15 9.3423 -0.1784
4 14 16 -3.9001 0.1100
4 14 17 -7.7791 -0.1775
4 14 18 -8.7677 0.0878
4 14 19 -6.0889 -0.0852
4 14 20 16.4504 -0.1316
4 14 21 0.1193 0.1952
4 14 22 -11.8143 -0.1576
4 14 23 10.6505 0.3053
4 14 24 -2.5717 -0.0284
4 14 25 1.5740 0.1564
4 14 26 11.1117 0.1021
4 14 27 9.1329 -0.0471
4 14 28 18.3178 0.2353
4 14 29 -1.2899 -0.0550
4 16 0 9.0467 -0.0331
4 16 1 -18.1848 0.2280
4 16 2 17.8585 -0.1612
4 16 3 7.6161 0.1683
4 16 4 -7.7863 -0.0362
4 16 5 11.6144 0.1177
4 16 6 2.8565 -0.2221
4 16 7 6.6754 -0.0019
4 16 8 -0.9630 -0.3438
4 16 9 22.7825 -0.1600
4 16 10 12.7858 -0.1461
4 16 11 -13.0333 -0.1969
4 16 12 -22.0133 0.1511
4 16 13 -8.1106 -0.0978
4 16 14 -12.0494 0.2790
4 16 15 20.6546 -0.0259
4 16 16 13.2646 0.2804
4 16 17 0.4938 0.0302
4 16 18 8.3681 -0.0029
4 16 19 20.6567 0.0971
4 16 20 8.9201 -0.1744
4 16 21 1.4362 -0.0210
4 16 22 10.5204 -0.1911
4 16 23 -16.5412 0.0266
4 16 24 7.9878 -0.1372
4 18 0 18.0027 0.0367
4 18 1 10.0413 0.0475
4 18 2 -5.1805 0.0708
4 18 3 -7.8046 0.0486
4 18 4 -6.2194 -0.0748
4 18 5 -2.3181 0.1396
4 18 6 -6.3432 -0.0471
4 18 7 14.8964 0.0865
4 18 8 12.0280 0.1356
4 18 9 14.7022 0.1071
4 18 10 -23.5833 0.1550
4 18 11 -16.4335 0.0748
4 18 12 20.7833 0.0300
4 18 13 12.9943 -0.1623
4 18 14 -13.7473 -0.0723
4 18 15 -21.7401 -0.1535
4 18 16 7.0296 -0.0266
5 1 0 146.7993 8.4301
5 1 3 4.3350 -5.5340
5 1 4 -117.7914 -4.5767
5 1 5 64.6830 -4.6082
5 1 6 -45.4169 -7.9673
5 1 7 -3.3386 -0.0345
5 1 11 -1.4775 3.6966
5 1 13 22.7163 1.9353
5 1 14 -7.9619 4.8876
5 1 15 1.0907 -1.3766
5 1 16 9.1910 2.5607
5 1 17 20.8420 -3.6551
5 1 18 -9.7076 -1.3871
5 1 19 -12.7946 -2.6369
5 1 20 -5.7525 -3.1555
5 1 21 3.5069 -0.2398
5 1 22 -0.0170 -2.5534
5 1 23 -5.9124 1.4757
5 1 24 -4.3959 -0.4180
5 1 25 1.1450 1.8997
5 1 26 -4.4846 1.2332
5 1 27 -3.9416 0.7674
5 1 28 -0.5919 1.5867
5 1 29 3.9992 -0.6783
5 1 30 -3.6903 0.8363
5 1 31 5.1623 -1.2921
5 1 32 -19.5948 -0.1090
5 1 33 -17.0573 -0.7586
5 1 34 4.9975 -0.9531
5 1 35 -28.3386 -0.1911
5 1 36 10.5051 -1.1348
5 1 37 6.6817 0.2491
5 1 38 -4.1478 -0.2099
5 1 39 4.6076 0.4495
5 1 40 -17.9693 0.1416
5 1 41 11.0564 -0.1030
5 1 42 -8.6890 0.0461
5 3 0 -7.2251 2.1651
5 3 3 51.1873 -1.3948
5 3 4 -26.5608 0.7764
5 3 6 -37.6911 0.9589
5 3 7 37.2980 1.8080
5 3 8 -23.7252 -0.2083
5 3 9 -51.6547 2.4473
5 3 10 -14.6984 -1.6413
5 3 11 -35.9825 0.2040
5 3 12 -3.5412 -2.0228
5 3 13 3.9188 -1.2667
5 3 14 11.0002 0.0343
5 3 15 -8.9345 -1.2462
5 3 16 -3.6265 2.3569
5 3 17 3.9088 -0.3084
5 3 18 -1.6712 2.1200
5 3 19 2.8714 0.2075
5 3 20 4.4966 0.7247
5 3 21 1.7211 1.0088
5 3 22 -0.5304 -0.6305
5 3 23 -8.4804 0.9279
5 3 24 1.5146 -1.3342
5 3 25 -1.3209 0.1422
5 3 26 -2.4998 -0.9781
5 3 27 6.0265 -0.5555
5 3 28 1.2817 0.3913
5 3 29 -5.1710 -0.2481
5 3 30 3.6126 1.4124
5 3 31 -4.4411 -0.0365
5 3 32 6.8911 1.0524
5 3 33 -1.4740 0.2951
5 3 34 -2.2104 0.2271
5 3 35 15.3266 0.5235
5 3 36 6.6327 -0.2836
5 3 37 11.6889 0.2321
5 3 38 12.1008 -0.8754
5 3 39 21.8419 0.1871
5 3 40 -6.0076 -0.3159
5 3 41 -4.3252 0.5159
5 5 0 61.7325 -0.5725
5 5 1 47.1414 -1.4448
5 5 2 7.7538 0.6356
5 5 3 -39.0895 -0.8646
5 5 4 0.1147 0.7157
5 5 5 68.5529 -0.2598
5 5 6 -38.6636 -0.2736
5 5 7 -2.6071 -0.0040
5 5 8 2.9624 -0.2562
5 5 9 14.7951 0.0860
5 5 10 -0.0947 -0.4892
5 5 11 7.6979 1.4945
5 5 12 -2.6617 -0.7508
5 5 13 -10.0768 1.3082
5 5 14 10.9084 -0.2087
5 5 15 -7.1192 0.2197
5 5 16 -9.8291 0.4965
5 5 17 -4.4740 -0.9029
5 5 18 -4.6206 0.6100
5 5 19 -5.7440 -1.4928
5 5 20 -8.1481 0.2989
5 5 21 0.9106 -0.9473
5 5 22 -1.5127 0.0583
5 5 23 -1.3844 0.2972
5 5 24 7.7041 -0.1922
5 5 25 2.3569 1.1478
5 5 26 -11.1039 -0.6208
5 5 27 -3.9585 0.6730
5 5 28 2.2941 -0.6483
5 5 29 4.5424 -0.0613
5 5 30 8.1899 -0.0093
5 5 31 -8.3538 -0.5006
5 5 32 3.7996 0.4494
5 5 33 -9.8287 -0.7848
5 5 34 -3.5496 0.1236
5 5 35 -10.5046 -0.6638
5 5 36 15.8350 -0.0802
5 5 37 10.5046 0.2689
5 5 38 -6.0224 -0.2018
5 5 39 -8.9766 0.1958
5 5 40 -16.0959 -0.3295
5 7 0 0.9989 0.3996
5 7 1 -20.8123 -0.3654
5 7 2 5.2925 0.4666
5 7 3 8.6837 -0.1113
5 7 4 -20.4795 0.0255
5 7 5 -14.0249 -0.2010
5 7 6 -19.5994 -0.1177
5 7 7 -8.4384 -0.4324
5 7 8 -15.6658 -1.0982
5 7 9 -5.5763 -0.0306
5 7 10 -7.4854 -1.2208
5 7 11 -10.7499 0.3326
5 7 12 0.0137 -0.3628
5 7 13 -3.0849 0.3556
5 7 14 -3.5272 0.1885
5 7 15 7.4803 0.2892
5 7 16 3.2335 0.6154
5 7 17 -0.8139 0.0135
5 7 18 -6.5435 0.7094
5 7 19 4.2961 -0.3249
5 7 20 0.5489 0.3638
5 7 21 3.7812 -0.5096
5 7 22 -1.7643 -0.1721
5 7 23 1.7940 -0.3148
5 7 24 0.1148 -0.4619
5 7 25 6.5990 0.1138
5 7 26 7.6368 -0.4065
5 7 27 -6.3548 0.4542
5 7 28 9.4222 -0.2521
5 7 29 -9.3575 0.4322
5 7 30 12.8120 0.0817
5 7 31 7.0015 0.2999
5 7 32 20.6138 0.4134
5 7 34 -12.0473 0.2243
5 7 35 1.1533 -0.3817
5 7 36 1.4327 -0.1481
5 7 37 -12.7381 -0.4521
5 7 38 0.8139 -0.3870
5 7 39 0.5836 -0.0293
5 9 0 -0.0388 0.3880
5 9 1 16.8731 0.2453
5 9 2 2.8981 0.5987
5 9 3 2.7591 0.5132
5 9 4 -3.8310 0.2859
5 9 5 3.3306 0.5403
5 9 6 -0.6500 -0.2851
5 9 7 5.0557 0.1739
5 9 8 5.0914 -0.2247
5 9 9 1.3153 0.0095
5 9 10 -10.3331 0.0391
5 9 11 -5.5510 -0.1276
5 9 12 -7.5286 0.0755
5 9 13 2.4886 0.1198
5 9 14 7.7236 -0.3137
5 9 15 -4.2013 -0.0812
5 9 16 -2.2008 -0.2443
5 9 17 -4.0631 -0.0549
5 9 18 2.4697 -0.1150
5 9 19 3.8117 0.2173
5 9 20 -0.5837 0.2753
5 9 21 9.6495 0.0238
5 9 22 1.6569 0.2217
5 9 23 1.4210 -0.2673
5 9 24 -3.3130 0.3184
5 9 25 -15.6565 -0.1852
5 9 26 2.7790 -0.0295
5 9 27 1.4843 0.1352
5 9 28 -8.2619 -0.3924
5 9 29 -5.1630 0.1335
5 9 30 -0.2001 -0.3196
5 9 31 -15.2852 0.2043
5 9 32 -6.8975 -0.1041
5 9 33 -1.1729 -0.0783
5 9 34 2.7687 0.1115
5 9 35 6.6670 -0.0778
5 9 36 12.5132 0.1298
5 9 37 -3.8784 -0.3026
5 11 0 0.7799 0.1198
5 11 1 -7.0358 -0.3168
5 11 2 -0.5991 -0.1433
5 11 3 10.4488 -0.4180
5 11 4 0.8505 -0.2563
5 11 6 -5.1510 -0.3647
5 11 7 -4.4517 -0.0025
5 11 8 0.3425 -0.1864
5 11 9 -1.4607 0.3181
5 11 10 7.5865 -0.0975
5 11 11 -4.8228 0.4654
5 11 12 -5.2918 0.0109
5 11 13 -4.2431 0.0456
5 11 14 -7.9871 0.2980
5 11 15 -1.4056 -0.1497
5 11 16 9.9412 -0.0100
5 11 17 -13.3573 -0.0377
5 11 18 -2.2427 0.0564
5 11 19 6.9340 -0.0183
5 11 20 -5.8090 0.1042
5 11 21 -6.5920 -0.0206
5 11 22 -2.3663 0.0223
5 11 23 2.3581 -0.1957
5 11 24 -11.7712 -0.0762
5 11 25 -11.9606 -0.0942
5 11 26 0.5908 0.1408
5 11 27 -1.3458 0.0619
5 11 28 7.9095 0.1557
5 11 29 3.4943 0.2334
5 11 30 2.6501 -0.1279
5 11 31 5.0529 0.1923
5 11 32 7.8911 -0.1613
5 11 33 -7.0704 0.5598
5 11 34 -3.6549 0.2863
5 13 0 -7.7495 0.3067
5 13 1 11.2402 0.0262
5 13 2 1.5583 0.0918
5 13 3 -2.9927 0.2196
5 13 4 -1.2807 -0.0257
5 13 5 -6.6476 0.2613
5 13 6 -3.7299 -0.2419
5 13 7 -0.0912 0.2453
5 13 8 -3.5245 -0.5052
5 13 9 -14.7110 0.0457
5 13 10 1.2233 -0.4402
5 13 11 -15.1336 -0.2166
5 13 12 -5.8599 -0.1276
5 13 13 25.3538 -0.2334
5 13 14 -2.2000 0.1751
5 13 15 -15.1324 -0.1655
5 13 16 -3.4904 0.4152
5 13 17 -1.3926 -0.1012
5 13 18 -14.1889 0.2585
5 13 19 9.2090 0.0213
5 13 20 4.8386 -0.3030
5 13 21 19.1950 0.1578
5 13 22 2.4872 -0.3314
5 13 23 -0.1810 -0.0084
5 13 24 -15.5254 -0.1811
5 13 25 -4.8171 -0.0744
5 13 26 -9.4969 0.0603
5 13 27 1.3004 -0.1813
5 13 28 18.9531 0.1344
5 13 29 -0.5614 -0.1926
5 13 30 6.9957 -0.0336
5 13 31 -2.4492 -0.3274
5 15 0 0.2616 -0.1544
5 15 1 -4.1528 0.0321
5 15 2 1.1565 0.0271
5 15 3 -1.1039 -0.1037
5 15 4 -18.5395 0.0836
5 15 5 0.1884 0.1241
5 15 6 -2.2872 -0.0131
5 15 7 6.3939 0.2664
5 15 8 -5.0005 0.0761
5 15 9 -11.3531 0.2308
5 15 10 3.8091 -0.0097
5 15 11 9.7068 0.1177
5 15 12 5.8630 -0.0442
5 15 13 -4.6357 -0.0728
5 15 14 11.2555 -0.0523
5 15 15 -9.6540 -0.2178
5 15 16 4.3671 0.0475
5 15 18 -8.7360 0.0160
5 15 19 15.0594 0.0564
5 15 20 -9.6725 0.1068
5 15 21 5.0124 -0.0589
5 15 22 0.5925 -0.0191
5 15 23 -11.2347 0.0970
5 15 24 16.7512 -0.1377
5 15 25 8.5239 0.1107
5 15 26 2.8937 0.0042
5 15 27 -2.8560 0.0421
5 17 0 17.5465 0.0914
5 17 1 15.9284 -0.1278
5 17 2 8.5321 0.0256
5 17 3 -14.2090 0.0500
5 17 4 28.7024 -0.1607
5 17 5 -3.1430 0.0068
5 17 6 11.8406 -0.2008
5 17 7 -2.6117 -0.1166
5 17 8 4.1624 -0.3312
5 17 9 17.6698 0.0386
5 17 10 -16.7869 -0.2275
5 17 11 -23.9296 0.1960
5 17 12 -13.1811 0.0514
5 17 13 4.5835 0.1804
5 17 14 7.8369 0.2234
5 17 15 -0.3004 -0.0453
5 17 16 -9.7546 0.1438
5 17 17 24.1044 -0.1029
5 17 18 -14.4131 0.0975
5 17 19 9.2817 -0.2022
5 17 20 22.8505 -0.0241
5 17 21 6.9676 0.0325
5 19 0 8.2212 0.1301
5 19 1 -5.5668 0.2007
5 19 2 -10.6794 0.0494
5 19 3 0.8196 0.1394
5 19 4 5.2376 0.0100
5 19 5 15.0647 0.1074
5 19 6 6.1740 -0.1426
5 19 7 15.2132 0.1661
5 19 8 -2.1806 -0.2035
5 19 9 -14.8695 0.1194
5 19 10 0.8493 -0.0205
6 0 0 -52.6849 29.8767
6 0 6 187.2110 -2.2342
6 0 12 1.2562 -1.4628
6 0 14 10.0716 5.2489
6 0 16 15.0421 6.9439
6 0 18 4.7168 3.6196
6 0 20 3.6787 -1.1527
6 0 22 -3.4383 -4.0717
6 0 24 -1.9310 -3.8027
6 0 26 7.1530 -1.0032
6 0 28 -0.9971 1.4048
6 0 30 3.1479 2.5090
6 0 32 19.6992 1.7397
6 0 34 0.8688 -0.0540
6 0 38 3.7384 -1.0837
6 0 40 4.2352 -0.4226
6 2 1 -133.4735 -0.3327
6 2 2 -33.9271 1.2479
6 2 3 -1.8511 -4.5417
6 2 4 -79.3768 0.6527
6 2 7 79.8779 -0.4555
6 2 8 12.4485 0.2659
6 2 9 22.1682 3.4163
6 2 11 -33.7602 3.9308
6 2 12 35.5756 -0.1976
6 2 13 -12.1193 1.4759
6 2 14 0.4426 -0.3105
6 2 15 -17.6072 -0.7852
6 2 16 -3.2801 0.2052
6 2 17 -0.0243 -2.4661
6 2 18 -4.5125 -0.0709
6 2 19 8.5258 -2.0862
6 2 20 9.9951 -0.2140
6 2 21 7.6269 0.1227
6 2 22 4.7404 0.1468
6 2 23 8.2751 1.6793
6 2 24 -0.2912 -0.0049
6 2 25 -0.0042 1.3997
6 2 26 -2.8959 -0.3369
6 2 27 -1.5072 0.5212
6 2 28 -2.8739 -0.2500
6 2 29 -5.0245 -0.4626
6 2 30 -3.3968 -0.0242
6 2 31 -11.0196 -0.8338
6 2 32 10.7464 0.1258
6 2 33 2.5578 -0.3962
6 2 34 1.1315 0.2680
6 2 35 -4.9057 0.4145
6 2 36 -3.4136 -0.0452
6 2 37 -2.3208 0.2023
6 2 38 21.2437 -0.1316
6 2 39 -6.8970 0.5280
6 2 40 12.0644 0.2049
6 2 41 14.2651 0.8516
6 4 0 23.5224 0.4214
6 4 1 23.5375 -1.9411
6 4 2 -22.3960 1.6000
6 4 3 5.6638 -0.9784
6 4 6 -58.2567 1.0919
6 4 7 -33.0467 -0.5613
6 4 8 -15.5109 -0.4156
6 4 9 18.9418 -0.1271
6 4 10 -3.8520 -2.2236
6 4 11 -3.7894 0.5640
6 4 12 -1.4548 -2.6206
6 4 13 -3.4729 0.9502
6 4 14 7.3170 -1.0274
6 4 15 8.3888 0.7427
6 4 16 7.8295 1.3578
6 4 17 -10.7174 0.0126
6 4 18 -7.0181 2.2118
6 4 19 -1.7166 -0.9746
6 4 20 1.2998 0.9576
6 4 21 5.0759 -1.4948
6 4 22 -1.5654 -0.3654
6 4 23 -3.2166 -0.4545
6 4 24 7.5380 -1.3932
6 4 25 -1.0554 0.5536
6 4 26 -1.7996 -1.4590
6 4 27 -2.8701 0.6717
6 4 28 -0.0971 -0.6636
6 4 29 2.4649 0.3622
6 4 30 -8.6589 0.6165
6 4 31 6.6503 -0.0758
6 4 32 13.5231 0.9445
6 4 33 -13.8176 -0.7422
6 4 34 10.6051 0.3176
6 4 35 4.3693 -0.9165
6 4 36 -16.8047 -0.2418
6 4 37 7.4713 -0.0634
6 4 38 14.8328 -0.7858
6 4 39 -3.1309 -0.2113
6 4 40 0.2022 -1.1415
6 4 41 -5.7563 -0.4312
6 6 0 30.1214 0.2581
6 6 1 11.3093 -0.1709
6 6 2 -7.3206 0.5537
6 6 3 9.9127 0.0996
6 6 4 16.9254 1.2297
6 6 5 12.0837 0.2934
6 6 6 12.5426 0.6737
6 6 7 11.9639 0.2327
6 6 8 -14.6730 -0.0858
6 6 10 -5.3142 -0.3024
6 6 11 -1.0403 0.2196
6 6 12 -5.9215 -0.3664
6 6 13 9.6267 0.3580
6 6 14 12.9903 -0.7443
6 6 15 -10.3730 0.1061
6 6 16 4.6669 -0.2741
6 6 17 0.6460 -0.1032
6 6 18 4.0294 0.3258
6 6 19 -2.8862 -0.2548
6 6 20 -6.2137 0.8184
6 6 21 1.9698 -0.2615
6 6 22 -11.6130 0.6340
6 6 23 -9.3060 -0.0206
6 6 24 2.2582 0.2530
6 6 25 -0.1377 0.0972
6 6 26 5.4470 -0.2413
6 6 27 3.6851 0.1418
6 6 28 2.1202 -0.7617
6 6 29 -0.7837 0.2178
6 6 30 -12.2828 -0.5006
6 6 31 6.5741 0.0927
6 6 32 -2.6810 0.3302
6 6 33 -2.8160 0.0336
6 6 34 1.1909 0.6873
6 6 35 -0.2006 -0.1765
6 6 36 14.2514 0.3287
6 6 37 -6.1325 -0.0318
6 6 38 -19.6014 0.3464
6 6 39 -0.9963 0.2131
6 8 0 -11.8177 -0.1602
6 8 1 -9.7130 -0.4534
6 8 2 -0.6221 0.0029
6 8 3 -9.2066 -0.2743
6 8 4 -11.1928 0.2661
6 8 5 -2.2411 -0.1083
6 8 6 -8.2386 0.1156
6 8 7 -2.3522 -0.2730
6 8 8 2.3252 -0.1342
6 8 9 -2.1329 -0.6470
6 8 10 -6.3708 -0.0521
6 8 11 -0.1443 0.3276
6 8 12 0.0423 -0.2490
6 8 14 0.7269 0.0670
6 8 15 -2.3863 0.6024
6 8 16 0.4268 -0.1088
6 8 17 -1.6368 0.1517
6 8 18 1.1376 0.0739
6 8 19 -3.8366 -0.2393
6 8 20 3.2940 0.1562
6 8 21 3.1065 -0.5946
6 8 22 -1.2861 0.3532
6 8 23 -2.5993 -0.7231
6 8 24 2.2300 0.2697
6 8 25 6.2732 -0.2204
6 8 26 -2.6732 0.0867
6 8 27 5.2719 0.3483
6 8 28 -2.7520 -0.1795
6 8 29 -9.5530 0.5812
6 8 30 8.1822 -0.2285
6 8 31 0.0868 0.3300
6 8 32 21.4720 -0.0555
6 8 33 22.3841 -0.0101
6 8 34 -16.9279 -0.0597
6 8 35 -12.5141 -0.5157
6 8 36 4.1909 0.2165
6 8 37 2.5798 -0.3394
6 8 38 7.4371 0.4365
6 10 0 11.5720 0.6362
6 10 1 -3.7170 0.2056
6 10 2 -2.1791 0.9258
6 10 3 6.5672 0.0997
6 10 4 0.7913 0.3337
6 10 5 5.6724 -0.1661
6 10 6 3.7805 -0.1514
6 10 7 5.7000 -0.0716
6 10 8 0.9393 -0.5396
6 10 9 0.9093 0.0591
6 10 10 -5.8438 -0.6640
6 10 11 -7.2703 0.0427
6 10 12 -8.1576 -0.2389
6 10 13 -3.0144 -0.1063
6 10 14 -0.7163 -0.0269
6 10 15 -4.8897 -0.0842
6 10 16 2.3309 0.0430
6 10 17 -0.4988 -0.1224
6 10 18 -3.6908 0.1814
6 10 19 -1.1798 0.0900
6 10 20 10.2517 0.2388
6 10 21 9.4006 0.2047
6 10 22 17.0779 0.0578
6 10 23 9.3324 -0.1098
6 10 24 -12.2659 -0.1499
6 10 25 -22.8918 -0.3147
6 10 26 -20.6164 -0.0186
6 10 27 -3.1659 -0.0912
6 10 28 12.7111 -0.0432
6 10 29 7.9152 -0.0167
6 10 30 6.7959 -0.3429
6 10 31 -11.1060 0.2107
6 10 32 0.5234 -0.0707
6 10 33 -28.3945 0.3562
6 10 34 -8.8603 0.2479
6 10 35 -4.3805 -0.1008
6 12 0 -12.5655 -0.0210
6 12 1 6.0130 -0.2395
6 12 2 -2.7117 -0.1850
6 12 3 -0.2538 -0.1833
6 12 4 0.5020 -0.0105
6 12 5 -1.4611 0.0632
6 12 6 -5.0597 -0.0204
6 12 7 -2.2493 0.2421
6 12 8 -2.9633 0.1783
6 12 9 -7.6903 0.3984
6 12 10 10.8540 0.1116
6 12 11 -3.3758 0.1739
6 12 12 -9.6345 -0.0189
6 12 13 1.0402 -0.1416
6 12 14 -2.8909 -0.1181
6 12 15 -7.1132 -0.3247
6 12 16 3.5293 0.1327
6 12 17 -0.9502 -0.1952
6 12 18 -12.6384 -0.0107
6 12 19 -2.3305 0.1687
6 12 20 -11.1175 -0.0370
6 12 21 -23.2733 0.1111
6 12 22 13.2245 -0.0765
6 12 23 4.4126 0.0065
6 12 24 -3.6983 0.0296
6 12 25 2.4891 -0.2636
6 12 26 -22.4997 0.2252
6 12 27 -13.2879 -0.0904
6 12 28 17.6073 0.1394
6 12 29 -9.7666 -0.0953
6 12 30 1.1056 -0.0362
6 12 31 2.9101 -0.2836
6 12 32 1.9288 -0.5729
6 14 0 1.9994 0.1656
6 14 1 -10.1391 -0.1457
6 14 2 8.3223 0.2638
6 14 3 13.1411 -0.2013
6 14 4 0.1820 0.0882
6 14 5 9.2034 -0.1359
6 14 6 -19.8973 -0.0798
6 14 7 1.5534 -0.1429
6 14 8 -4.7937 -0.3735
6 14 9 -3.5696 0.0256
6 14 10 -4.1915 -0.3303
6 14 11 -11.4133 0.2592
6 14 12 -6.0388 -0.2409
6 14 13 6.5066 0.2706
6 14 14 6.8409 0.0885
6 14 15 -15.9502 0.0544
6 14 16 -16.7977 0.1501
6 14 17 -29.5952 -0.0226
6 14 18 17.8133 0.2494
6 14 19 21.2157 -0.2446
6 14 20 -3.5303 0.1148
6 14 21 28.4907 -0.1153
6 14 22 13.0016 -0.1057
6 14 23 -7.9307 0.1057
6 14 24 -2.7556 -0.0791
6 14 25 13.9620 0.2285
6 14 26 -17.1529 -0.0644
6 14 27 -8.9812 0.0553
6 14 28 9.7654 0.0857
6 14 29 -1.3967 -0.1003
6 16 0 12.4808 0.1619
6 16 1 10.1648 0.0288
6 16 2 6.3998 0.0918
6 16 3 10.8644 0.1856
6 16 4 5.4586 0.1571
6 16 5 -10.6779 0.1852
6 16 6 20.6811 0.1772
6 16 7 13.9257 0.2865
6 16 8 2.0960 -0.1463
6 16 9 -11.8845 0.2014
6 16 10 3.4410 -0.3430
6 16 11 9.7564 -0.0054
6 16 12 -14.3951 -0.2875
6 16 13 19.6836 -0.1141
6 16 14 14.0624 -0.0708
6 16 15 -16.2341 -0.1066
6 16 16 21.6026 0.1612
6 16 17 2.7105 -0.1382
6 16 18 -18.8967 0.2591
6 16 19 -1.1047 -0.0253
6 16 20 11.5853 0.1075
6 16 21 -3.4629 0.0124
6 16 22 0.5961 -0.1135
6 16 23 2.9706 -0.1545
6 16 24 4.3232 -0.2387
6 18 0 6.0671 -0.0915
6 18 1 15.2036 -0.0557
6 18 2 -14.8460 0.0223
6 18 3 -14.6576 -0.0660
6 18 4 -9.6652 0.0097
6 18 5 -0.7969 -0.0013
6 18 6 3.9569 -0.2224
6 18 7 -4.9010 0.0415
6 18 8 -7.1148 -0.0550
6 18 9 -0.6555 0.0501
6 18 10 14.9904 0.0915
6 18 11 -22.2232 0.1836
6 18 12 -3.9139 0.1277
6 18 13 2.6332 0.0779
6 18 14 10.0581 -0.0355
6 18 15 6.8972 -0.1720
6 18 16 0.1205 -0.2112
7 1 0 -18.8054 1.1004
7 1 1 -37.0314 0.4013
7 1 2 -111.7979 9.4474
7 1 5 -59.8403 -4.8859
7 1 7 -189.2659 -4.4212
7 1 8 138.1592 -4.1730
7 1 10 15.6357 -4.6244
7 1 12 -24.2727 -2.8732
7 1 13 20.9655 2.7622
7 1 14 11.3919 1.5287
7 1 15 13.9369 2.5750
7 1 16 4.8506 3.4805
7 1 18 -23.5942 2.6879
7 1 19 -16.1322 -2.1029
7 1 20 0.3276 0.2818
7 1 21 -0.9068 -2.3522
7 1 22 0.8960 -1.3531
7 1 23 -4.5548 -1.1313
7 1 24 -12.4209 -1.6383
7 1 25 6.1944 0.2739
7 1 26 -0.8786 -0.7566
7 1 27 -8.0716 1.1762
7 1 28 -4.9989 0.3221
7 1 29 5.9387 0.8337
7 1 30 -7.3169 0.9740
7 1 31 -10.0793 -0.0943
7 1 32 7.8429 0.8994
7 1 33 -12.2460 -0.6458
7 1 34 9.2310 0.6161
7 1 35 9.3903 -0.8061
7 1 36 12.3507 -0.2502
7 1 37 -5.0279 -0.5231
7 1 38 -17.5751 -0.4588
7 1 39 -8.0300 -0.1864
7 1 40 1.5059 0.0226
7 1 41 -2.3408 0.0917
7 3 4 -50.1203 0.5636
7 3 5 -47.8684 -1.4570
7 3 6 -3.5188 2.0279
7 3 8 -18.8429 1.6533
7 3 9 -25.7226 2.0729
7 3 11 -2.0206 2.0111
7 3 12 -12.7712 -1.8191
7 3 13 3.6248 0.3805
7 3 14 0.4923 -2.5172
7 3 15 5.3690 -0.8788
7 3 16 14.3064 -0.5962
7 3 17 9.2078 -1.0805
7 3 18 -1.1074 1.4684
7 3 19 -13.8198 -0.8441
7 3 20 -5.1577 1.8311
7 3 21 -4.4452 -0.0963
7 3 22 -1.7154 1.1239
7 3 23 6.6951 0.8435
7 3 24 0.3255 -0.1400
7 3 25 -2.9231 0.7972
7 3 26 -3.7021 -1.3878
7 3 27 1.1258 0.1552
7 3 28 5.5212 -1.3398
7 3 29 -0.4807 -0.3327
7 3 30 -5.9478 -0.1338
7 3 31 -6.7198 -0.3801
7 3 32 0.4556 0.7452
7 3 33 -5.7549 -0.2892
7 3 34 1.5862 0.6330
7 3 35 9.9072 0.1078
7 3 36 -20.3576 0.2613
7 3 37 4.2689 0.2705
7 3 38 6.8313 -0.7567
7 3 39 6.5124 -0.0642
7 3 40 3.3907 -1.4865
7 3 41 -14.0771 0.1910
7 5 0 10.1153 -0.9386
7 5 2 -12.1541 -0.4900
7 5 3 8.4361 -0.7405
7 5 4 0.2111 0.8269
7 5 5 -9.7942 -0.8782
7 5 6 -18.2472 0.4058
7 5 7 -8.5100 -0.4332
7 5 8 18.3987 0.0676
7 5 10 -21.0018 0.0333
7 5 11 -17.2954 0.0226
7 5 12 -1.4964 -0.5218
7 5 13 -5.8601 1.1946
7 5 14 7.1746 -0.7442
7 5 15 0.4572 1.6564
7 5 16 -2.9456 -0.3646
7 5 17 -3.9502 0.8132
7 5 18 -0.2699 0.1892
7 5 19 8.4609 -0.3441
7 5 20 -9.3796 0.4889
7 5 21 9.6531 -1.2866
7 5 22 -2.9617 0.4963
7 5 23 -4.2956 -0.9671
7 5 24 4.4421 0.4196
7 5 25 -4.7823 0.0909
7 5 26 -2.1739 -0.0138
7 5 27 -5.6821 0.9265
7 5 28 7.4997 -0.4854
7 5 29 1.0115 0.7971
7 5 30 -5.4833 -0.4604
7 5 31 -0.9078 0.5281
7 5 32 2.0792 0.0128
7 5 33 2.1340 -0.1356
7 5 34 1.8972 0.5236
7 5 35 25.5905 -0.6455
7 5 36 7.2597 0.2335
7 5 37 13.1761 -0.2487
7 5 38 -10.2743 0.4851
7 5 39 -15.8959 0.7124
7 5 40 -3.0277 0.2040
7 7 0 15.2930 0.0799
7 7 1 8.4765 0.1079
7 7 2 -0.7330 0.6123
7 7 3 -7.6965 -0.0489
7 7 4 -2.4761 0.7023
7 7 5 2.5815 0.0952
7 7 6 15.7516 0.8774
7 7 7 0.5298 -0.4804
7 7 8 -1.8646 0.5627
7 7 9 6.4122 -0.3925
7 7 10 7.9760 -0.6352
7 7 11 -3.0614 -0.1318
7 7 12 3.7314 -0.8496
7 7 13 16.8054 0.1960
7 7 14 -3.5888 -0.7954
7 7 15 0.4086 0.3851
7 7 16 7.2765 -0.4546
7 7 17 -0.7115 0.5120
7 7 18 -0.7042 0.3580
7 7 19 -0.8449 0.1806
7 7 20 8.0688 0.8707
7 7 21 3.7857 -0.1592
7 7 22 -6.0156 0.7160
7 7 23 -0.7077 -0.5235
7 7 24 -4.8027 0.1994
7 7 25 -10.4272 -0.4295
7 7 26 5.5856 -0.2310
7 7 27 10.5269 -0.0556
7 7 28 7.6277 -0.5229
7 7 29 1.9541 0.4061
7 7 30 -8.7671 -0.4838
7 7 31 -2.0052 0.6240
7 7 32 4.9371 -0.0567
7 7 33 3.2861 0.4352
7 7 34 -2.3976 0.3209
7 7 35 -10.4450 0.0350
7 7 36 14.0757 0.2862
7 7 37 -6.4444 -0.2809
7 7 38 -10.3434 0.0369
7 9 0 -4.4784 -0.2906
7 9 1 -4.0009 -0.4055
7 9 2 -5.3598 0.1916
7 9 3 -5.2336 -0.1076
7 9 4 -3.5996 0.5067
7 9 5 1.3948 0.2042
7 9 6 -6.3737 0.2516
7 9 7 -1.7208 0.2037
7 9 8 -2.6390 -0.1139
7 9 9 -0.7524 0.0495
7 9 10 -8.9265 0.0133
7 9 11 4.7468 -0.0567
7 9 12 -0.7720 0.3002
7 9 13 -1.6893 0.1404
7 9 14 2.9273 -0.0951
7 9 15 -2.3880 0.1719
7 9 16 1.8583 -0.2770
7 9 17 -3.6508 -0.2538
7 9 18 11.6027 -0.3019
7 9 19 -6.8261 0.0032
7 9 20 -5.0417 -0.1137
7 9 21 1.3142 0.1182
7 9 22 -10.5023 0.1741
7 9 23 -6.0823 -0.0615
7 9 24 3.2259 0.3236
7 9 25 6.2408 -0.3317
7 9 26 -1.1115 0.4299
7 9 27 0.2170 -0.1771
7 9 28 -10.2001 0.0940
7 9 29 1.3655 0.0131
7 9 30 0.0663 -0.3197
7 9 31 6.6155 -0.0871
7 9 32 27.9704 -0.3683
7 9 33 -6.7114 0.1295
7 9 34 9.2996 -0.2253
7 9 35 -5.4161 -0.2339
7 9 36 12.9323 -0.3506
7 11 0 -2.7323 0.2938
7 11 1 2.1055 0.2535
7 11 2 -7.0711 0.2793
7 11 3 2.5488 -0.1180
7 11 4 -7.9229 0.0541
7 11 5 -3.0511 -0.4708
7 11 6 -4.4434 -0.0404
7 11 7 2.0675 -0.4145
7 11 8 8.4873 -0.1909
7 11 9 -3.2715 -0.2015
7 11 10 -9.6081 -0.0870
7 11 11 -0.6216 0.1436
7 11 12 -6.6809 -0.2530
7 11 13 3.5514 0.3232
7 11 14 -1.7168 -0.0150
7 11 15 -9.7961 0.1008
7 11 16 -0.9516 0.0869
7 11 17 5.5953 0.2351
7 11 18 -3.3428 0.0434
7 11 19 3.0615 0.1235
7 11 20 6.3962 0.0539
7 11 21 0.2733 0.1376
7 11 22 -2.1445 0.0589
7 11 23 14.2116 -0.0615
7 11 24 -1.8513 -0.0020
7 11 25 -10.7936 -0.1858
7 11 26 -9.9259 0.0093
7 11 27 -3.5979 -0.1929
7 11 28 6.3856 0.3011
7 11 29 -0.2662 0.1755
7 11 30 2.4221 -0.0154
7 11 31 -12.2943 0.2349
7 11 32 -4.6098 -0.2941
7 11 33 -10.2883 0.3289
7 11 34 5.1301 0.1049
7 13 0 0.4619 0.2542
7 13 1 -8.2036 -0.2824
7 13 2 2.7399 0.3675
7 13 3 -5.5630 -0.0095
7 13 4 6.6830 0.3990
7 13 5 1.1689 0.1096
7 13 6 -7.0561 0.4466
7 13 7 6.1996 0.2120
7 13 8 5.7922 0.0959
7 13 9 -4.4746 0.3288
7 13 10 4.6849 -0.2862
7 13 11 4.7469 0.1865
7 13 12 -14.2928 -0.4441
7 13 13 1.9852 -0.0670
7 13 14 -19.6073 -0.3373
7 13 15 -5.8825 -0.0851
7 13 16 -6.1787 0.0833
7 13 17 -2.2365 -0.1473
7 13 18 -16.2765 0.4681
7 13 19 -11.1406 -0.1252
7 13 20 -12.4274 0.2393
7 13 21 -14.0133 0.0840
7 13 22 4.9691 -0.0688
7 13 23 -0.1580 0.1568
7 13 24 8.4986 -0.1392
7 13 25 18.0721 0.0740
7 13 26 -10.4583 0.0033
7 13 27 0.5987 0.0695
7 13 28 3.0020 0.1294
7 13 29 7.8621 -0.0110
7 13 30 -3.6273 0.2288
7 15 0 -1.9712 -0.0495
7 15 1 -22.4957 -0.0764
7 15 2 -3.3631 -0.1702
7 15 3 -6.1843 -0.1931
7 15 4 21.7156 0.0955
7 15 5 -5.8564 -0.2213
7 15 6 -0.2409 -0.0240
7 15 7 0.4045 0.0564
7 15 8 -14.0965 0.0246
7 15 9 -7.3790 0.1249
7 15 10 23.9792 -0.0059
7 15 11 -13.5241 0.3023
7 15 12 -11.1581 0.0598
7 15 13 -16.0674 0.2034
7 15 14 28.3942 -0.0832
7 15 15 10.8972 -0.0102
7 15 16 -0.1051 -0.0063
7 15 17 -0.9073 -0.2044
7 15 18 -20.3031 -0.0377
7 15 19 -2.0154 -0.0183
7 15 20 9.8859 0.0886
7 15 21 -7.0760 -0.0962
7 15 22 19.4313 0.1157
7 15 23 13.3360 -0.0114
7 15 24 22.0397 -0.0001
7 15 25 8.0973 0.1747
7 15 26 -17.6189 0.1858
7 17 0 10.9100 0.1247
7 17 1 11.0834 -0.0973
7 17 2 9.2416 0.2131
7 17 3 7.2616 -0.0779
7 17 4 -3.9924 0.1444
7 17 5 -0.9414 0.0923
7 17 6 -19.9318 0.0812
7 17 7 -9.0579 -0.0962
7 17 8 -13.7426 -0.0624
7 17 9 19.6453 -0.1503
7 17 10 21.8423 -0.3206
7 17 11 -21.7221 -0.0382
7 17 12 -3.0881 -0.2511
7 17 13 12.3185 0.2367
7 17 14 -0.3772 -0.0369
7 17 15 5.7460 0.1885
7 17 16 -4.1285 0.0104
7 17 17 7.9871 0.1474
7 17 18 -10.4900 0.2089
7 17 19 -3.6507 -0.0611
7 17 20 -10.5952 0.2922
7 19 0 -1.3494 0.0723
7 19 1 12.2519 0.0021
7 19 2 4.0159 0.1273
7 19 3 8.8484 0.0788
7 19 4 -1.1517 0.1196
7 19 5 4.0372 0.0147
7 19 6 -3.8725 0.1427
7 19 7 -2.4886 0.1270
7 19 8 -3.9122 -0.1120
7 19 9 -8.9667 0.3209
8 0 2 63.0034 6.3629
8 0 4 194.4317 5.8632
8 0 10 -9.2233 -4.8480
8 0 12 50.3354 -7.4770
8 0 14 -7.8935 -4.4012
8 0 16 26.3369 1.1461
8 0 18 -11.1774 3.9864
8 0 20 -7.7046 3.7174
8 0 22 11.6590 1.0806
8 0 24 -12.3880 -1.8301
8 0 26 1.2803 -2.9975
8 0 28 -0.6380 -2.0913
8 0 30 6.0427 -0.4502
8 0 32 1.9423 1.2449
8 0 34 -8.7007 1.3703
8 0 36 17.9342 0.5438
8 0 38 0.7985 -0.5144
8 0 40 0.1381 -0.8970
8 2 0 -4.4345 2.1218
8 2 2 -43.2463 1.0407
8 2 3 -10.8179 0.7531
8 2 4 -22.2172 2.2476
8 2 6 -96.0780 -0.2978
8 2 9 -38.2135 -1.2451
8 2 10 62.6702 0.3499
8 2 11 -39.8753 2.0863
8 2 12 -15.7953 0.4195
8 2 13 22.5152 2.8799
8 2 14 0.7289 -0.0276
8 2 15 4.8402 1.9800
8 2 16 -0.9904 0.3626
8 2 17 15.3926 0.1791
8 2 18 9.7658 0.2132
8 2 19 0.7849 -1.6982
8 2 20 6.0121 0.0280
8 2 21 1.3340 -1.5023
8 2 22 -9.3546 0.1001
8 2 23 -5.9977 -0.0660
8 2 24 2.6507 0.4687
8 2 25 -2.7001 1.0142
8 2 26 -8.6886 0.1326
8 2 27 -0.0779 1.0821
8 2 28 -5.7807 -0.0216
8 2 29 4.2012 0.6152
8 2 30 5.8570 -0.0882
8 2 31 -3.0198 -0.1636
8 2 32 22.0822 0.0462
8 2 33 -9.4031 -0.5928
8 2 34 6.9030 0.2966
8 2 35 6.1101 -0.2483
8 2 36 6.3959 0.3419
8 2 37 0.1752 -0.0737
8 2 38 -15.3427 0.1685
8 2 39 9.4881 -0.1921
8 2 40 -12.5142 0.0813
8 2 41 -1.0727 0.0563
8 4 0 -9.0449 -0.5196
8 4 1 -4.7201 0.4519
8 4 3 27.3155 -0.9163
8 4 4 -34.5455 0.8532
8 4 5 -34.9511 -0.3237
8 4 7 -15.8068 -0.7883
8 4 8 -17.9345 2.4524
8 4 9 6.2274 -0.9891
8 4 10 9.5594 0.7277
8 4 11 -11.2221 -0.8050
8 4 12 -7.0682 -1.6398
8 4 13 -8.1799 0.0008
8 4 14 0.6063 -2.5873
8 4 15 -4.4307 0.6527
8 4 16 14.3996 -1.6092
8 4 17 -4.1532 1.0908
8 4 18 -3.6846 0.7384
8 4 19 5.1165 0.4864
8 4 20 9.6934 1.8348
8 4 21 -3.7786 -0.6884
8 4 22 -5.4049 1.5057
8 4 23 2.6033 -1.3011
8 4 24 -4.5317 0.4332
8 4 25 4.0107 -0.5005
8 4 26 -1.2694 -0.8839
8 4 27 -5.9508 0.1880
8 4 28 -1.0609 -1.4021
8 4 29 0.3546 0.5637
8 4 30 -3.7267 -0.7545
8 4 31 -5.0030 0.5844
8 4 32 8.5726 0.3502
8 4 33 -1.3839 0.2094
8 4 34 -13.1722 0.6806
8 4 35 0.0671 -0.4674
8 4 36 5.7591 0.6080
8 4 37 8.3295 -0.2961
8 4 38 25.5746 0.1665
8 4 39 3.4459 0.1571
8 4 40 7.7211 -0.7531
8 6 0 -2.8324 -0.8155
8 6 1 9.1818 -0.0694
8 6 2 -4.7268 -0.3246
8 6 3 -2.9261 -0.3142
8 6 4 2.9524 0.5127
8 6 5 -19.2511 -0.2989
8 6 6 -26.9086 1.0306
8 6 7 3.6794 -0.2782
8 6 8 -8.0382 0.8464
8 6 9 -1.0515 0.0543
8 6 10 3.2170 0.3681
8 6 11 -2.7502 0.2365
8 6 12 9.8025 0.4185
8 6 13 2.7858 0.4380
8 6 14 5.8893 -0.3643
8 6 15 -4.1308 0.5431
8 6 16 -4.2022 -0.8854
8 6 17 -2.7982 0.2088
8 6 18 5.9379 -0.7094
8 6 19 -5.8688 -0.0823
8 6 20 1.0448 -0.0037
8 6 21 12.5314 -0.3621
8 6 22 -13.5636 0.5495
8 6 23 7.7210 -0.2432
8 6 24 0.9571 0.7620
8 6 25 1.2546 -0.1450
8 6 26 0.8145 0.5375
8 6 27 -4.5831 -0.0176
8 6 28 -1.0133 -0.2338
8 6 29 3.3711 0.0898
8 6 30 -9.9916 -0.9372
8 6 31 -19.2786 0.1391
8 6 32 9.2734 -0.6315
8 6 33 -10.4115 -0.0478
8 6 34 7.8613 0.0723
8 6 35 9.8513 -0.1298
8 6 36 -4.7418 0.3135
8 6 37 1.8228 -0.4291
8 6 38 5.4314 0.2920
8 6 39 15.4396 -0.3945
8 8 0 4.6507 0.0022
8 8 1 10.1326 0.0411
8 8 2 -11.1334 -0.2051
8 8 3 3.9813 0.0586
8 8 4 -4.1000 0.0258
8 8 5 7.5376 -0.0142
8 8 6 -11.7510 0.3213
8 8 7 5.4759 0.0204
8 8 8 5.5914 0.0743
8 8 9 2.4883 -0.7077
8 8 10 -7.3122 0.1998
8 8 11 3.7965 -0.8535
8 8 12 8.1673 -0.1552
8 8 13 0.6251 0.0394
8 8 14 2.6178 -0.0827
8 8 15 10.3783 0.5316
8 8 16 6.6090 -0.2022
8 8 17 -2.2187 0.7646
8 8 18 11.0321 -0.2761
8 8 19 0.5642 0.5326
8 8 20 -1.2884 -0.1212
8 8 21 -2.0384 0.1471
8 8 22 12.6060 0.0776
8 8 23 3.9708 -0.5399
8 8 24 -5.6947 0.2748
8 8 25 -14.6888 -0.8197
8 8 26 12.1659 0.3295
8 8 27 -1.1287 -0.3765
8 8 28 1.5558 0.1145
8 8 29 5.3779 0.0992
8 8 30 -26.3099 -0.0695
8 8 31 22.6011 0.4848
8 8 32 16.1145 -0.2642
8 8 33 -11.1654 0.5111
8 8 34 -1.0146 -0.3063
8 8 35 -13.9818 0.0494
8 8 36 21.6386 -0.2045
8 8 37 -5.3055 -0.3050
8 10 0 -4.3542 -0.2914
8 10 1 -0.9563 0.1806
8 10 2 2.6803 0.4470
8 10 3 2.3417 0.2422
8 10 4 -2.5423 0.7603
8 10 5 10.7615 0.0699
8 10 6 2.6370 0.5208
8 10 7 -1.1064 -0.1925
8 10 8 -1.3164 0.3963
8 10 9 -2.2177 -0.1110
8 10 10 -4.4987 -0.0960
8 10 11 -7.7826 0.1260
8 10 12 1.3711 -0.2637
8 10 13 -5.1773 0.0240
8 10 14 -2.7777 -0.2954
8 10 15 6.1931 0.0032
8 10 16 -1.1275 -0.2975
8 10 17 -6.1555 -0.1073
8 10 18 7.2022 -0.1696
8 10 19 -2.0952 -0.0782
8 10 20 10.6539 0.1816
8 10 21 -2.3974 0.1658
8 10 22 2.2303 0.3511
8 10 23 -7.1266 0.2715
8 10 24 -11.4878 0.2464
8 10 25 5.5405 -0.0907
8 10 26 5.7752 0.1642
8 10 27 -1.5602 -0.2329
8 10 28 -6.3040 0.2250
8 10 29 9.7379 -0.2044
8 10 30 3.1526 0.0475
8 10 31 -5.8081 -0.0042
8 10 32 -5.2456 -0.1781
8 10 33 -6.3852 0.3562
8 10 34 -7.8470 0.4999
8 10 35 7.9432 0.5895
8 12 0 -2.4656 0.1765
8 12 1 -6.9839 -0.2577
8 12 2 2.7940 -0.2037
8 12 3 2.9436 -0.3184
8 12 4 0.0789 -0.0458
8 12 5 -7.4955 -0.2964
8 12 6 -5.0745 -0.0635
8 12 7 -5.4241 -0.1419
8 12 8 4.3926 0.1391
8 12 9 -3.1061 0.1111
8 12 10 1.9103 0.1081
8 12 11 0.7605 0.3037
8 12 12 -2.9692 0.0985
8 12 13 12.3167 0.1977
8 12 14 -7.6174 -0.0716
8 12 15 6.3625 -0.0301
8 12 16 5.2958 -0.0007
8 12 17 6.8918 -0.2992
8 12 18 0.2719 0.0980
8 12 19 -12.5250 -0.1112
8 12 20 -3.5627 -0.0722
8 12 21 4.0428 0.0228
8 12 22 16.0918 -0.1243
8 12 23 18.7119 0.0650
8 12 24 -0.5193 -0.1573
8 12 25 -1.1646 -0.0125
8 12 26 0.3116 -0.0094
8 12 27 -11.8913 -0.1929
8 12 28 3.9176 0.1922
8 12 29 7.4404 -0.0599
8 12 30 -20.3236 0.1672
8 12 31 -6.6954 -0.2871
8 12 32 1.6912 -0.2150
8 14 0 1.7592 -0.0295
8 14 1 -4.6600 0.1792
8 14 2 6.8942 0.2444
8 14 3 -14.4547 -0.0209
8 14 4 5.3761 0.3394
8 14 5 -8.1021 -0.0337
8 14 6 -4.4205 0.3911
8 14 7 7.5268 -0.1632
8 14 8 7.3343 0.0808
8 14 9 -7.1897 -0.1607
8 14 10 5.4111 -0.1003
8 14 11 -16.8428 -0.1719
8 14 12 -12.8080 -0.3444
8 14 13 -20.4225 0.0995
8 14 14 4.6008 -0.2582
8 14 15 -10.4463 0.1455
8 14 16 10.5595 -0.1457
8 14 17 5.7597 0.1985
8 14 18 -14.6029 0.0935
8 14 19 4.2620 0.0308
8 14 20 7.8781 0.2444
8 14 21 -36.5094 -0.2224
8 14 22 -18.2319 0.0481
8 14 23 -17.0658 -0.1671
8 14 24 10.2932 -0.0361
8 14 25 -4.1855 -0.0303
8 14 26 17.7514 -0.0523
8 14 27 5.4332 0.0970
8 14 28 -3.3798 0.0241
8 16 0 1.2066 0.0088
8 16 1 27.5410 -0.2644
8 16 2 -20.4182 0.0487
8 16 3 15.9216 -0.1286
8 16 4 36.9225 0.0665
8 16 5 -0.7749 -0.0623
8 16 6 -17.7631 0.3377
8 16 7 -22.5852 0.0242
8 16 8 -22.9538 0.2855
8 16 9 9.4712 0.2114
8 16 10 -1.8894 0.0472
8 16 11 -5.0060 0.2566
8 16 12 -6.2385 -0.2083
8 16 13 -8.2139 0.1282
8 16 14 14.1642 -0.3378
8 16 15 -19.5075 0.0174
8 16 16 15.3183 -0.2439
8 16 17 19.0193 -0.0801
8 16 18 -3.3255 0.0258
8 16 19 1.0595 -0.1359
8 16 20 2.7996 0.2673
8 16 21 -10.0070 -0.0476
8 16 22 12.7603 0.1315
8 16 23 -3.9486 -0.2029
8 18 0 5.0792 -0.0590
8 18 1 2.5463 -0.1057
8 18 2 -1.1235 -0.0722
8 18 3 -2.5948 -0.0739
8 18 4 8.2985 0.1131
8 18 5 2.3197 -0.1425
8 18 6 -7.1017 -0.0607
8 18 7 8.4465 -0.0333
8 18 8 -1.2664 -0.2082
8 18 9 19.0761 -0.0999
8 18 10 22.7777 -0.0940
8 18 11 -4.7548 0.0729
8 18 12 -13.5053 0.0440
8 18 13 -2.5316 0.2022
8 18 14 4.7114 0.0868
8 18 15 14.2761 0.1520
9 1 4 18.5693 5.8118
9 1 7 -17.4852 -1.4824
9 1 8 71.7222 1.9642
9 1 9 102.1250 -2.7828
9 1 10 -53.2775 -1.6167
9 1 11 -3.8887 -2.5406
9 1 12 37.9336 -3.4518
9 1 14 -3.1133 -2.7014
9 1 15 -16.8499 1.7082
9 1 16 -9.4147 0.0353
9 1 18 9.5582 1.8112
9 1 19 11.6521 1.1515
9 1 20 11.7348 1.7366
9 1 21 8.0690 -0.5138
9 1 22 4.7859 0.9597
9 1 23 1.5927 -1.2168
9 1 24 7.1324 -0.1684
9 1 25 1.9218 -1.1762
9 1 26 -6.6154 -0.7237
9 1 27 8.7932 -0.2818
9 1 28 -1.6647 -0.6460
9 1 29 5.7771 0.5792
9 1 30 -4.8294 -0.1523
9 1 31 -12.6696 0.7169
9 1 32 9.8871 0.2347
9 1 33 -0.0809 0.5291
9 1 34 9.0305 0.7266
9 1 35 2.0998 0.1217
9 1 36 0.3488 0.7039
9 1 37 17.4679 -0.2748
9 1 38 -7.2638 0.2243
9 1 39 7.8247 -0.1976
9 1 40 -8.0261 0.1272
9 1 41 -6.8628 0.5508
9 3 0 -15.7710 -0.6694
9 3 2 -54.4727 -0.4629
9 3 3 -46.0670 -0.0965
9 3 4 -0.0591 -1.2083
9 3 6 14.4319 0.3014
9 3 7 1.5782 -2.4902
9 3 8 -32.7029 1.7601
9 3 9 8.0130 -0.7380
9 3 10 29.7642 2.1155
9 3 11 -6.4458 1.4128
9 3 12 -2.1946 0.5711
9 3 13 -1.3902 1.7318
9 3 14 19.8162 -1.8401
9 3 15 13.2998 0.6361
9 3 16 -0.2284 -2.6785
9 3 17 -5.7394 -0.3273
9 3 18 -22.1008 -1.1822
9 3 19 -5.9088 -0.9949
9 3 20 6.0236 0.4334
9 3 21 7.6955 -1.1910
9 3 22 -1.5878 1.3509
9 3 23 -4.1859 -0.3870
9 3 24 -1.4547 1.2383
9 3 25 2.8484 0.5196
9 3 26 8.1265 0.0921
9 3 27 -2.9276 0.5060
9 3 28 0.4880 -1.2094
9 3 29 -4.3149 0.1195
9 3 30 -11.7788 -1.2863
9 3 31 -2.3458 -0.1556
9 3 32 -3.4397 -0.4662
9 3 33 16.6055 -0.5820
9 3 34 1.1396 0.1527
9 3 35 5.7221 -0.4171
9 3 36 3.4480 0.6348
9 3 37 -1.4666 -0.2055
9 3 38 5.7336 0.3532
9 3 39 -2.3286 -0.2019
9 3 40 17.1505 -0.2281
9 5 0 -13.4580 -0.7161
9 5 1 -11.9091 0.4673
9 5 2 0.5259 -1.2171
9 5 3 17.7655 0.4675
9 5 5 -12.8327 -0.3012
9 5 6 -1.6832 0.5820
9 5 7 1.0187 0.0328
9 5 8 -6.7809 0.2542
9 5 9 -16.8607 -0.9867
9 5 10 -5.8171 0.5058
9 5 11 -4.2216 -1.4191
9 5 12 -6.8428 0.0774
9 5 13 -3.7380 -0.5056
9 5 14 3.6315 -0.2235
9 5 15 8.2837 0.8346
9 5 16 4.9716 -0.5549
9 5 17 -3.9832 1.5050
9 5 18 -1.6145 -0.3765
9 5 19 -6.3694 1.2537
9 5 20 2.2768 -0.0980
9 5 21 4.5627 0.0300
9 5 22 1.6879 0.2942
9 5 23 2.0680 -0.9900
9 5 24 -6.8409 0.5793
9 5 25 -1.9755 -0.9204
9 5 26 -1.4307 0.6625
9 5 27 4.0469 -0.1514
9 5 28 1.2473 0.1573
9 5 29 1.4618 0.4884
9 5 30 3.2016 -0.3369
9 5 31 -1.5743 0.8531
9 5 32 10.6769 -0.3329
9 5 33 1.8590 0.7098
9 5 34 -8.5734 -0.0371
9 5 35 6.1482 -0.0882
9 5 36 2.2284 0.2904
9 5 37 -11.8184 -0.4328
9 5 38 9.9830 0.4102
9 5 39 9.9153 0.1919
9 7 0 11.3641 -0.4480
9 7 1 7.2097 0.5925
9 7 2 -1.9245 -0.4357
9 7 3 -1.0883 0.1654
9 7 4 -1.7372 0.0426
9 7 5 2.8809 0.4718
9 7 6 -7.9161 0.3640
9 7 7 -5.6811 0.0267
9 7 8 0.4794 1.3060
9 7 9 2.9498 -0.3032
9 7 11 3.5897 -0.4169
9 7 12 3.6419 0.1874
9 7 13 -1.7067 -0.3185
9 7 14 4.2767 -0.4067
9 7 15 -6.5716 -0.0629
9 7 16 4.8752 -0.9913
9 7 17 -0.1306 0.3197
9 7 18 5.6291 -1.0100
9 7 19 -7.0518 0.5153
9 7 20 7.9864 -0.0760
9 7 21 -7.3546 0.3471
9 7 22 -4.1737 0.5755
9 7 23 1.3160 -0.0641
9 7 24 -4.2024 0.8713
9 7 25 4.7037 -0.3740
9 7 26 11.6095 0.5751
9 7 27 -0.7727 -0.5723
9 7 28 -0.9729 0.1158
9 7 29 -3.9437 -0.2023
9 7 30 -7.8976 -0.4748
9 7 31 -7.8182 0.2826
9 7 32 3.1527 -0.5003
9 7 33 -7.4113 0.6009
9 7 34 4.5387 -0.1117
9 7 35 -22.2161 0.4731
9 7 36 -10.7463 0.2215
9 7 37 -9.2516 0.0365
9 7 38 -8.8878 0.5704
9 9 0 3.2736 -0.5527
9 9 1 -1.1012 -0.3460
9 9 2 8.1440 -0.4036
9 9 3 6.2970 -0.3741
9 9 4 -3.6125 -0.0028
9 9 5 -5.8381 -0.1669
9 9 6 3.9397 0.2758
9 9 7 2.7573 -0.0756
9 9 8 -10.9342 0.0926
9 9 9 4.9302 -0.0373
9 9 10 -4.9551 -0.0274
9 9 11 -4.7628 -0.1984
9 9 12 4.7745 0.2772
9 9 13 -0.4013 -0.0377
9 9 14 6.1193 0.3649
9 9 15 0.5791 0.3430
9 9 16 10.1350 -0.0323
9 9 17 1.3273 0.0448
9 9 18 4.2931 -0.2052
9 9 19 8.6322 -0.1577
9 9 20 2.2956 -0.4666
9 9 21 0.3338 0.0506
9 9 22 5.5246 -0.2771
9 9 23 7.5814 0.0684
9 9 24 5.4985 -0.0560
9 9 25 1.1492 -0.1638
9 9 26 -5.9006 0.3238
9 9 27 0.1795 -0.2881
9 9 28 15.1217 0.5345
9 9 29 0.7902 -0.1352
9 9 30 -8.7560 0.2790
9 9 31 6.4861 -0.0606
9 9 32 7.8594 -0.1357
9 9 33 8.2744 -0.0013
9 9 34 -10.1297 -0.1077
9 9 35 12.9938 0.3019
9 9 36 10.4350 -0.5700
9 11 0 -0.4535 0.0140
9 11 1 2.2479 0.4752
9 11 2 -0.5545 0.2899
9 11 3 -5.1291 0.5614
9 11 4 -2.6230 0.1656
9 11 5 8.9630 0.0670
9 11 6 7.2572 0.1963
9 11 7 4.0365 -0.2482
9 11 8 -1.3816 -0.0132
9 11 9 6.6963 -0.3550
9 11 10 5.1623 0.1195
9 11 11 -1.2665 -0.3403
9 11 12 3.4836 -0.0908
9 11 13 -8.6722 -0.0411
9 11 14 -10.4692 -0.1975
9 11 15 18.5821 -0.0405
9 11 16 8.1163 -0.0517
9 11 17 3.8059 0.0496
9 11 18 -11.0339 -0.1277
9 11 19 -3.8596 0.2694
9 11 20 -5.5918 0.0052
9 11 21 2.6277 0.2892
9 11 22 5.4613 0.0207
9 11 23 -2.4089 0.2214
9 11 24 -5.4300 -0.0026
9 11 25 3.0949 -0.0974
9 11 26 20.9187 -0.0964
9 11 27 -16.4988 -0.3647
9 11 28 18.1966 0.1258
9 11 29 15.6002 -0.3605
9 11 30 -0.5367 0.2626
9 11 31 -5.6746 -0.1391
9 11 32 14.3395 -0.2392
9 11 33 1.1476 -0.3363
9 13 0 5.2517 -0.3095
9 13 1 -12.8513 -0.2767
9 13 2 6.6719 -0.1026
9 13 3 3.3750 -0.3222
9 13 4 7.7534 0.1224
9 13 5 -2.0250 -0.1054
9 13 6 -5.9423 0.3902
9 13 7 -4.7613 -0.0643
9 13 8 -0.5162 0.6005
9 13 9 4.7042 0.0222
9 13 10 2.2514 0.3544
9 13 11 -3.2164 0.2816
9 13 12 -11.8012 0.0299
9 13 13 3.8319 0.1714
9 13 14 7.5932 -0.3571
9 13 15 -2.7602 0.0895
9 13 16 -2.5373 -0.4048
9 13 17 5.4238 0.0132
9 13 18 20.0258 -0.0238
9 13 19 9.2336 -0.1363
9 13 20 12.8010 0.3438
9 13 21 7.0390 -0.1140
9 13 22 14.1426 0.1644
9 13 23 -0.4083 0.0115
9 13 24 3.0585 -0.0032
9 13 25 -6.4827 0.1682
9 13 26 2.1769 0.0281
9 13 27 12.6894 0.1919
9 13 28 1.1972 0.0564
9 13 29 -0.1651 0.1859
9 13 30 0.5534 0.0664
9 15 0 -15.0327 0.0959
9 15 1 11.1856 0.0145
9 15 2 -11.4468 -0.1399
9 15 3 5.3093 -0.0195
9 15 4 12.3012 -0.0118
9 15 5 17.6168 -0.2996
9 15 6 -9.0543 0.0595
9 15 7 16.2165 -0.2151
9 15 8 8.7254 0.0005
9 15 9 -18.0896 -0.1789
9 15 10 14.6739 -0.0067
9 15 11 -25.1093 0.0297
9 15 12 -3.3815 0.0258
9 15 13 13.6405 0.2200
9 15 14 -10.1860 0.0237
9 15 15 -0.8398 0.2670
9 15 16 -16.5046 -0.0940
9 15 17 -7.3478 0.0786
9 15 18 -4.9743 0.0026
9 15 19 -1.0368 0.0125
9 15 20 17.1739 -0.0591
9 15 21 -5.6186 -0.0602
9 15 22 -3.2149 0.1750
9 15 23 5.8544 -0.2200
9 15 24 -8.5819 -0.0566
9 15 25 -18.4701 -0.1168
9 17 0 0.6553 -0.1013
9 17 1 -5.5051 0.0266
9 17 2 -24.7542 0.0055
9 17 3 3.9623 -0.1016
9 17 4 12.3356 0.1766
9 17 5 -17.1895 0.1174
9 17 6 -23.8346 0.2132
9 17 7 10.0015 0.0971
9 17 8 -5.9759 0.2989
9 17 9 16.2801 -0.0572
9 17 10 16.5525 0.0902
9 17 11 -0.4567 -0.2584
9 17 12 -9.1710 -0.1740
9 17 13 -10.2353 -0.0841
9 17 14 -21.2047 -0.1725
9 17 15 3.2315 0.0679
9 17 16 -1.9171 -0.1867
9 17 17 10.0610 0.1382
9 17 18 3.1446 -0.1437
9 17 19 -2.5282 0.1657
9 19 0 8.8480 -0.1712
9 19 1 9.4687 -0.1771
9 19 2 4.4629 0.0076
9 19 3 4.2696 -0.1196
9 19 4 -0.1640 0.0247
9 19 5 -5.3744 -0.0570
9 19 6 9.5272 0.1674
10 0 0 26.7724 -21.6864
10 0 6 -46.0643 2.5771
10 0 10 8.5599 4.4106
10 0 12 15.3567 -1.2006
10 0 16 -18.8933 -4.3759
10 0 18 -15.7051 -1.5918
10 0 20 -11.9300 1.3763
10 0 22 4.0820 2.8159
10 0 24 1.0287 2.2493
10 0 26 -5.3959 0.2206
10 0 28 1.5474 -1.1937
10 0 30 3.7782 -1.8385
10 0 32 4.0794 -1.1674
10 0 34 20.6942 0.1305
10 0 36 -4.8027 0.7315
10 0 38 5.5179 0.7156
10 0 40 8.1141 0.4327
10 2 0 32.8501 -1.0680
10 2 1 -0.8801 1.2357
10 2 2 -31.4805 -0.0579
10 2 5 45.8276 0.7957
10 2 6 -26.3487 1.2126
10 2 7 -45.2134 -2.2086
10 2 8 64.2764 -0.2943
10 2 9 -13.4041 -3.1767
10 2 10 -20.2409 -0.2433
10 2 12 -9.1775 0.1878
10 2 13 -9.5412 0.8351
10 2 14 23.0812 0.1103
10 2 15 15.9030 1.8213
10 2 17 11.1064 1.6207
10 2 18 -5.3659 0.4060
10 2 19 -6.4455 0.2224
10 2 20 1.8123 0.1558
10 2 21 -1.2642 -1.2615
10 2 22 5.6150 -0.1512
10 2 23 -2.3211 -1.0876
10 2 24 1.2228 0.2044
10 2 25 -4.9714 -0.2460
10 2 26 6.6544 0.3973
10 2 27 5.2109 0.3247
10 2 28 5.0184 0.1576
10 2 29 3.7243 0.6118
10 2 30 9.2000 0.0681
10 2 31 -18.1050 0.3188
10 2 32 -11.5350 -0.1199
10 2 33 -7.2395 -0.2924
10 2 34 -1.4300 -0.2125
10 2 35 5.4489 -0.5200
10 2 36 3.3460 0.1406
10 2 37 7.9319 -0.3444
10 2 38 -5.9326 0.1032
10 2 39 1.1173 -0.7648
10 2 40 -3.7729 -0.4728
10 4 0 0.1466 -0.2212
10 4 1 -7.0155 1.8746
10 4 2 -19.2485 -1.2504
10 4 3 -15.4679 0.0250
10 4 4 -28.6291 -1.0292
10 4 5 -26.7018 0.3429
10 4 6 7.8159 -0.3331
10 4 7 -2.1330 0.3769
10 4 8 -2.7425 1.9847
10 4 9 2.9243 -0.2252
10 4 10 6.6211 2.7623
10 4 11 3.2389 -0.7501
10 4 12 1.5022 1.4661
10 4 13 -13.2008 -0.8828
10 4 14 5.0234 -0.7358
10 4 15 -4.7499 -0.4150
10 4 16 9.1705 -2.2875
10 4 17 -4.3392 0.5933
10 4 18 1.5105 -1.8333
10 4 19 -10.1176 1.1998
10 4 20 -8.8557 -0.0703
10 4 21 5.4556 0.8684
10 4 22 -7.1735 1.1941
10 4 23 7.7001 -0.2762
10 4 24 -0.4927 1.5797
10 4 25 3.0371 -0.7015
10 4 26 1.8113 0.9746
10 4 27 -3.4770 -0.4370
10 4 28 4.9670 -0.3151
10 4 29 -7.0988 0.0094
10 4 30 3.4822 -1.0170
10 4 31 -0.8772 0.4552
10 4 32 6.2089 -0.6505
10 4 33 -1.9098 0.8781
10 4 34 -3.2310 0.0275
10 4 35 6.1510 0.2753
10 4 36 13.9554 0.5425
10 4 37 1.0595 0.0024
10 4 38 -5.4833 0.9762
10 4 39 -3.6639 0.1592
10 4 40 4.0310 0.5940
10 6 0 -2.1775 -0.8964
10 6 1 -1.5002 0.2919
10 6 3 -1.9444 0.1509
10 6 4 -25.1966 -0.8837
10 6 5 -1.5570 -0.1698
10 6 6 -7.7800 -0.1344
10 6 7 3.4481 -0.4912
10 6 8 0.7306 0.3279
10 6 9 -15.3322 -0.6046
10 6 10 2.1225 0.3110
10 6 11 -5.3588 -0.3658
10 6 12 3.1201 0.6914
10 6 13 -1.7175 -0.1008
10 6 14 4.8861 0.6783
10 6 15 1.6250 0.5447
10 6 16 -1.6736 -0.1426
10 6 17 7.2626 0.5667
10 6 18 -6.1409 -0.9170
10 6 19 -8.4612 0.3387
10 6 20 4.8804 -1.0173
10 6 21 -0.4976 -0.0229
10 6 22 5.8085 -0.3967
10 6 23 -1.1926 -0.2619
10 6 24 -4.4015 0.2988
10 6 25 -1.4097 -0.3567
10 6 26 -4.3632 0.7955
10 6 27 -0.9752 -0.2818
10 6 28 -7.3606 0.7222
10 6 29 -12.6939 -0.0750
10 6 30 4.7737 -0.2074
10 6 31 8.8975 0.1775
10 6 32 3.6959 -0.7607
10 6 33 17.5888 0.2310
10 6 34 11.9502 -0.7145
10 6 35 -5.1147 0.0647
10 6 36 5.0021 -0.1900
10 6 37 12.4413 -0.1732
10 6 38 10.0671 0.0730
10 8 0 1.9007 0.1378
10 8 1 -15.0780 0.1811
10 8 2 -0.9563 -0.1422
10 8 3 6.8296 0.2745
10 8 4 -11.8312 -0.4167
10 8 5 11.2624 0.2536
10 8 6 3.2635 0.0387
10 8 7 -2.4595 0.4851
10 8 8 -5.5178 -0.0667
10 8 9 6.6941 0.1871
10 8 10 5.1702 0.2154
10 8 11 -2.8996 -0.7870
10 8 12 -5.6471 0.1187
10 8 13 4.8731 -0.8162
10 8 14 -4.6134 0.0321
10 8 15 4.4649 -0.3840
10 8 16 6.4455 0.0177
10 8 17 -10.2586 0.2047
10 8 18 2.9406 -0.3004
10 8 19 8.1896 0.6421
10 8 20 20.3118 -0.4243
10 8 21 -3.5074 0.8557
10 8 22 11.6220 -0.3034
10 8 23 -5.5974 0.3776
10 8 24 -22.6401 -0.1535
10 8 25 1.3394 -0.3743
10 8 26 -3.5505 0.1739
10 8 27 6.2129 -0.6993
10 8 28 -17.3965 0.2253
10 8 29 11.2877 -0.5491
10 8 30 3.1920 0.1957
10 8 31 5.3646 -0.0882
10 8 32 6.8027 0.0747
10 8 33 -1.4358 0.4311
10 8 34 -9.8489 -0.3810
10 8 35 -2.2635 0.3864
10 8 36 3.4102 -0.6456
10 8 37 -16.5383 0.0010
10 10 0 -2.5857 -0.8503
10 10 1 8.1454 0.0103
10 10 2 -0.6172 -0.5996
10 10 3 4.2107 0.1639
10 10 4 -1.3010 0.0748
10 10 5 6.0541 0.2552
10 10 6 -11.2576 0.2262
10 10 7 -9.8117 0.0804
10 10 8 1.9589 0.5077
10 10 9 1.7859 -0.2277
10 10 10 -3.1645 0.4367
10 10 11 -8.5178 0.0231
10 10 12 3.3576 0.3661
10 10 13 9.7951 0.0417
10 10 14 -5.6684 0.1898
10 10 15 -10.9974 0.0360
10 10 16 13.8091 -0.1585
10 10 17 5.5531 -0.0087
10 10 18 -1.8697 -0.4668
10 10 19 11.7353 -0.1138
10 10 20 -2.2307 -0.3376
10 10 21 8.7067 -0.0041
10 10 22 3.4423 -0.0397
10 10 23 -0.3142 0.2756
10 10 24 -1.2443 0.1827
10 10 25 -4.9837 0.2140
10 10 26 1.6976 0.1490
10 10 27 -2.7677 -0.0558
10 10 28 4.3890 0.3790
10 10 29 9.1008 -0.2854
10 10 30 6.8918 0.2797
10 10 31 -15.7013 -0.2538
10 10 32 7.6921 -0.0716
10 10 33 -7.2320 -0.2605
10 10 34 5.5816 -0.2797
10 12 0 10.1268 0.1968
10 12 1 5.9337 0.1513
10 12 2 3.7123 0.0051
10 12 3 2.1682 0.0303
10 12 5 -2.7833 -0.2024
10 12 6 3.6516 -0.2206
10 12 7 10.7291 -0.3607
10 12 8 -1.7883 -0.0397
10 12 9 10.0798 -0.2717
10 12 10 -2.4362 0.0704
10 12 11 -1.9566 -0.0232
10 12 12 -3.9400 0.0810
10 12 13 9.2832 0.1899
10 12 14 16.4304 0.0375
10 12 15 -7.1129 0.1722
10 12 16 3.5310 -0.1432
10 12 17 3.1243 0.1105
10 12 18 -10.5190 0.1261
10 12 19 -7.4361 -0.0670
10 12 20 16.3329 0.0670
10 12 21 9.4757 0.0184
10 12 22 5.4527 -0.0424
10 12 23 -3.9145 -0.0243
10 12 24 2.6000 -0.1925
10 12 25 3.4584 0.1186
10 12 26 -8.1702 -0.1799
10 12 27 -2.1405 -0.0206
10 12 28 -3.7541 -0.0045
10 12 29 9.8322 0.0439
10 12 30 16.1118 0.3956
10 12 31 12.7881 -0.0580
10 14 0 -9.8648 -0.3166
10 14 1 -2.2138 0.1754
10 14 2 5.6381 -0.1626
10 14 3 1.0561 0.1494
10 14 4 0.8983 0.0548
10 14 5 6.5392 0.1631
10 14 6 -6.7553 0.2949
10 14 7 1.3914 0.0250
10 14 8 -10.9228 0.3233
10 14 9 -23.1669 -0.0195
10 14 10 20.5272 0.2442
10 14 11 25.2229 -0.2638
10 14 12 13.5035 0.0473
10 14 13 -10.3110 -0.2224
10 14 14 -5.0679 -0.2152
10 14 15 -1.9512 -0.1059
10 14 16 4.6121 -0.2736
10 14 17 -6.1865 0.0753
10 14 18 22.6403 -0.2655
10 14 19 -3.0257 0.1796
10 14 20 10.1133 0.0986
10 14 21 -2.1133 0.0307
10 14 22 -1.6229 0.1416
10 14 23 15.7131 -0.1437
10 14 24 12.7588 0.0234
10 14 25 -10.9770 -0.1370
10 14 26 13.2812 0.0418
10 14 27 -1.5675 0.2314
10 16 0 -2.1644 -0.2156
10 16 1 -1.6681 -0.0922
10 16 2 -13.3678 -0.1457
10 16 3 -21.9873 -0.2300
10 16 4 9.5929 -0.2144
10 16 5 -16.9163 -0.1788
10 16 6 -12.4753 -0.0149
10 16 7 13.0778 -0.1898
10 16 8 -12.2273 0.2823
10 16 9 13.0828 -0.1547
10 16 10 -4.3114 0.3169
10 16 11 -24.3004 0.0583
10 16 12 10.3831 0.2549
10 16 13 -9.3084 0.1262
10 16 14 13.5551 -0.0122
10 16 15 -2.9876 0.2368
10 16 16 -19.7914 -0.2636
10 16 17 13.5011 0.0637
10 16 18 2.9519 -0.3325
10 16 19 -5.5714 -0.0052
10 16 20 -5.7869 0.0570
10 16 21 -5.0398 0.0845
10 16 22 -15.8578 0.1606
10 18 0 4.6006 0.0245
10 18 1 -7.2090 -0.0318
10 18 2 -3.3721 -0.0748
10 18 3 3.3608 0.0456
10 18 4 0.7753 0.0630
10 18 5 8.0063 -0.0377
10 18 6 -1.7335 0.1744
10 18 7 -11.1466 0.0171
10 18 8 9.1570 -0.0537
10 18 9 8.7720 -0.1076
10 18 10 11.7750 -0.1225
10 18 11 -4.0666 -0.1688
10 18 12 -0.6167 -0.1314
10 18 13 -0.1098 0.0485
11 1 0 -63.8159 -3.8530
11 1 1 18.7253 1.2004
11 1 4 37.5812 0.5414
11 1 5 19.0077 3.9267
11 1 6 22.6998 2.2568
11 1 7 34.6285 2.7430
11 1 8 -8.8365 3.0805
11 1 9 15.2441 0.8970
11 1 10 35.0388 2.0568
11 1 11 51.7974 -0.7537
11 1 12 -16.5582 -0.0402
11 1 13 -32.1533 -2.0865
11 1 15 -12.8890 -1.3411
11 1 16 16.6057 -1.7402
11 1 17 8.1781 0.4794
11 1 18 12.6493 -0.6013
11 1 19 10.5161 1.4925
11 1 20 -6.0613 0.1815
11 1 21 -3.2581 1.4202
11 1 22 12.0186 0.5920
11 1 23 1.9035 0.5661
11 1 24 -4.2240 0.7079
11 1 25 -0.2891 -0.2032
11 1 26 -0.5658 0.2313
11 1 27 2.6769 -0.6821
11 1 28 -5.2399 -0.1160
11 1 29 -5.0108 -0.4496
11 1 30 11.9580 -0.3140
11 1 31 9.8066 0.0801
11 1 32 1.7411 -0.5026
11 1 33 8.6789 0.3765
11 1 34 3.6819 -0.3544
11 1 35 -4.5156 0.6049
11 1 36 0.3102 0.1915
11 1 37 11.2252 0.3635
11 1 38 10.7647 -0.0490
11 1 39 -2.9058 -0.2577
11 1 40 13.5430 -0.5030
11 3 0 6.7965 -0.5002
11 3 1 15.2898 1.3873
11 3 2 2.4019 -0.5038
11 3 3 -12.9919 1.8477
11 3 4 11.2322 -1.3056
11 3 5 0.8214 0.5826
11 3 6 -9.8588 -1.8393
11 3 7 -4.8697 -1.6074
11 3 8 23.3405 -0.5096
11 3 9 -11.6441 -2.1468
11 3 10 4.9900 1.3888
11 3 11 21.0077 -0.9854
11 3 12 16.3991 2.4810
11 3 13 30.5946 0.9668
11 3 14 1.2482 1.1764
11 3 15 -5.0233 1.3073
11 3 16 5.9917 -1.0012
11 3 17 0.6956 0.9927
11 3 18 -2.7296 -2.1702
11 3 19 -3.5630 0.0905
11 3 20 4.4197 -1.4228
11 3 21 -2.4025 -0.8107
11 3 22 0.6088 -0.1585
11 3 23 2.4179 -1.1560
11 3 24 8.5569 1.0662
11 3 25 4.4439 -0.3840
11 3 26 6.6827 1.3763
11 3 27 -8.7534 0.3063
11 3 28 2.2328 0.5540
11 3 29 3.6610 0.4428
11 3 30 -5.3478 -0.5266
11 3 31 0.9242 0.2998
11 3 32 -4.1801 -0.7189
11 3 33 -2.1472 0.0994
11 3 34 -4.5281 -0.3281
11 3 35 8.5416 -0.4265
11 3 36 7.2073 -0.0467
11 3 37 4.6848 -0.2014
11 3 38 -1.9223 0.9316
11 3 39 -7.0055 -0.0477
11 3 40 5.9152 1.1532
11 5 0 23.7859 0.4224
11 5 1 8.6000 0.5868
11 5 2 -11.4318 -0.4710
11 5 3 -4.4296 0.6410
11 5 4 -16.1893 -1.1153
11 5 5 6.0242 0.4294
11 5 6 0.1006 0.0811
11 5 7 -4.2810 0.7319
11 5 8 -14.0875 0.1170
11 5 9 -0.2764 0.5497
11 5 10 9.2097 0.4621
11 5 11 -1.6790 -0.9545
11 5 12 -3.2765 0.4701
11 5 13 -3.2648 -1.4946
11 5 14 11.4569 0.2919
11 5 15 -0.0396 -0.9308
11 5 16 1.9136 -0.1159
11 5 17 0.2929 0.1751
11 5 18 -7.2160 -0.4070
11 5 19 -3.9949 1.1063
11 5 20 5.0636 -0.5131
11 5 21 -4.6522 1.2088
11 5 22 -1.4829 -0.3662
11 5 23 -1.3555 0.2930
11 5 24 -4.0999 -0.0799
11 5 25 10.3461 -0.8112
11 5 26 5.2945 0.4371
11 5 27 7.2451 -0.9470
11 5 28 3.5578 0.5588
11 5 29 -2.3902 -0.4979
11 5 30 0.9639 0.2437
11 5 31 5.8735 0.1698
11 5 32 -6.5579 -0.3396
11 5 33 -4.1069 0.6991
11 5 34 2.6656 -0.2200
11 5 35 -7.2764 0.4779
11 5 36 5.0780 -0.3611
11 5 37 10.4163 -0.2025
11 5 38 -4.0014 -0.2108
11 5 39 -4.8071 -0.0973
11 7 0 2.3149 -0.1140
11 7 1 -30.7732 0.1702
11 7 2 -8.0980 -0.7772
11 7 3 -0.0826 0.2041
11 7 4 -9.4034 -0.7261
11 7 5 -5.1216 0.3273
11 7 6 -4.3471 -1.0458
11 7 7 0.1989 0.5082
11 7 8 3.2742 -0.0028
11 7 9 -2.3601 0.1231
11 7 10 -4.7174 0.7938
11 7 11 -6.7701 -0.0923
11 7 12 3.8373 1.0755
11 7 13 -2.7336 -0.3590
11 7 14 -2.1045 0.8059
11 7 15 -1.8250 -0.4921
11 7 16 -3.4795 0.1478
11 7 17 -10.4735 -0.2450
11 7 18 3.3280 -0.9749
11 7 19 -4.4811 0.1369
11 7 20 -9.4137 -1.1549
11 7 21 -1.7928 0.4358
11 7 22 16.0067 -0.6227
11 7 23 8.6681 0.4433
11 7 24 -4.8473 0.2282
11 7 25 -3.1661 0.0948
11 7 26 3.5062 0.6913
11 7 27 -13.1279 -0.4270
11 7 28 -4.8673 0.7897
11 7 29 -10.6115 -0.6615
11 7 30 -11.4773 0.2323
11 7 31 8.2194 -0.4853
11 7 32 -17.5424 -0.3225
11 7 33 3.5478 0.1703
11 7 34 -4.9016 -0.5287
11 7 35 12.3873 0.3258
11 7 36 21.7753 -0.4792
11 7 37 1.4359 0.0986
11 9 0 -6.1300 -0.0892
11 9 1 -1.3814 0.1223
11 9 2 12.5115 -0.4067
11 9 3 -7.2384 -0.1426
11 9 4 -5.1588 -0.3519
11 9 5 12.1634 -0.0024
11 9 6 -9.5829 -0.1553
11 9 7 -1.8436 -0.0666
11 9 8 -5.8279 -0.0816
11 9 9 0.0294 -0.1003
11 9 10 6.8631 -0.1420
11 9 11 -4.2052 -0.2527
11 9 12 5.6172 -0.0947
11 9 13 1.8402 -0.4313
11 9 14 4.4239 0.3159
11 9 15 -2.7442 -0.0010
11 9 16 6.8522 0.2954
11 9 17 5.3758 0.2888
11 9 18 10.5383 0.2435
11 9 19 14.3274 0.0687
11 9 20 1.4327 -0.1743
11 9 21 -0.3829 0.1138
11 9 22 11.0463 -0.3797
11 9 23 -13.9625 0.2737
11 9 24 -6.9688 -0.4396
11 9 25 -1.7411 0.1022
11 9 26 8.5038 -0.2079
11 9 27 2.1408 -0.0674
11 9 28 -12.8747 0.3367
11 9 29 -4.5987 -0.0660
11 9 30 9.9882 0.5712
11 9 31 8.9270 -0.1919
11 9 32 1.1506 0.3588
11 9 33 -6.4227 0.1311
11 9 34 -2.9295 0.2415
11 9 35 -0.9152 0.6913
11 11 0 1.3534 -0.2487
11 11 1 1.4130 -0.0413
11 11 2 4.8731 0.0429
11 11 3 5.9216 0.4528
11 11 4 6.7997 0.0433
11 11 5 2.2810 0.5278
11 11 6 -13.5686 0.1113
11 11 7 3.6568 0.1918
11 11 8 6.8138 -0.0893
11 11 9 -0.4118 0.0401
11 11 10 1.8086 0.0965
11 11 11 -0.5550 -0.2437
11 11 12 -0.5990 0.2121
11 11 13 16.5391 -0.2666
11 11 14 1.5310 -0.0908
11 11 15 -19.2847 -0.3011
11 11 16 -10.7235 0.0127
11 11 17 8.8679 -0.3548
11 11 18 11.4185 -0.0956
11 11 19 -10.8565 -0.0778
11 11 20 6.6181 -0.1191
11 11 21 18.3527 0.1665
11 11 22 7.5837 -0.0633
11 11 23 -5.5651 0.3492
11 11 24 -2.0587 0.0206
11 11 25 -1.5557 0.2719
11 11 26 21.3492 -0.0971
11 11 27 -9.1254 -0.0604
11 11 28 3.7368 -0.0306
11 11 29 25.7297 -0.3478
11 11 30 -2.6752 0.1426
11 11 31 -5.5294 -0.4299
11 11 32 3.2116 0.1916
11 13 0 3.4414 -0.2938
11 13 1 5.1483 0.1338
11 13 2 4.7613 -0.5102
11 13 3 1.6980 -0.1669
11 13 4 14.7317 -0.4110
11 13 5 4.0712 -0.1851
11 13 6 -2.4156 -0.2802
11 13 7 -0.4119 -0.1011
11 13 8 -2.1889 0.1106
11 13 9 -3.5420 -0.2353
11 13 10 -5.6692 0.4043
11 13 11 4.6899 -0.0530
11 13 12 4.2326 0.4609
11 13 13 7.0261 0.0833
11 13 14 15.9485 0.2017
11 13 15 7.8304 0.1170
11 13 16 3.5035 -0.2057
11 13 17 -5.4919 0.1218
11 13 18 5.0340 -0.3650
11 13 19 4.0651 0.0691
11 13 20 15.6571 -0.0722
11 13 21 -2.4229 -0.0999
11 13 22 -1.0545 0.0752
11 13 23 8.4714 -0.1507
11 13 24 6.0468 -0.0884
11 13 25 -1.6541 -0.0852
11 13 26 8.0431 -0.0921
11 13 27 3.3381 0.1255
11 13 28 -9.1118 -0.0116
11 13 29 0.0951 0.1403
11 15 0 -1.4461 0.0906
11 15 1 22.3346 0.1404
11 15 2 13.7184 -0.0021
11 15 3 10.4546 0.2197
11 15 4 5.8538 -0.0707
11 15 5 -6.6138 0.0988
11 15 6 -14.5323 0.0448
11 15 7 -6.5244 -0.1477
11 15 8 -2.6709 0.0015
11 15 9 -7.7064 -0.2195
11 15 10 16.6178 0.0086
11 15 11 23.2470 -0.2727
11 15 12 -17.3505 -0.0304
11 15 13 11.9357 -0.1036
11 15 14 -9.2230 0.0510
11 15 15 -13.3063 0.0336
11 15 16 2.3141 -0.0485
11 15 17 -5.9921 0.1828
11 15 18 21.0833 -0.0989
11 15 19 3.6233 0.1021
11 15 20 16.3510 -0.1164
11 15 21 4.9634 0.1197
11 15 22 -1.8885 0.0024
11 15 23 7.9992 -0.1608
11 15 24 -5.4232 -0.1713
11 17 0 -10.2394 -0.2021
11 17 1 -4.8770 0.0095
11 17 2 -11.8068 -0.2439
11 17 3 -30.8548 -0.0818
11 17 4 -1.4746 -0.1468
11 17 5 8.7848 -0.0052
11 17 6 9.9436 0.0023
11 17 7 10.2429 0.1829
11 17 8 10.5622 0.1573
11 17 9 -15.8350 0.1529
11 17 10 1.2226 0.2725
11 17 11 -11.2134 -0.0794
11 17 12 2.7154 0.2255
11 17 13 -3.8581 -0.2074
11 17 14 -16.6013 0.0020
11 17 15 3.5155 -0.1862
11 17 16 14.2790 -0.1498
11 17 17 11.1148 -0.0778
11 17 18 2.7020 -0.3524
11 19 0 8.3732 -0.1623
11 19 1 5.1545 -0.0194
11 19 2 -2.2594 -0.1410
11 19 3 -10.0224 -0.0467
11 19 4 5.7159 -0.0819
11 19 5 1.8384 -0.0243
12 0 0 -40.2169 -6.4724
12 0 2 -32.1019 -6.6115
12 0 6 43.5282 -3.0774
12 0 8 -29.0818 0.2496
12 0 10 12.8055 4.0506
12 0 12 6.9967 4.5052
12 0 14 -0.7821 1.9639
12 0 16 -44.4784 -1.0216
12 0 18 0.3564 -2.5788
12 0 20 4.3915 -2.3879
12 0 22 5.5553 -0.6505
12 0 24 9.0460 1.3378
12 0 26 2.3272 1.9314
12 0 28 -8.3282 1.4366
12 0 30 -0.7377 0.3125
12 0 32 -0.0208 -0.8294
12 0 34 2.6906 -1.0194
12 0 36 -10.7759 -0.4874
12 0 38 11.9571 0.1190
12 0 40 -12.3274 0.6656
12 2 1 6.6059 -0.3099
12 2 2 3.5907 -1.0726
12 2 3 2.7198 1.7110
12 2 4 11.0974 -0.6837
12 2 5 -7.4681 2.9387
12 2 6 5.9799 1.1463
12 2 7 -15.9464 0.9853
12 2 8 -12.4576 0.4102
12 2 9 -15.7074 -1.3507
12 2 10 15.6004 -0.2981
12 2 11 12.3031 -2.3681
12 2 12 4.3697 -0.3994
12 2 13 2.7284 -1.4313
12 2 14 -23.2378 -0.2058
12 2 15 30.9915 0.1370
12 2 16 13.8974 -0.1737
12 2 17 -12.3714 0.9250
12 2 18 5.4839 0.2764
12 2 19 -2.4805 1.1366
12 2 20 -4.5353 0.1743
12 2 21 -1.4229 -0.1580
12 2 22 -5.1801 -0.0574
12 2 23 -5.5888 -0.9715
12 2 24 3.0007 -0.3050
12 2 25 5.3603 -0.7652
12 2 26 -2.2335 -0.0063
12 2 27 -9.8542 -0.2603
12 2 28 -4.5363 0.0491
12 2 29 -1.1534 0.1152
12 2 30 14.8231 0.0954
12 2 31 5.8631 0.4280
12 2 32 -5.2454 0.0301
12 2 33 5.4968 0.1644
12 2 34 -11.7338 -0.0871
12 2 35 23.5196 -0.1810
12 2 36 -9.7932 -0.2262
12 2 37 6.0857 0.0254
12 2 38 -12.3435 -0.0138
12 2 39 -10.7923 0.1274
12 2 40 15.6557 -0.4083
12 4 0 4.9581 0.6799
12 4 1 38.8585 1.0616
12 4 2 -4.3434 -0.4007
12 4 3 -15.9138 0.3928
12 4 4 -17.0325 -1.2178
12 4 5 -0.3381 0.2163
12 4 6 11.3536 -2.3856
12 4 7 -1.8662 0.6629
12 4 8 5.7334 -1.2334
12 4 9 -4.5114 0.7649
12 4 10 -6.0182 1.1021
12 4 11 -6.6150 0.3750
12 4 12 3.8500 2.5105
12 4 13 10.6953 -0.4041
12 4 14 -3.9902 1.9584
12 4 15 8.4753 -0.9743
12 4 16 15.6637 0.1059
12 4 17 3.7888 -0.6729
12 4 18 -20.7800 -1.6806
12 4 19 5.8765 0.2818
12 4 20 5.0435 -1.6518
12 4 21 -3.2727 0.9808
12 4 22 -2.0526 -0.7457
12 4 23 -1.5771 0.7829
12 4 24 -0.1318 0.4553
12 4 25 1.6962 -0.0391
12 4 26 11.0472 1.2207
12 4 27 3.8065 -0.3745
12 4 28 13.0944 0.9687
12 4 29 -5.4033 -0.5418
12 4 30 -6.6289 0.0740
12 4 31 -1.6966 -0.2331
12 4 32 -4.5259 -0.5881
12 4 33 4.6609 0.1194
12 4 34 2.7897 -0.6052
12 4 35 10.3000 0.7635
12 4 36 -4.3182 -0.2874
12 4 37 -7.1070 -0.2025
12 4 38 -13.3444 0.2642
12 4 39 7.1827 -0.2782
12 6 0 14.7716 0.3994
12 6 1 -14.3407 -0.0301
12 6 2 -8.1026 -0.3345
12 6 3 -1.5608 0.3419
12 6 4 -5.0977 -0.8856
12 6 5 -1.2222 0.5336
12 6 6 4.1855 -0.8526
12 6 7 -1.4322 0.2531
12 6 8 1.8464 -0.5159
12 6 9 2.3540 -0.3345
12 6 10 18.1755 -0.3099
12 6 11 -0.6942 -0.5756
12 6 12 1.8742 0.1238
12 6 13 9.3635 -0.8543
12 6 14 -5.2955 0.9034
12 6 15 -0.0374 -0.2361
12 6 16 -6.6352 0.9735
12 6 17 -0.6497 0.3779
12 6 18 8.2759 0.3011
12 6 19 -12.7436 0.5822
12 6 20 -5.0585 -0.6393
12 6 21 0.2915 0.5699
12 6 22 7.3808 -1.0248
12 6 23 -5.7701 0.2365
12 6 24 -13.9349 -0.6315
12 6 25 -1.0206 -0.0958
12 6 26 7.6762 0.0711
12 6 27 -6.0748 -0.3006
12 6 28 5.7692 0.7435
12 6 29 2.0704 -0.3687
12 6 30 8.3304 0.8111
12 6 31 16.7432 0.0282
12 6 32 -12.3562 0.0001
12 6 33 -18.7783 0.2311
12 6 34 -6.3567 -0.4728
12 6 35 -10.5767 0.3858
12 6 36 18.5942 -0.6945
12 6 37 5.3140 0.2631
12 6 38 -2.0559 -0.6553
12 8 0 -7.3757 0.2496
12 8 1 -16.8710 -0.0817
12 8 2 -6.7126 0.3078
12 8 3 3.5116 -0.0274
12 8 4 -5.4566 -0.2695
12 8 5 -3.1261 0.1159
12 8 6 -8.3586 -0.2587
12 8 7 0.6890 0.4004
12 8 8 -1.5476 -0.2293
12 8 9 -8.8072 0.9942
12 8 10 -5.8627 -0.0716
12 8 11 -2.6477 0.3455
12 8 12 1.5368 0.2305
12 8 13 5.3070 -0.4153
12 8 14 7.9448 0.0764
12 8 15 -4.8712 -0.7607
12 8 16 12.0445 0.2502
12 8 17 6.9338 -0.6593
12 8 18 11.0503 0.0958
12 8 19 -0.9277 -0.2325
12 8 20 1.5980 -0.1934
12 8 21 -8.0262 0.5145
12 8 22 -11.1080 -0.3836
12 8 23 -1.7305 0.8878
12 8 24 -12.4623 -0.3580
12 8 25 -1.4174 0.6844
12 8 26 -3.0832 -0.1422
12 8 27 -14.5087 -0.0807
12 8 28 5.0554 0.0883
12 8 29 4.9438 -0.4931
12 8 30 15.0848 0.4310
12 8 31 -9.7455 -0.6918
12 8 32 -15.2145 0.3366
12 8 33 -6.0226 -0.1708
12 8 34 -0.7554 0.6102
12 8 35 3.6323 0.5487
12 8 36 -1.3906 0.0944
12 10 0 -0.5376 -0.1589
12 10 1 5.1145 -0.2744
12 10 2 1.9910 -0.6604
12 10 3 -7.0615 -0.0489
12 10 4 3.0105 -0.5102
12 10 5 12.3984 0.1811
12 10 6 0.2053 -0.3663
12 10 7 6.9890 0.3187
12 10 8 2.0974 -0.2449
12 10 9 -7.8888 -0.0157
12 10 10 -6.2419 0.0286
12 10 11 3.3866 -0.0383
12 10 12 7.4119 0.2276
12 10 13 4.9785 0.0224
12 10 14 5.7715 0.4619
12 10 15 -3.6836 0.0074
12 10 16 3.2692 0.4462
12 10 17 2.9156 -0.0403
12 10 18 3.6265 0.0253
12 10 19 14.2456 -0.0945
12 10 20 6.6783 -0.4364
12 10 21 3.3816 -0.2958
12 10 22 -7.0962 -0.5033
12 10 23 4.0604 0.0605
12 10 24 -3.1496 -0.3380
12 10 25 1.8094 0.3230
12 10 26 -3.9521 -0.1916
12 10 27 -1.1457 0.2273
12 10 28 4.1731 -0.0952
12 10 29 3.5095 -0.0842
12 10 30 11.7557 0.3585
12 10 31 10.0598 -0.2490
12 10 32 8.9818 -0.0618
12 10 33 -4.8391 -0.6743
12 10 34 7.2501 -0.5619
12 12 0 -5.1557 0.1054
12 12 1 14.1627 0.2820
12 12 2 3.1658 0.2357
12 12 3 -2.5069 0.3317
12 12 4 3.0209 0.0655
12 12 5 5.1052 0.2698
12 12 6 4.5517 -0.1318
12 12 7 -4.1646 0.0271
12 12 8 -1.5766 -0.2065
12 12 9 -2.6887 -0.2414
12 12 10 7.1098 -0.0805
12 12 11 3.7423 -0.2048
12 12 12 -9.1772 0.0100
12 12 13 3.4842 -0.0682
12 12 14 11.8566 0.0896
12 12 15 -2.6782 -0.0235
12 12 16 -16.7686 -0.0776
12 12 17 -11.6211 0.0959
12 12 18 7.9653 -0.0231
12 12 19 -11.3301 0.0568
12 12 20 -6.0629 0.1714
12 12 21 20.9441 0.0856
12 12 22 9.0012 0.1730
12 12 23 15.4148 0.0355
12 12 24 -16.9831 0.0726
12 12 25 8.5388 0.0709
12 12 26 2.9516 -0.1749
12 12 27 -1.7248 0.1310
12 12 28 8.4676 -0.1842
12 12 29 15.2267 0.1451
12 12 30 4.0447 0.0253
12 14 0 1.1463 -0.2264
12 14 1 8.7484 -0.1692
12 14 2 6.2339 -0.3984
12 14 3 14.4415 0.0125
12 14 4 12.2651 -0.2733
12 14 5 3.9273 0.1281
12 14 6 -9.6614 -0.0649
12 14 7 5.7934 0.2063
12 14 8 8.4854 0.1298
12 14 9 4.5031 0.2720
12 14 10 8.3350 0.1708
12 14 11 7.6916 0.1087
12 14 12 -12.6959 0.3322
12 14 13 -9.4334 -0.1448
12 14 14 3.5186 0.2506
12 14 15 -8.3464 -0.1782
12 14 16 7.7312 -0.0198
12 14 17 -1.1362 -0.1862
12 14 18 1.3606 -0.2011
12 14 19 -12.8989 0.1203
12 14 20 2.7034 -0.1532
12 14 21 2.2580 0.1911
12 14 22 14.5359 0.1048
12 14 23 6.6195 0.1142
12 14 24 -1.0308 -0.0151
12 14 25 9.3665 -0.1868
12 14 26 -2.8397 -0.0613
12 16 0 -10.4213 0.0392
12 16 1 12.0172 0.2083
12 16 2 4.4838 -0.1075
12 16 3 -14.8023 0.0383
12 16 4 8.2554 -0.1911
12 16 5 -9.8579 -0.0584
12 16 6 3.2457 -0.3319
12 16 7 -6.5807 -0.0587
12 16 8 6.3807 -0.1667
12 16 9 -13.8312 -0.2325
12 16 10 4.5100 0.0562
12 16 11 -15.0963 -0.1727
12 16 12 23.8192 0.2953
12 16 13 9.9617 -0.1510
12 16 14 -12.7854 0.3536
12 16 15 11.0032 0.0653
12 16 16 -13.9663 0.1862
12 16 17 10.5913 0.1305
12 16 18 -8.9173 -0.1548
12 16 19 16.0820 0.0835
12 16 20 6.7220 -0.1840
12 16 21 -12.2162 0.2684
12 18 0 -8.2095 0.0862
12 18 1 3.4874 0.0797
12 18 2 -16.6091 -0.0239
12 18 3 -4.0683 0.0393
12 18 4 -8.6215 -0.0825
12 18 5 8.0496 0.1026
12 18 6 5.1944 0.1675
12 18 7 4.0304 0.0461
12 18 8 -9.9566 0.1497
12 18 9 -9.1488 0.0906
12 18 10 1.4797 0.0561
12 18 11 8.9154 -0.2015
12 18 12 -11.0130 -0.0751
13 1 0 5.8315 0.1570
13 1 5 27.1212 0.1384
13 1 6 40.3260 -0.4183
13 1 7 0.2835 1.4807
13 1 8 18.7650 0.3283
13 1 10 -0.3290 1.7201
13 1 11 11.9131 1.6483
13 1 12 -25.6486 1.5038
13 1 13 -38.1852 0.3858
13 1 14 15.1038 0.3374
13 1 15 9.8431 -1.0616
13 1 16 7.4383 -0.4677
13 1 17 9.4204 -1.2635
13 1 18 -6.3726 -0.5660
13 1 19 -3.6028 -0.6390
13 1 20 0.6742 -0.4195
13 1 21 7.9452 0.4598
13 1 22 -5.8650 -0.5051
13 1 23 -7.4496 0.8300
13 1 24 7.2171 -0.1737
13 1 25 9.2628 0.7880
13 1 26 5.4462 0.0309
13 1 27 -1.3000 0.2988
13 1 28 -7.4185 0.1073
13 1 29 -15.5721 -0.2623
13 1 30 4.6926 0.1542
13 1 31 0.3055 -0.4568
13 1 32 3.7540 0.0529
13 1 33 -9.5535 -0.4060
13 1 34 -1.4614 -0.4924
13 1 35 20.9891 0.0886
13 1 36 -1.2887 -0.3053
13 1 37 20.2817 0.1625
13 1 38 -2.2985 -0.3838
13 1 39 -3.2092 -0.0344
13 3 0 4.3661 0.5568
13 3 1 10.7210 -0.3892
13 3 2 8.0386 0.7823
13 3 3 19.0485 1.6013
13 3 4 10.9237 0.4162
13 3 5 -1.2505 2.0190
13 3 6 -6.3028 -1.1554
13 3 7 19.1178 1.2338
13 3 8 17.0625 -1.6774
13 3 9 4.8795 -1.2162
13 3 10 8.1063 -1.0040
13 3 11 11.1707 -1.6737
13 3 12 15.3075 1.0272
13 3 13 -7.0080 -1.1351
13 3 14 -27.7630 2.3100
13 3 15 2.9152 0.4402
13 3 16 -7.6095 1.6956
13 3 17 11.5188 1.0352
13 3 18 -3.4249 -0.0160
13 3 19 -4.8265 1.2474
13 3 20 5.5816 -1.2680
13 3 21 -5.7016 0.4606
13 3 22 12.5846 -1.1340
13 3 23 4.7908 -0.5316
13 3 24 -10.2371 -0.3845
13 3 25 -15.8453 -0.7602
13 3 26 -1.9147 0.7087
13 3 27 -5.7210 -0.3084
13 3 28 -5.2109 1.1779
13 3 29 2.5389 0.1565
13 3 30 4.9071 0.6581
13 3 31 4.3612 0.4512
13 3 32 15.3439 0.0775
13 3 33 -1.7648 0.4543
13 3 34 -0.8904 -0.3721
13 3 35 19.6254 0.2053
13 3 36 3.6361 -0.3942
13 3 37 -2.1673 0.2175
13 3 38 -19.1570 0.1390
13 3 39 -5.6290 0.4937
13 5 0 3.9977 1.1161
13 5 1 8.1995 0.1386
13 5 2 7.1130 0.7862
13 5 3 -7.9927 -0.1585
13 5 4 -11.1228 -0.5747
13 5 5 0.4006 -0.0488
13 5 6 -2.3568 -0.6540
13 5 7 0.7045 0.2045
13 5 8 -3.9458 -0.2004
13 5 10 8.9529 -0.0584
13 5 11 -5.0601 0.6807
13 5 12 11.8597 0.2585
13 5 13 8.7484 -0.5686
13 5 14 -4.2750 0.3196
13 5 15 6.3413 -1.4704
13 5 16 -3.6680 0.3137
13 5 17 -3.1030 -1.1501
13 5 18 -2.5915 0.0818
13 5 19 -0.0861 -0.2519
13 5 20 -6.1762 -0.2559
13 5 21 6.1158 0.7155
13 5 22 0.4490 -0.4417
13 5 23 -0.3591 1.0721
13 5 24 3.4455 -0.5737
13 5 25 9.2567 0.4515
13 5 26 9.7512 -0.2573
13 5 27 -3.4549 -0.5255
13 5 28 3.2655 0.1981
13 5 29 -7.2100 -0.8247
13 5 30 4.4514 0.3730
13 5 31 -10.0267 -0.6961
13 5 32 -4.5712 0.3359
13 5 33 -5.3112 -0.0268
13 5 34 9.3166 -0.3144
13 5 35 -0.5790 0.4127
13 5 36 -3.5440 -0.0450
13 5 37 -18.2123 0.2210
13 5 38 -5.9975 0.0443
13 7 0 2.4006 0.4481
13 7 1 1.5878 -0.7310
13 7 2 -2.9859 0.3307
13 7 3 -3.0074 -0.0988
13 7 4 9.6034 -0.1345
13 7 5 -4.6762 -0.1498
13 7 6 1.0504 -0.9397
13 7 7 10.8842 0.4180
13 7 8 4.4026 -1.2972
13 7 9 0.0942 0.3612
13 7 10 4.0157 -0.5909
13 7 11 -1.1513 0.3151
13 7 12 -5.6155 0.2046
13 7 13 -11.6426 0.1313
13 7 14 -1.0897 0.9355
13 7 15 -5.6706 -0.2742
13 7 16 11.2482 1.2407
13 7 17 14.7629 -0.4938
13 7 18 4.8108 0.5680
13 7 19 -0.8584 -0.3543
13 7 20 -2.4781 -0.5642
13 7 21 -3.4919 -0.2245
13 7 22 12.4477 -1.1309
13 7 23 3.6917 0.3888
13 7 24 -10.0286 -0.9660
13 7 25 -19.0388 0.5594
13 7 26 3.2211 -0.2325
13 7 27 0.0362 0.3710
13 7 28 -8.5365 0.4393
13 7 29 16.5200 -0.3490
13 7 30 6.2063 0.6113
13 7 31 -3.1876 -0.6000
13 7 32 -11.2080 0.3573
13 7 33 0.5686 -0.5130
13 7 34 9.1651 -0.1555
13 7 35 -3.6214 -0.0923
13 7 36 3.6263 -0.6875
13 9 0 -5.5326 0.5736
13 9 1 -3.4381 0.1865
13 9 2 -3.8902 0.0967
13 9 3 -2.5781 0.0968
13 9 4 -10.7050 -0.1014
13 9 5 -3.6049 0.0988
13 9 6 -1.5333 -0.1387
13 9 7 -3.6860 0.2843
13 9 8 4.0876 -0.0757
13 9 9 0.1026 0.2245
13 9 10 -5.1099 -0.1311
13 9 11 -7.9932 0.1136
13 9 12 4.6646 -0.3229
13 9 13 -1.7864 -0.2387
13 9 14 -2.6883 -0.0413
13 9 15 -0.6913 -0.4010
13 9 16 48.8123 0.1823
13 9 17 1.3365 0.0388
13 9 18 -13.0007 0.4647
13 9 19 5.1800 0.0248
13 9 20 -2.8126 0.4200
13 9 21 0.3599 0.1054
13 9 22 -6.8411 -0.0132
13 9 23 10.2006 0.2760
13 9 24 -8.8960 -0.4103
13 9 25 15.4341 0.3233
13 9 26 -8.7021 -0.5248
13 9 27 -7.3108 0.1141
13 9 28 -20.6929 -0.4074
13 9 29 -0.5262 -0.1193
13 9 30 -2.5651 0.1803
13 9 31 5.2452 -0.1622
13 9 32 11.9157 0.4417
13 9 33 -16.7619 -0.4345
13 9 34 16.4724 0.3793
13 11 0 1.5898 -0.2651
13 11 1 -0.2643 -0.6052
13 11 2 6.9618 -0.0670
13 11 3 -4.9664 -0.2455
13 11 4 0.2304 0.0565
13 11 5 11.4725 0.2595
13 11 6 10.1590 0.0348
13 11 7 6.8885 0.2526
13 11 8 11.0415 -0.0333
13 11 9 -1.3975 0.2681
13 11 10 -3.1332 -0.2271
13 11 11 7.9709 0.2180
13 11 12 2.1673 0.1399
13 11 13 9.7087 0.1605
13 11 14 -7.9271 0.1910
13 11 15 -0.4780 0.0859
13 11 16 -8.1205 0.1304
13 11 17 2.6525 -0.3967
13 11 18 32.5120 0.1070
13 11 19 2.7105 -0.4382
13 11 20 -19.6922 -0.0237
13 11 21 -10.7406 -0.2313
13 11 22 9.0335 -0.0688
13 11 23 8.9342 0.0408
13 11 24 8.5096 0.0063
13 11 25 9.0065 0.3439
13 11 26 -1.2374 -0.0069
13 11 27 12.7272 0.4568
13 11 28 -4.5875 -0.1451
13 11 29 -9.7103 0.2149
13 11 30 3.9739 0.0936
13 11 31 6.0595 0.0993
13 11 32 -4.6606 0.3587
13 13 0 6.2130 0.2025
13 13 1 1.4574 0.2573
13 13 2 5.8489 -0.0938
13 13 3 1.0211 0.1299
13 13 4 -11.3990 -0.2713
13 13 5 1.0797 -0.0437
13 13 6 1.5065 -0.4584
13 13 7 12.9508 0.0056
13 13 8 -0.3933 -0.5048
13 13 9 -5.8656 -0.1206
13 13 10 8.8229 -0.2479
13 13 11 2.7788 -0.2067
13 13 12 6.0348 0.0966
13 13 13 1.1199 -0.0799
13 13 14 -5.9032 0.3856
13 13 15 7.0948 -0.0625
13 13 16 -0.1063 0.2540
13 13 17 -19.3741 0.0095
13 13 18 11.7084 -0.0836
13 13 19 -16.9618 0.1491
13 13 20 13.8398 -0.1286
13 13 21 -3.6057 0.0940
13 13 22 3.7575 -0.0428
13 13 23 -5.3780 -0.1673
13 13 24 -7.1461 -0.1150
13 13 25 -6.5517 -0.1955
13 13 26 7.9921 -0.1887
13 13 27 13.1075 -0.2093
13 13 28 5.9520 0.0195
13 15 0 -8.0977 -0.0215
13 15 3 -8.4466 0.1008
13 15 4 6.8587 -0.0519
13 15 5 -9.1455 0.3500
13 15 6 -5.8562 0.0451
13 15 7 7.6723 0.2364
13 15 8 32.8759 0.0066
13 15 9 5.2732 0.0761
13 15 10 -16.9480 0.0247
13 15 11 -17.3628 -0.1340
13 15 12 -4.4440 -0.0135
13 15 13 -7.3133 -0.2609
13 15 14 16.9715 0.0324
13 15 15 -10.6974 -0.3116
13 15 16 -13.0530 0.0262
13 15 17 3.2644 -0.0616
13 15 18 -19.9995 -0.1010
13 15 19 16.2423 0.0294
13 15 20 0.2046 -0.1319
13 15 21 0.0086 0.3291
13 15 22 -15.2714 0.1727
13 15 23 -9.4895 0.2375
13 17 0 -9.4531 0.0974
13 17 1 -11.6817 -0.0280
13 17 2 16.0320 -0.1446
13 17 3 0.9219 -0.0913
13 17 4 -6.5366 -0.2293
13 17 5 22.6343 -0.1691
13 17 6 5.5439 -0.2381
13 17 7 0.6858 0.0358
13 17 8 -2.7230 -0.0884
13 17 9 -10.9911 0.2438
13 17 10 4.6551 0.0177
13 17 11 10.4353 0.2247
13 17 12 -8.9091 0.2103
13 17 13 2.0533 0.0889
13 17 14 9.2163 0.3731
13 17 15 -10.3233 -0.1172
13 17 16 14.5258 0.2056
13 17 17 9.6041 -0.1674
14 0 0 0.0174 6.4635
14 0 6 4.1189 -1.8695
14 0 8 -0.7079 -3.0534
14 0 10 39.5100 -2.3138
14 0 12 -14.0528 0.8912
14 0 14 -47.9625 2.3653
14 0 16 11.2538 2.4932
14 0 18 10.0418 1.2961
14 0 20 -10.6562 -0.5441
14 0 22 5.2542 -1.9591
14 0 24 0.6404 -1.6550
14 0 26 -8.7018 -0.3632
14 0 28 10.4148 0.8838
14 0 30 7.1921 1.4421
14 0 34 -8.8493 0.2534
14 0 36 -18.6948 -0.6040
14 0 38 -15.1404 -0.8197
14 2 1 -10.5310 -1.3327
14 2 2 -1.3663 -1.1727
14 2 3 -5.5507 -0.8775
14 2 4 -28.5693 -1.7234
14 2 5 -11.1861 1.4247
14 2 6 -9.9020 -0.3412
14 2 7 15.8272 2.1419
14 2 9 -25.4685 0.9166
14 2 10 6.7969 0.3685
14 2 11 21.8964 -0.9649
14 2 12 -10.8022 -0.2440
14 2 13 26.4084 -1.3840
14 2 14 0.6844 -0.4134
14 2 15 -11.1816 -1.0454
14 2 16 -0.6106 -0.5115
14 2 17 -5.1672 0.0797
14 2 18 -6.4091 -0.1489
14 2 19 -0.8694 0.7924
14 2 20 -16.3378 0.1198
14 2 21 4.7978 0.8168
14 2 22 -8.9106 0.0978
14 2 23 -1.5820 -0.1443
14 2 24 13.3901 -0.1019
14 2 25 3.1945 -0.5644
14 2 26 6.0641 -0.2683
14 2 27 0.3080 -0.3609
14 2 28 -10.5904 -0.2178
14 2 29 11.8654 -0.0247
14 2 30 -14.7304 -0.0787
14 2 32 12.3898 0.1280
14 2 33 -12.3993 0.4041
14 2 34 -2.9723 0.0194
14 2 35 0.6613 0.0230
14 2 36 4.7745 0.1265
14 2 37 -3.9748 0.4403
14 2 38 5.5839 0.1926
14 2 39 0.1892 0.6418
14 4 0 -10.4643 0.5007
14 4 1 9.1323 -0.5352
14 4 2 -5.5345 1.1843
14 4 3 -19.7489 0.2693
14 4 5 2.0406 -0.3253
14 4 6 5.2692 -0.8426
14 4 7 12.4832 -0.2335
14 4 8 3.5319 -2.3004
14 4 9 0.8514 0.3224
14 4 10 -6.4780 -1.7606
14 4 11 12.0254 0.6595
14 4 12 15.9419 0.0884
14 4 13 1.0601 0.5519
14 4 14 8.5333 1.7387
14 4 15 -9.5058 -0.2423
14 4 16 -4.4430 1.9159
14 4 17 -0.1025 -0.8502
14 4 18 -7.9073 0.6134
14 4 19 2.6722 -0.8142
14 4 20 -8.5697 -0.8185
14 4 21 -3.2059 -0.1210
14 4 22 3.9777 -1.2916
14 4 23 1.4217 0.5473
14 4 24 -6.3732 -0.9686
14 4 25 5.4928 0.5543
14 4 26 1.9928 -0.0330
14 4 27 -11.2778 0.1272
14 4 28 -20.6419 0.7804
14 4 29 -9.3505 -0.2801
14 4 30 3.1802 0.7728
14 4 31 -1.8236 -0.6658
14 4 32 9.1660 0.2270
14 4 33 2.4555 -0.3957
14 4 34 -10.7202 -0.1768
14 4 35 -13.3318 -0.1055
14 4 36 6.8526 -0.6894
14 4 37 -15.0907 -0.1776
14 4 38 -8.2642 -0.6258
14 6 0 0.5725 1.1080
14 6 1 -0.3500 -0.4102
14 6 2 7.8615 0.8984
14 6 3 -3.7606 -0.2643
14 6 4 -0.7131 0.1674
14 6 5 1.2412 0.1472
14 6 6 -1.5078 -0.1580
14 6 7 -7.8651 0.7172
14 6 8 8.7770 -0.4529
14 6 9 6.0071 0.5683
14 6 10 9.9317 -0.5537
14 6 11 -4.2839 0.1835
14 6 12 0.9881 -0.7913
14 6 13 -11.1283 -0.6315
14 6 14 -6.3105 -0.0259
14 6 15 -0.5191 -0.9510
14 6 16 -3.9446 0.7262
14 6 17 -4.0432 -0.5101
14 6 18 -4.2245 1.1709
14 6 19 -0.5647 0.0120
14 6 20 14.0662 0.5920
14 6 21 -14.2577 0.4206
14 6 22 -7.9191 -0.2357
14 6 23 9.8164 0.5666
14 6 24 1.5154 -0.7899
14 6 25 3.8982 0.3781
14 6 26 2.3048 -0.7236
14 6 27 -6.2711 0.0236
14 6 28 -0.2445 -0.0981
14 6 29 -1.7032 -0.3699
14 6 30 -7.7114 0.5970
14 6 31 -1.4789 -0.4757
14 6 32 -1.2574 0.8126
14 6 33 1.8752 0.0579
14 6 34 9.6223 0.2192
14 6 35 -7.9516 0.1196
14 6 36 -13.9045 -0.0671
14 6 37 -8.9920 -0.1100
14 8 0 4.4298 0.0403
14 8 1 -7.0278 -0.2353
14 8 2 -4.8518 0.4364
14 8 3 11.2013 -0.3135
14 8 4 1.7039 0.4664
14 8 5 -4.7146 -0.2719
14 8 6 8.9995 -0.1619
14 8 7 6.1865 -0.4243
14 8 8 9.2743 -0.1550
14 8 9 -2.3186 0.4188
14 8 10 4.3170 -0.3793
14 8 11 11.2641 0.8546
14 8 12 1.7927 0.0795
14 8 13 1.2820 0.5546
14 8 14 8.4333 0.0521
14 8 15 -6.9625 0.0586
14 8 16 18.1803 0.2464
14 8 17 -0.0404 -0.5944
14 8 18 13.4265 0.4165
14 8 19 -11.1803 -0.7644
14 8 20 -53.7803 0.3434
14 8 21 7.9075 -0.5111
14 8 22 7.2920 0.0283
14 8 23 7.1936 0.1797
14 8 24 -10.1083 -0.1815
14 8 25 -13.1142 0.8641
14 8 26 -7.7074 -0.4109
14 8 27 24.6293 0.7617
14 8 28 9.2096 -0.1900
14 8 29 13.2912 0.2864
14 8 30 -23.3833 -0.1388
14 8 31 -0.6838 -0.4070
14 8 32 2.4174 0.4116
14 8 33 -27.0270 -0.6772
14 8 34 13.0224 0.6631
14 8 35 2.3018 0.1330
14 10 0 -2.1644 0.5384
14 10 1 -4.4079 -0.3023
14 10 2 -3.0189 0.1093
14 10 3 -4.6027 -0.2524
14 10 4 -5.6082 -0.1213
14 10 5 7.4986 -0.1192
14 10 6 6.7290 -0.0525
14 10 7 -6.5155 0.1763
14 10 8 4.3121 -0.4161
14 10 9 -1.7089 0.1233
14 10 10 -0.1923 -0.5032
14 10 11 -0.0435 -0.0170
14 10 12 0.5028 -0.4014
14 10 13 3.7196 0.1229
14 10 14 -4.7732 -0.0217
14 10 15 11.4371 0.0501
14 10 16 6.6824 0.4220
14 10 17 -4.0268 0.0136
14 10 18 7.1543 0.6186
14 10 19 14.7681 0.0224
14 10 20 -0.4156 0.3113
14 10 21 -2.4596 -0.1560
14 10 22 -4.4804 -0.0591
14 10 23 13.8173 -0.2146
14 10 24 5.9041 -0.4812
14 10 25 -3.8210 0.1157
14 10 26 -2.7769 -0.5579
14 10 27 -0.9298 0.3189
14 10 28 3.1111 -0.4211
14 10 29 -6.6753 0.3393
14 10 30 9.1734 -0.1307
14 10 31 -3.5228 0.2518
14 10 32 -10.2326 0.3478
14 10 33 1.3222 -0.3446
14 12 0 -5.7070 -0.1618
14 12 1 0.5275 -0.1042
14 12 2 -4.4837 0.2317
14 12 3 -8.6511 0.1382
14 12 4 13.7093 0.2655
14 12 5 -5.5135 0.2943
14 12 6 6.0014 0.2708
14 12 7 10.6983 0.3733
14 12 8 6.6089 -0.0322
14 12 9 9.2892 0.1052
14 12 10 7.3404 -0.1155
14 12 11 5.0203 -0.0480
14 12 12 12.1946 -0.0499
14 12 13 6.4476 -0.0559
14 12 14 -8.1434 0.0599
14 12 15 -18.1984 -0.1430
14 12 16 -11.0903 0.0117
14 12 17 -11.9518 -0.0626
14 12 18 8.5018 -0.1327
14 12 19 15.2992 -0.0563
14 12 20 5.3973 0.0855
14 12 21 1.9924 0.0257
14 12 22 4.3688 0.2394
14 12 23 12.3938 0.1025
14 12 24 -4.7168 0.2695
14 12 25 -1.3899 -0.0359
14 12 26 16.3336 0.0396
14 12 27 3.6764 0.0254
14 12 28 2.1414 -0.2340
14 12 29 -0.1772 0.1353
14 14 0 3.6803 0.2166
14 14 1 17.8891 -0.2298
14 14 2 4.0763 -0.1143
14 14 3 4.2352 -0.2425
14 14 4 -2.8806 -0.2092
14 14 5 -8.6010 -0.1177
14 14 6 -6.0474 -0.2541
14 14 7 14.1888 0.0088
14 14 8 12.6932 -0.0650
14 14 9 -3.2492 0.1852
14 14 10 -6.1928 -0.1376
14 14 11 8.9462 0.3175
14 14 12 -9.8526 0.0114
14 14 13 -22.8680 0.1576
14 14 14 4.6087 0.2658
14 14 15 8.3345 0.0851
14 14 16 -11.8243 0.2889
14 14 17 18.3014 -0.1746
14 14 18 -12.5131 0.0098
14 14 19 7.2343 -0.1198
14 14 20 -0.3909 -0.1352
14 14 21 3.3661 0.0505
14 14 22 -8.2385 -0.0528
14 14 23 5.5149 0.1048
14 14 24 -11.5300 0.0738
14 14 25 -1.2934 -0.3225
14 16 0 -12.9783 0.2443
14 16 1 6.4283 0.1243
14 16 2 12.4308 0.2087
14 16 3 -13.4891 0.1663
14 16 4 5.3096 0.1335
14 16 5 4.5144 0.1065
14 16 6 -2.5255 -0.0786
14 16 7 -1.6134 0.1592
14 16 8 -2.8451 -0.3028
14 16 9 7.3160 0.0824
14 16 10 2.6705 -0.3188
14 16 11 -4.0720 -0.1124
14 16 12 -0.7994 -0.1813
14 16 13 7.6418 -0.1515
14 16 14 -6.1726 0.1598
14 16 15 -21.9328 -0.1883
14 16 16 -6.5907 0.2443
14 16 17 -8.5793 -0.1852
14 16 18 -7.8021 0.1979
14 16 19 -2.9514 -0.2614
14 16 20 9.1479 -0.0667
14 18 0 -18.6839 0.0342
14 18 1 -8.7759 -0.0408
14 18 2 -1.1126 0.0409
14 18 3 -0.4542 -0.0902
14 18 4 2.8791 -0.1319
14 18 5 -1.7885 0.0540
14 18 6 6.4195 -0.0374
14 18 7 5.7544 0.1437
14 18 8 0.6453 0.1026
14 18 9 -1.7727 0.2129
14 18 10 10.2215 0.0788
15 1 1 7.5866 -0.3533
15 1 2 6.2566 -0.2879
15 1 5 5.1466 -1.6055
15 1 6 8.3669 -0.6747
15 1 7 43.3899 -1.3976
15 1 8 -6.2729 -0.4012
15 1 10 -19.4291 0.1726
15 1 11 -30.6431 0.2039
15 1 12 11.6282 0.5220
15 1 13 11.5185 1.3496
15 1 14 -14.9173 0.4329
15 1 15 8.7927 1.0019
15 1 16 -1.6931 0.0996
15 1 17 3.4730 -0.0057
15 1 18 0.8197 0.2867
15 1 19 -7.3694 -0.7824
15 1 20 -5.5209 0.4804
15 1 21 -7.4108 -0.9148
15 1 22 -18.5773 0.2538
15 1 23 -12.4373 -0.4349
15 1 24 0.7864 -0.1758
15 1 25 -2.1618 0.1105
15 1 26 2.4502 -0.3705
15 1 27 -9.8125 0.5235
15 1 28 -14.6172 -0.4487
15 1 29 4.2354 0.4785
15 1 30 -3.0554 -0.1054
15 1 31 12.5515 0.1394
15 1 32 41.1929 0.3254
15 1 33 -0.4596 -0.2693
15 1 34 8.9582 0.3414
15 1 35 15.1857 -0.4466
15 1 36 -3.1614 0.2365
15 1 37 -12.9909 -0.0777
15 1 38 5.7962 0.2858
15 1 39 -19.0813 0.4304
15 3 0 19.1420 0.2933
15 3 1 -1.5256 -1.5878
15 3 2 -21.3558 0.9465
15 3 3 3.8893 -0.5478
15 3 4 -14.2630 1.4878
15 3 5 -13.4110 0.8916
15 3 6 2.2055 0.7542
15 3 7 19.7273 2.2515
15 3 8 6.9566 -0.6243
15 3 9 -5.8755 1.0723
15 3 10 -3.4568 -1.7148
15 3 11 1.9790 -0.4108
15 3 12 -14.0712 -1.4671
15 3 13 0.0051 -1.3917
15 3 14 -1.0219 0.3085
15 3 15 4.8157 -1.0128
15 3 16 10.4596 1.7184
15 3 17 -23.3436 -0.1206
15 3 18 -1.5786 1.5749
15 3 19 -11.9486 0.7363
15 3 20 15.5629 0.4450
15 3 21 3.5915 1.0921
15 3 22 -7.7412 -0.6472
15 3 23 -4.3752 0.5489
15 3 24 -1.9854 -0.9751
15 3 25 8.0737 -0.2182
15 3 26 3.6900 -0.6170
15 3 27 5.5288 -0.3978
15 3 28 -10.2585 0.2103
15 3 29 -1.4895 -0.2651
15 3 30 4.0157 0.6114
15 3 31 -2.1904 -0.0079
15 3 32 -3.3196 0.3906
15 3 33 11.9619 0.3375
15 3 34 -0.8740 0.2441
15 3 35 -15.9881 0.2414
15 3 36 11.3006 -0.6282
15 3 37 -19.2317 0.0408
15 3 38 0.0922 -0.7287
15 5 0 0.4100 0.4614
15 5 1 -6.7076 -0.1065
15 5 2 4.6337 0.9406
15 5 3 0.0988 -0.2695
15 5 4 5.4403 0.6008
15 5 5 12.1521 -0.3715
15 5 6 -9.1659 -0.3931
15 5 7 -5.6729 -0.8865
15 5 8 12.2927 -0.2930
15 5 9 15.7077 0.2677
15 5 10 3.4423 -0.3343
15 5 11 1.4579 1.3289
15 5 12 20.2790 0.0530
15 5 13 14.1801 1.0161
15 5 14 -3.8418 0.0820
15 5 15 -4.7311 -0.0868
15 5 16 -0.2613 0.2709
15 5 17 -9.9497 -1.0471
15 5 18 -4.6635 0.3118
15 5 19 2.4545 -1.1678
15 5 20 1.3648 0.2079
15 5 21 -2.3567 -0.4345
15 5 22 0.0785 -0.0593
15 5 23 3.4618 0.4728
15 5 24 -0.2985 -0.3033
15 5 25 -0.4389 0.8818
15 5 26 -1.1798 -0.4735
15 5 27 -11.8883 0.4447
15 5 28 -0.6906 -0.2925
15 5 29 -6.2484 -0.1997
15 5 30 -30.4300 0.0497
15 5 31 11.7420 -0.5745
15 5 32 8.9523 0.3369
15 5 33 1.2010 -0.5870
15 5 34 -2.1788 0.3987
15 5 35 -6.2220 -0.0886
15 5 36 -9.5676 0.1648
15 5 37 -9.8492 0.1630
15 7 0 1.0877 0.1204
15 7 1 2.3383 -0.5930
15 7 2 11.7105 0.7546
15 7 3 -9.0634 -0.4206
15 7 4 -10.3733 0.8971
15 7 5 0.9000 -0.4792
15 7 6 6.0759 0.6743
15 7 7 2.9540 -0.1281
15 7 8 -5.7971 -0.4695
15 7 9 4.3772 0.1305
15 7 10 -4.4143 -1.0406
15 7 11 -4.7987 0.3041
15 7 12 -3.9975 -1.0212
15 7 13 -3.0009 0.4341
15 7 14 16.4807 -0.3543
15 7 15 -3.2189 0.3347
15 7 16 4.8577 0.6549
15 7 17 6.8313 -0.0373
15 7 18 5.1404 1.3025
15 7 19 16.6359 -0.2735
15 7 20 -20.8798 0.9381
15 7 21 -5.3705 -0.4648
15 7 22 -6.1284 0.0274
15 7 23 -7.7095 -0.3183
15 7 24 -2.4450 -0.7831
15 7 25 16.7955 0.3038
15 7 27 13.0592 0.7802
15 7 28 -2.3386 -0.4694
15 7 29 -1.0724 0.5419
15 7 30 2.2469 0.1965
15 7 31 -9.6301 -0.1254
15 7 32 11.0962 0.4240
15 7 33 -0.1585 -0.2190
15 7 34 12.1846 0.7884
15 7 35 -7.6394 -0.1830
15 9 0 -1.0900 0.2827
15 9 1 -6.8212 0.0040
15 9 2 -2.8298 0.4724
15 9 3 1.0545 0.0042
15 9 4 -2.2939 0.1890
15 9 5 0.1516 -0.1404
15 9 6 3.4388 0.0738
15 9 7 10.7536 0.0529
15 9 8 6.5638 0.0408
15 9 9 -7.5462 0.3092
15 9 10 4.9621 0.1081
15 9 11 8.6041 0.4544
15 9 12 5.2550 -0.1927
15 9 13 -5.5516 0.2726
15 9 14 10.4369 -0.3480
15 9 15 10.7278 -0.3135
15 9 16 3.8541 -0.3013
15 9 17 3.9748 -0.2946
15 9 18 -18.2186 -0.0173
15 9 19 -12.6149 -0.2766
15 9 20 3.0101 0.5130
15 9 21 0.7355 -0.2051
15 9 22 -3.5767 0.5388
15 9 24 -0.4507 0.1409
15 9 25 -2.5916 0.2123
15 9 26 -10.8505 -0.2951
15 9 27 2.8288 0.3042
15 9 28 10.4782 -0.5150
15 9 29 -0.5585 0.1602
15 9 30 6.9520 -0.4256
15 9 31 7.4422 -0.2369
15 9 32 -2.2724 -0.1393
15 9 33 -14.0988 -0.7321
15 11 0 8.5901 -0.1031
15 11 1 3.5306 -0.3056
15 11 2 -19.3066 -0.2511
15 11 3 -1.6572 -0.5872
15 11 4 -3.4227 0.1933
15 11 5 -1.7888 -0.1622
15 11 6 -1.2720 0.0819
15 11 7 -0.9757 0.0004
15 11 8 -10.8954 0.1181
15 11 9 5.7669 -0.0156
15 11 10 4.2504 -0.2298
15 11 11 -2.1153 0.1559
15 11 12 0.5658 -0.2518
15 11 13 7.0612 0.1813
15 11 14 16.2740 -0.0400
15 11 15 10.8182 0.5028
15 11 16 -1.3416 0.0320
15 11 17 -17.8676 0.2048
15 11 18 2.0448 0.1985
15 11 19 1.4745 -0.1962
15 11 20 2.0397 0.1031
15 11 21 -6.5238 -0.3397
15 11 22 -2.5275 -0.0083
15 11 23 19.9118 -0.2852
15 11 24 3.6530 0.0438
15 11 25 -3.4727 -0.1618
15 11 26 -9.7856 0.0843
15 11 27 3.6278 0.3258
15 11 28 0.3756 -0.0738
15 11 29 -3.8341 0.5462
15 11 30 -14.9849 -0.2242
15 11 31 11.0479 0.3890
15 13 0 0.8061 0.3115
15 13 1 3.2521 0.0736
15 13 2 -8.8487 0.3297
15 13 3 8.5259 0.2124
15 13 4 3.9939 0.2658
15 13 5 -7.9374 0.1130
15 13 6 3.0309 0.1702
15 13 7 1.3266 0.0916
15 13 8 -0.1386 -0.1603
15 13 9 -20.2915 0.1057
15 13 10 11.2400 -0.3810
15 13 11 33.8924 -0.0818
15 13 12 13.7744 -0.4019
15 13 13 15.6945 -0.0037
15 13 14 -12.3224 -0.1021
15 13 15 -22.5176 -0.0250
15 13 16 -13.3973 0.1820
15 13 17 6.2678 -0.1168
15 13 18 4.1763 0.1924
15 13 19 18.4583 -0.0341
15 13 20 -9.6949 0.0886
15 13 21 -14.9378 0.2395
15 13 22 19.2082 0.2819
15 13 23 -5.9512 0.1089
15 13 24 -3.5705 0.2157
15 13 25 13.8776 -0.0681
15 13 26 9.5650 -0.1946
15 13 27 3.3989 -0.1811
15 15 0 -19.9485 -0.0872
15 15 1 21.1374 -0.3143
15 15 2 10.4938 -0.0010
15 15 3 -7.6281 -0.2537
15 15 4 -6.6306 -0.0806
15 15 5 6.7715 0.0098
15 15 6 17.5747 0.0467
15 15 7 5.2569 0.2580
15 15 8 -9.8615 0.0579
15 15 9 -10.7027 0.3114
15 15 10 7.8048 0.0159
15 15 11 -9.9702 0.2434
15 15 12 6.3989 0.0204
15 15 13 -7.2166 0.1802
15 15 14 6.3800 0.0112
15 15 15 -7.8654 -0.0919
15 15 16 4.5247 0.2350
15 15 17 -1.8477 -0.1755
15 15 18 -8.1552 0.0241
15 15 19 7.1075 -0.1844
15 15 20 -4.8131 -0.1282
15 15 21 1.3971 -0.0190
15 15 22 -14.5947 0.1789
15 17 0 14.4639 0.2903
15 17 1 -20.6113 -0.0196
15 17 2 7.9426 0.2191
15 17 3 4.6723 -0.0009
15 17 4 1.6659 0.0319
15 17 5 4.8385 -0.1695
15 17 6 3.5790 -0.1103
15 17 7 4.2558 -0.1482
15 17 8 -0.0929 -0.2406
15 17 9 10.5899 -0.1005
15 17 10 8.9603 -0.2434
15 17 11 -0.7566 0.1722
15 17 12 5.3380 -0.2449
15 17 13 -10.7817 0.1783
15 17 14 -16.4725 0.1347
15 17 15 -14.8217 0.2317
16 0 0 3.7793 2.6942
16 0 2 11.7219 0.9815
16 0 4 -15.7848 0.8775
16 0 6 5.7556 1.6509
16 0 10 -2.9713 -2.4453
16 0 12 -19.2077 -2.6621
16 0 14 -17.5072 -1.8969
16 0 16 14.6502 -0.2432
16 0 18 -6.5124 1.5051
16 0 20 18.0440 1.9871
16 0 22 15.2677 1.0990
16 0 24 -11.8141 -0.7986
16 0 26 12.6935 -1.6492
16 0 28 -5.7947 -1.3330
16 0 30 -26.7330 -0.3676
16 0 32 12.3396 0.7477
16 0 34 -0.6311 1.0368
16 0 36 0.4364 0.9614
16 0 38 21.2756 0.0542
16 2 0 2.7648 1.0494
16 2 1 8.6517 -0.9036
16 2 2 -7.8289 -0.0414
16 2 3 -7.0728 -1.5222
16 2 4 -1.0579 -1.0355
16 2 5 -17.9070 -0.1438
16 2 6 7.9317 -1.1613
16 2 7 3.5147 1.5346
16 2 8 0.4775 -0.2054
16 2 9 14.7397 1.9473
16 2 10 -15.4011 0.4570
16 2 11 0.8629 0.7101
16 2 12 9.6497 0.5165
16 2 13 -2.8263 -0.5400
16 2 14 -3.0679 -0.0261
16 2 15 -8.4422 -0.8457
16 2 16 2.7108 -0.3311
16 2 17 6.4990 -0.5359
16 2 18 -13.8195 -0.5048
16 2 19 -2.2110 0.2565
16 2 20 2.5333 -0.2649
16 2 21 -14.2156 0.8567
16 2 22 -2.4980 0.0863
16 2 23 -2.6590 0.5771
16 2 24 1.0431 0.1943
16 2 25 3.9871 -0.1453
16 2 26 -2.3647 0.1426
16 2 27 12.6979 -0.4253
16 2 28 -8.9257 -0.0783
16 2 29 -0.5005 -0.1736
16 2 30 1.8337 -0.2232
16 2 31 -7.5435 -0.0185
16 2 32 9.7172 -0.1266
16 2 33 -2.2418 0.3265
16 2 34 -6.1532 0.2670
16 2 35 10.5889 0.0945
16 2 36 21.8181 -0.0383
16 2 37 -2.4694 0.0659
16 2 38 -0.1965 0.1393
16 4 0 5.9196 -0.5373
16 4 1 -25.3657 -1.2873
16 4 2 11.5166 0.5093
16 4 3 -0.1324 0.0700
16 4 4 12.7700 1.6325
16 4 5 -7.7977 -0.1685
16 4 6 -20.2217 1.2669
16 4 7 10.0056 -0.4996
16 4 8 2.6900 -0.2685
16 4 9 0.3293 -0.4810
16 4 10 -14.9429 -1.7107
16 4 11 -6.0748 0.0413
16 4 12 2.8829 -1.7522
16 4 13 6.9178 0.6521
16 4 14 -2.3309 -0.5282
16 4 15 10.4808 0.5986
16 4 16 -1.0449 1.0327
16 4 17 -17.4559 0.0566
16 4 18 -9.0473 1.5155
16 4 19 -4.5696 -0.5478
16 4 20 -4.8904 0.9020
16 4 21 4.6405 -0.6736
16 4 22 4.0036 -0.1829
16 4 23 0.3962 -0.2799
16 4 24 -7.1973 -0.8078
16 4 25 -0.5370 0.2218
16 4 26 10.4446 -0.9209
16 4 27 -6.7073 0.4035
16 4 28 -14.9970 -0.2799
16 4 29 -6.6713 0.2280
16 4 30 -2.9179 0.2909
16 4 31 10.7271 -0.0757
16 4 32 -13.2201 0.4790
16 4 33 5.9980 -0.5004
16 4 34 -3.8282 0.3450
16 4 35 -7.5164 0.1219
16 4 36 8.1546 -0.0853
16 4 37 -6.5791 0.2759
16 6 0 4.3742 0.1264
16 6 1 -0.3957 -0.1463
16 6 2 15.7336 0.7936
16 6 3 4.6450 -0.5827
16 6 4 -1.2000 0.6923
16 6 5 1.0624 -0.7144
16 6 6 7.8576 0.4039
16 6 7 -3.4276 -0.2694
16 6 8 8.1486 0.1645
16 6 9 19.1042 0.4495
16 6 10 -11.1142 -0.0178
16 6 11 -4.7824 0.7834
16 6 12 3.5028 -0.7224
16 6 13 9.0507 0.5386
16 6 14 6.8179 -0.8608
16 6 15 -5.5930 -0.4625
16 6 16 7.1414 -0.4833
16 6 17 -8.3608 -0.8862
16 6 18 5.5094 0.4825
16 6 19 -1.5677 -0.6873
16 6 20 3.6670 1.0179
16 6 21 -0.0345 -0.2150
16 6 22 -3.8358 0.7918
16 6 23 7.3559 0.1570
16 6 24 -11.0221 0.1101
16 6 25 -4.0327 0.4564
16 6 26 -23.2473 -0.5347
16 6 27 -7.6967 0.3661
16 6 28 5.9662 -0.7270
16 6 29 -7.2842 0.0528
16 6 30 4.9176 -0.2191
16 6 31 -6.4433 -0.4777
16 6 32 -1.3890 0.3554
16 6 33 -10.7306 -0.4399
16 6 34 -2.3919 0.8352
16 6 35 3.9989 -0.1907
16 6 36 -10.8745 0.7798
16 8 0 7.3596 -0.4054
16 8 1 6.0903 0.0692
16 8 2 -5.1143 -0.1302
16 8 3 4.3336 -0.1100
16 8 4 -2.5029 0.6320
16 8 5 -7.8954 -0.2163
16 8 6 4.0083 0.3766
16 8 7 0.0172 -0.6762
16 8 8 2.0933 0.0901
16 8 9 6.0028 -0.6869
16 8 10 2.3181 -0.2930
16 8 11 12.4768 0.1591
16 8 12 6.3871 -0.1957
16 8 13 -1.1641 0.4883
16 8 14 5.2868 -0.1046
16 8 15 -2.0233 0.7818
16 8 16 1.9382 -0.1223
16 8 17 -3.7128 0.2987
16 8 18 -3.9378 0.1382
16 8 19 -1.8307 -0.2926
16 8 20 -3.3683 0.3247
16 8 21 3.1701 -0.8868
16 8 22 0.6507 0.2878
16 8 23 -10.7206 -0.7868
16 8 24 -10.1216 0.1241
16 8 26 -0.4260 -0.2378
16 8 27 1.6506 0.6443
16 8 28 -2.6709 -0.3657
16 8 29 2.1818 0.8282
16 8 30 -21.3537 -0.3552
16 8 31 -2.5844 0.4050
16 8 32 20.7343 -0.5675
16 8 33 -8.9348 -0.5754
16 8 34 10.1040 -0.2313
16 10 0 4.3663 0.4589
16 10 1 2.2847 0.1238
16 10 2 8.2761 0.3961
16 10 3 3.8612 -0.2218
16 10 4 3.8558 0.1670
16 10 5 -7.6047 -0.2609
16 10 6 3.7348 0.4472
16 10 7 5.5483 -0.1197
16 10 8 -7.1263 0.3033
16 10 9 -3.2036 0.1607
16 10 10 -6.4429 0.0693
16 10 11 -2.8272 -0.0677
16 10 12 8.3469 -0.4674
16 10 13 -8.1147 0.0772
16 10 14 5.9683 -0.6153
16 10 15 9.8330 0.1441
16 10 16 -3.2313 -0.2997
16 10 17 2.2637 0.1360
16 10 18 -4.2354 0.2342
16 10 19 15.0787 0.1110
16 10 20 -19.7704 0.5469
16 10 21 -4.6694 0.0230
16 10 22 9.1001 0.5828
16 10 23 -5.3662 -0.2851
16 10 24 -0.7931 0.2671
16 10 25 -1.9586 -0.1864
16 10 26 3.5346 -0.2045
16 10 27 -4.0616 0.0605
16 10 28 8.3099 -0.4575
16 10 29 7.5133 0.4161
16 10 30 -11.0140 -0.2717
16 10 31 7.3438 0.6460
16 10 32 -5.1599 0.4579
16 12 0 2.1337 -0.4204
16 12 1 0.8650 -0.3889
16 12 2 10.0035 -0.1584
16 12 3 3.0489 -0.2393
16 12 4 4.2588 0.0256
16 12 5 -0.2289 -0.1239
16 12 6 4.2824 0.3120
16 12 7 5.4350 0.1283
16 12 8 1.1696 0.2384
16 12 9 -17.9790 0.1785
16 12 10 -13.7830 0.0281
16 12 11 2.4895 0.0676
16 12 12 -9.6018 -0.0990
16 12 13 -4.6135 0.1342
16 12 14 7.6096 -0.0483
16 12 15 7.8547 0.0241
16 12 16 4.6282 0.0323
16 12 17 11.6144 -0.0683
16 12 18 -7.7022 -0.2926
16 12 19 21.5467 -0.1492
16 12 20 5.0398 -0.2647
16 12 21 -11.5258 -0.2177
16 12 22 -0.1457 0.0199
16 12 23 -8.7619 -0.0355
16 12 24 12.1257 0.2334
16 12 25 -25.6238 0.0173
16 12 26 -1.0947 0.2627
16 12 27 0.4649 -0.0347
16 12 28 1.7621 0.1168
16 14 0 -9.6416 0.3152
16 14 1 8.8017 0.0729
16 14 2 -2.5704 0.0952
16 14 3 3.8857 -0.1494
16 14 4 -0.2680 0.0773
16 14 5 -0.8456 -0.2436
16 14 6 -8.7623 -0.0717
16 14 7 -4.8263 -0.2130
16 14 8 -12.7525 -0.0571
16 14 9 12.2767 -0.2146
16 14 10 -0.4591 -0.1990
16 14 11 -14.4776 0.0717
16 14 12 7.4627 -0.3151
16 14 13 -10.4838 0.1018
16 14 14 15.9100 -0.1181
16 14 15 -0.9690 0.1913
16 14 16 -1.7823 0.0448
16 14 17 1.8361 0.0658
16 14 18 2.8584 0.1360
16 14 19 4.8781 -0.1858
16 14 20 -3.9812 -0.0398
16 14 21 16.8960 -0.0493
16 14 22 -6.2868 0.0280
16 14 23 -4.2526 0.3009
16 14 24 4.4658 0.1045
16 16 0 12.1545 0.0177
16 16 1 -5.7770 -0.1645
16 16 2 4.6236 0.1074
16 16 3 -8.9801 -0.0741
16 16 4 14.0828 0.3244
16 16 5 -12.8115 0.1009
16 16 6 9.0103 0.3750
16 16 7 18.1311 0.0795
16 16 8 -10.2902 0.1168
16 16 9 -4.2708 0.3080
16 16 10 7.6204 -0.1440
16 16 11 5.4911 0.0908
16 16 12 9.8798 -0.3587
16 16 13 -4.8352 0.1371
16 16 14 -8.4434 -0.2364
16 16 15 1.2839 0.1247
16 16 16 -8.3793 -0.0455
16 16 17 -4.1487 -0.0086
16 16 18 6.0963 0.1535
16 18 0 -3.8121 0.0332
16 18 1 1.4477 -0.1800
16 18 2 11.2677 0.0664
16 18 3 -4.2857 -0.2390
16 18 4 -1.6258 -0.0761
16 18 5 -3.2134 -0.1158
16 18 6 2.0288 -0.1359
17 1 0 6.3225 2.0458
17 1 1 -3.8337 -1.1261
17 1 2 1.9715 0.5645
17 1 3 -2.5620 0.6866
17 1 4 -5.1641 -0.6473
17 1 5 19.8443 0.4592
17 1 6 -14.6001 -0.8959
17 1 7 -0.5881 -0.4811
17 1 8 -2.9397 0.0236
17 1 9 -9.8044 -1.1471
17 1 10 2.9278 0.5862
17 1 11 -8.0231 -1.5653
17 1 12 11.1051 0.5413
17 1 13 9.9659 -0.6932
17 1 14 -5.8420 0.2703
17 1 15 4.7396 0.5685
17 1 16 -2.0571 -0.4318
17 1 17 -4.7376 1.0555
17 1 18 -5.5521 -0.5593
17 1 19 -8.1703 0.6407
17 1 20 -9.9221 0.2408
17 1 21 1.8934 -0.0031
17 1 22 7.6288 0.7790
17 1 23 2.1103 -0.6476
17 1 24 4.7514 0.9779
17 1 25 8.8265 -0.7940
17 1 26 0.8821 0.4448
17 1 27 3.2221 -0.5041
17 1 28 7.3924 -0.2182
17 1 29 17.6993 0.2654
17 1 30 9.9452 -0.7734
17 1 31 -3.7709 0.4623
17 1 32 5.1252 -0.2708
17 1 33 4.9168 0.4272
17 1 34 -29.3624 0.1862
17 1 35 3.0520 0.1286
17 1 36 3.7069 0.4420
17 1 37 -12.2164 -0.0225
17 3 0 -15.8527 -0.5148
17 3 1 -3.0824 -0.7247
17 3 2 -6.0597 -0.3803
17 3 3 12.1295 -1.6741
17 3 4 -2.4758 0.4918
17 3 5 -5.9623 -1.0024
17 3 6 10.1116 1.1487
17 3 7 -2.4894 0.5774
17 3 8 1.4626 0.7963
17 3 9 6.2933 1.7807
17 3 10 -27.5941 -0.2574
17 3 11 -16.1946 1.0844
17 3 12 -14.7597 -1.6872
17 3 13 -3.7612 -0.0002
17 3 14 6.4605 -1.5380
17 3 15 -2.7809 -0.9193
17 3 16 4.9638 -0.3834
17 3 17 -2.5462 -0.9793
17 3 18 3.7756 0.8763
17 3 19 14.5912 -0.3518
17 3 20 -10.1427 1.0164
17 3 21 -7.8208 0.3459
17 3 22 -13.4176 0.5464
17 3 23 -5.4540 0.7774
17 3 24 -9.2253 -0.2718
17 3 25 -4.9936 0.3878
17 3 26 -5.1373 -0.7541
17 3 27 9.7382 -0.0243
17 3 28 24.4852 -0.7775
17 3 29 -1.8518 -0.2849
17 3 30 -3.7971 -0.0596
17 3 31 -7.0855 -0.2425
17 3 32 -10.7763 0.1300
17 3 33 -8.2461 -0.2605
17 3 34 23.3170 0.0362
17 3 35 -8.6612 0.0308
17 3 36 7.3739 0.0302
17 3 37 2.5903 -0.2664
17 5 0 1.9333 -0.5101
17 5 1 8.8730 0.0043
17 5 2 -3.8497 0.2749
17 5 3 7.2041 0.1070
17 5 4 2.3582 0.8334
17 5 5 -1.8178 0.1621
17 5 6 0.4689 0.2815
17 5 7 -3.8943 -0.7010
17 5 8 7.5693 -0.1321
17 5 9 3.4452 -0.9423
17 5 10 1.5052 -0.3200
17 5 11 -5.1433 0.2511
17 5 12 -14.1732 -0.1772
17 5 13 -1.3430 1.1133
17 5 14 -4.1112 -0.0491
17 5 15 0.0693 0.9872
17 5 16 5.2104 0.0225
17 5 17 -6.9811 0.2551
17 5 18 -10.6424 0.1934
17 5 19 -2.6532 -0.6444
17 5 20 1.2817 0.3554
17 5 21 5.9088 -0.9356
17 5 22 4.8038 0.2038
17 5 23 -5.4634 -0.4808
17 5 24 -3.3915 0.1598
17 5 25 4.0258 0.3769
17 5 26 -0.4766 -0.1669
17 5 27 -11.1596 0.6697
17 5 28 -12.2237 -0.3243
17 5 29 -7.0165 0.5086
17 5 30 -3.7932 -0.3320
17 5 31 -2.3649 0.0646
17 5 32 22.1891 0.0227
17 5 33 0.3790 -0.3351
17 5 34 -16.5067 -0.0032
17 5 35 10.3966 -0.1808
17 5 36 9.3299 -0.3173
17 7 0 5.8281 -0.4243
17 7 1 3.6404 0.4071
17 7 2 3.9511 -0.1479
17 7 3 9.2019 -0.0542
17 7 4 -0.8773 0.3253
17 7 5 3.2512 -0.3153
17 7 6 -8.1800 1.1381
17 7 7 0.1166 -0.4249
17 7 8 1.4188 0.9180
17 7 9 -1.8733 -0.2319
17 7 10 -7.1296 0.2880
17 7 11 9.6052 -0.1426
17 7 12 -7.0996 -0.6356
17 7 13 15.4191 0.1007
17 7 14 1.7701 -1.1338
17 7 15 10.2379 0.3986
17 7 16 -2.0381 -0.7599
17 7 17 2.8117 0.4326
17 7 18 5.9688 0.2216
17 7 19 -9.3338 0.2209
17 7 20 -4.7810 1.0771
17 7 21 -9.0807 -0.1203
17 7 22 8.0699 1.0736
17 7 23 22.8092 -0.5888
17 7 24 -3.2063 0.3682
17 7 25 -5.3451 -0.4353
17 7 26 -15.3561 -0.3104
17 7 27 -8.9296 0.1863
17 7 28 10.2978 -0.7171
17 7 29 16.1858 0.7641
17 7 30 -16.0879 -0.5269
17 7 31 -9.7779 0.6193
17 7 32 0.3377 -0.1235
17 7 33 -0.4435 -0.0245
17 7 34 4.4563 0.5440
17 9 0 6.3296 -0.4491
17 9 1 -8.3374 -0.0427
17 9 2 3.0673 0.0842
17 9 3 8.3047 0.0559
17 9 4 -0.8705 0.1967
17 9 5 -2.3552 -0.2018
17 9 6 1.1786 0.0943
17 9 7 0.9519 -0.3880
17 9 8 3.0445 0.2007
17 9 9 2.1147 -0.2264
17 9 10 3.2165 0.2191
17 9 11 2.6559 0.1029
17 9 12 3.9348 0.2573
17 9 13 -2.7694 0.5628
17 9 14 9.4465 -0.1123
17 9 15 12.8477 0.2955
17 9 16 -11.7175 -0.3268
17 9 17 8.8348 -0.0322
17 9 18 21.5261 -0.5647
17 9 19 19.0730 -0.1966
17 9 20 -17.0975 -0.0357
17 9 21 12.5305 -0.3475
17 9 22 -7.5370 0.3838
17 9 23 -7.2994 -0.3671
17 9 24 -17.1371 0.6288
17 9 25 4.5506 -0.0872
17 9 26 0.9002 0.3798
17 9 27 -11.5494 0.1192
17 9 28 16.6002 -0.1254
17 9 29 -15.9370 0.3698
17 9 30 -4.1033 -0.3634
17 9 31 -2.5951 0.4502
17 9 32 -6.1854 -0.4613
17 11 0 -16.4066 0.0994
17 11 1 -2.1403 0.3154
17 11 2 -7.1134 -0.3562
17 11 3 5.1698 -0.2048
17 11 4 5.5779 -0.1265
17 11 5 3.8311 -0.2599
17 11 6 1.2440 0.1587
17 11 7 5.8774 -0.0229
17 11 8 1.5749 0.3278
17 11 9 -9.8960 -0.2300
17 11 10 2.4673 0.0738
17 11 11 4.1261 -0.2148
17 11 12 -9.3345 -0.2146
17 11 13 -11.0919 -0.1389
17 11 14 -6.9481 -0.1434
17 11 15 -9.6088 0.2636
17 11 16 -6.1021 -0.2050
17 11 17 -8.1072 0.5523
17 11 18 -3.2235 0.0032
17 11 19 13.7798 0.3046
17 11 20 9.6182 0.0585
17 11 21 7.8661 0.0181
17 11 22 5.8980 0.0042
17 11 23 0.4818 -0.2748
17 11 24 18.5202 0.0327
17 11 25 2.1371 -0.5207
17 11 26 0.9780 0.0176
17 11 27 -3.7756 -0.4289
17 11 28 -2.2620 -0.1810
17 11 29 -8.9655 -0.1301
17 13 0 -0.2719 -0.0709
17 13 1 4.9570 -0.0732
17 13 2 -3.2164 0.0823
17 13 3 -4.4392 -0.0338
17 13 4 4.6210 0.1957
17 13 5 7.2570 0.1284
17 13 6 -13.0183 0.4071
17 13 7 -4.3448 -0.0265
17 13 8 12.2326 0.3746
17 13 9 23.4730 0.0760
17 13 10 0.3451 0.1373
17 13 11 3.8094 -0.0087
17 13 12 -10.5676 -0.1836
17 13 13 -32.5117 0.0212
17 13 14 -3.1551 -0.3320
17 13 15 -4.6868 0.1539
17 13 16 8.3006 -0.1512
17 13 17 -6.5572 0.0007
17 13 18 7.2942 -0.0400
17 13 19 -0.5852 -0.1080
17 13 20 2.4155 -0.0617
17 13 21 2.7947 0.0329
17 13 22 -13.0238 -0.0115
17 13 23 -0.5347 0.2427
17 13 24 -14.9572 0.3500
17 13 25 9.7674 0.1038
17 13 26 0.6287 0.1033
17 15 0 -4.7856 -0.0800
17 15 1 9.1565 -0.1014
17 15 2 -10.9033 -0.0572
17 15 3 -9.0702 -0.3332
17 15 4 22.5430 -0.1143
17 15 5 -2.9720 -0.3058
17 15 6 6.2336 -0.0797
17 15 7 -7.5879 -0.1319
17 15 8 -0.3509 0.0882
17 15 9 -6.9079 0.0428
17 15 10 18.4461 -0.0037
17 15 11 -8.4987 0.1309
17 15 12 -10.6777 -0.0272
17 15 13 3.7219 0.1911
17 15 14 13.3008 -0.1067
17 15 15 13.2257 0.2323
17 15 16 -7.3461 0.0465
17 15 17 9.6238 -0.0266
17 15 18 -10.7681 -0.0019
17 15 19 7.0982 -0.1886
17 15 20 8.1997 -0.3259
17 17 0 14.2906 -0.0153
17 17 1 5.6691 0.0705
17 17 2 -2.5567 0.1388
17 17 3 14.3246 0.0897
17 17 4 -5.5594 0.2910
17 17 5 11.6060 -0.0271
17 17 6 13.9789 0.2851
17 17 7 -2.6119 -0.0918
17 17 8 -2.4776 0.2268
17 17 9 -17.6948 -0.2460
17 17 10 -14.2403 -0.0647
17 17 11 10.8056 -0.1323
17 17 12 2.4654 -0.4614
18 0 0 11.8217 0.4514
18 0 2 7.8359 -0.3562
18 0 4 7.7756 -1.9274
18 0 6 -0.4887 0.3808
18 0 8 -3.6777 2.3545
18 0 10 -27.9453 2.5186
18 0 12 2.3861 0.3480
18 0 14 5.4352 -1.3821
18 0 16 4.5690 -2.4664
18 0 18 3.7539 -1.7118
18 0 20 -10.7652 -0.0093
18 0 22 -15.4972 1.8896
18 0 24 -1.5024 1.8123
18 0 26 -4.6815 0.5714
18 0 28 -7.0195 -0.8495
18 0 30 4.1500 -1.4667
18 0 32 20.2759 -1.2491
18 0 34 4.4332 -0.0547
18 0 36 -19.1061 0.9744
18 2 0 -2.2416 1.0581
18 2 1 1.3968 0.1256
18 2 2 -4.0290 1.1991
18 2 3 -7.5168 -1.0778
18 2 4 -5.7645 0.2520
18 2 5 4.0640 -0.9787
18 2 6 3.4521 -0.6158
18 2 7 -4.1861 0.1741
18 2 8 -2.0457 -0.7222
18 2 9 21.6548 1.4954
18 2 10 4.5916 -0.1051
18 2 11 -6.1160 1.5238
18 2 12 4.6351 0.5186
18 2 13 -10.7277 0.3370
18 2 14 -0.7647 0.6121
18 2 15 -4.0858 -0.4733
18 2 16 0.9098 0.3360
18 2 17 -4.4274 -0.7911
18 2 18 6.4450 -0.0829
18 2 19 17.3240 -0.3352
18 2 20 2.1742 -0.3717
18 2 21 11.9656 0.3218
18 2 22 15.6220 -0.2594
18 2 23 -5.3412 0.7967
18 2 24 -5.7936 0.0762
18 2 25 6.3000 0.3747
18 2 26 2.2061 0.3633
18 2 27 -2.8489 -0.2504
18 2 28 23.2358 0.1954
18 2 29 3.7010 -0.4022
18 2 30 13.1391 -0.0046
18 2 31 -5.8656 -0.2103
18 2 32 -6.9197 -0.1540
18 2 33 -10.9065 -0.2233
18 2 34 16.7264 -0.2260
18 2 35 6.4979 -0.0243
18 2 36 -2.3975 -0.3521
18 4 0 1.2089 -0.5802
18 4 1 -17.5904 -0.4021
18 4 2 7.2362 -1.0009
18 4 3 5.2638 -0.1467
18 4 4 -11.4096 0.0271
18 4 5 4.9233 0.3007
18 4 6 -0.6365 1.4297
18 4 7 7.8739 0.2814
18 4 8 -1.3234 1.3012
18 4 9 -5.0109 -0.2356
18 4 10 4.5548 0.2359
18 4 11 -3.7249 -0.3740
18 4 12 -10.2153 -0.9990
18 4 13 -7.5957 -0.1372
18 4 14 10.0951 -1.6611
18 4 15 -11.0326 0.4583
18 4 16 6.1576 -0.7816
18 4 17 -3.4003 0.6023
18 4 18 -4.7342 0.2661
18 4 19 10.9973 0.3075
18 4 20 10.5464 0.9935
18 4 21 2.2044 -0.2798
18 4 22 -15.4708 0.7484
18 4 23 0.3856 -0.3863
18 4 24 4.1877 0.1559
18 4 25 0.5464 -0.2612
18 4 26 -10.9668 -0.4108
18 4 27 0.0778 0.2272
18 4 28 13.7987 -0.5862
18 4 29 9.1898 0.3383
18 4 30 -9.5687 -0.3125
18 4 31 -25.8684 0.3673
18 4 32 -3.6597 0.0669
18 4 33 11.0616 0.3095
18 4 34 -15.0186 0.2790
18 4 35 -8.1524 0.0245
18 4 36 14.0524 0.4177
18 6 0 0.0147 -0.7806
18 6 1 10.2564 0.5859
18 6 2 -7.4356 -0.2324
18 6 3 3.5949 0.0815
18 6 4 -9.4995 0.3741
18 6 5 8.9252 -0.4405
18 6 6 -3.9346 0.1794
18 6 7 -4.5437 -0.8064
18 6 8 4.9731 0.3974
18 6 9 -5.1898 -0.3521
18 6 10 -3.7596 0.4678
18 6 11 -2.2895 0.2303
18 6 12 -2.5440 0.2669
18 6 13 1.4526 1.0292
18 6 14 -3.5433 -0.4577
18 6 15 2.8676 0.6667
18 6 16 -2.6782 -0.9201
18 6 17 -5.1574 -0.1055
18 6 18 6.8768 -0.7905
18 6 19 -11.2163 -0.6921
18 6 20 -10.4014 0.0266
18 6 21 -0.3058 -0.6518
18 6 22 -13.9617 0.6904
18 6 23 10.2195 -0.4626
18 6 24 3.2691 0.7095
18 6 25 -3.8541 -0.0810
18 6 26 3.5892 0.2876
18 6 27 -2.6202 0.3433
18 6 28 -6.0749 -0.3732
18 6 29 -1.7024 0.3111
18 6 30 -8.0214 -0.6842
18 6 31 14.3705 0.0286
18 6 32 -6.2621 -0.3766
18 6 33 -14.2077 -0.0016
18 6 34 8.5459 0.0383
18 8 0 6.2947 -0.4473
18 8 1 4.4941 0.2641
18 8 2 4.6926 -0.7156
18 8 3 -1.8644 0.3122
18 8 4 6.0135 -0.2733
18 8 5 7.3731 0.3207
18 8 6 0.0854 0.3162
18 8 7 -4.4701 0.0504
18 8 8 3.0417 0.3517
18 8 9 -5.7371 -0.7884
18 8 10 -0.5345 0.0879
18 8 11 -5.2039 -0.7288
18 8 12 0.2138 -0.1743
18 8 13 -2.6877 -0.2844
18 8 14 -10.2013 -0.1254
18 8 15 4.7425 0.2969
18 8 16 2.7974 -0.2916
18 8 17 7.4291 0.7744
18 8 18 -2.3063 -0.2316
18 8 19 4.4435 0.6345
18 8 20 -1.8988 -0.0314
18 8 21 6.0691 -0.0543
18 8 22 -2.8110 0.2894
18 8 23 8.4278 -0.6910
18 8 24 2.4007 0.3123
18 8 25 -13.9068 -0.9285
18 8 26 -20.0529 0.2135
18 8 27 -9.9218 -0.3310
18 8 28 26.7293 -0.1337
18 8 29 10.6654 0.3700
18 8 30 2.3168 -0.3579
18 8 31 -18.4279 0.7423
18 8 32 -2.2312 -0.6643
18 8 33 15.6454 -0.1159
18 10 0 4.6897 -0.1851
18 10 1 -3.8095 0.4513
18 10 2 -4.4705 0.0003
18 10 3 -5.9828 0.1755
18 10 4 -7.1333 -0.0892
18 10 5 6.2799 -0.0850
18 10 6 -3.1457 0.1124
18 10 7 0.0435 -0.3293
18 10 8 -3.0219 0.3612
18 10 9 -6.0711 -0.1468
18 10 10 14.5099 0.5489
18 10 11 10.8786 -0.0898
18 10 12 -8.2458 0.3683
18 10 13 3.5542 -0.1223
18 10 14 6.7891 -0.2761
18 10 15 9.8171 0.0121
18 10 16 -5.9030 -0.6590
18 10 17 -10.5056 0.0009
18 10 18 6.4344 -0.5888
18 10 19 0.6838 0.0286
18 10 20 -0.3547 -0.0488
18 10 21 -10.1402 0.2419
18 10 22 4.1838 0.5234
18 10 23 -22.9739 0.1104
18 10 24 -4.1193 0.6646
18 10 25 15.0462 -0.2988
18 10 26 -4.8519 0.5173
18 10 27 -1.3851 -0.3703
18 10 28 -12.1970 -0.0088
18 10 29 -4.7209 -0.2694
18 10 30 3.6055 -0.4493
18 12 0 10.4530 -0.1375
18 12 1 -6.8427 -0.1490
18 12 2 -4.7171 -0.4163
18 12 3 -5.8489 -0.2815
18 12 4 14.5330 -0.2769
18 12 5 -8.5827 -0.1710
18 12 6 -0.1660 -0.0270
18 12 7 2.1372 -0.1163
18 12 8 -10.2550 0.2219
18 12 9 4.6394 -0.0362
18 12 10 -1.4493 0.1297
18 12 11 2.0801 -0.0909
18 12 12 11.1514 0.0115
18 12 13 -6.8145 -0.0200
18 12 14 7.3428 0.0026
18 12 15 -14.2216 0.1918
18 12 16 -5.7263 0.1422
18 12 17 -19.2752 0.1387
18 12 18 -2.8733 -0.0564
18 12 19 -6.7098 0.0721
18 12 20 4.2281 -0.3914
18 12 21 -7.4824 -0.1481
18 12 22 1.6046 -0.2148
18 12 23 4.5726 -0.1383
18 12 24 3.0604 0.0139
18 12 25 -2.4290 -0.0869
18 12 26 -4.0895 0.2330
18 12 27 4.3369 -0.2268
18 14 0 -20.6219 0.0124
18 14 1 -8.0325 0.2381
18 14 2 3.6276 0.0558
18 14 3 -20.7035 0.1584
18 14 4 -6.5177 0.0155
18 14 5 -8.9559 -0.0804
18 14 6 -24.9782 0.1199
18 14 7 2.9042 -0.0123
18 14 8 9.4746 0.2063
18 14 9 13.0093 -0.2501
18 14 10 24.7750 0.1071
18 14 11 -21.7687 -0.2710
18 14 12 -11.5566 -0.1432
18 14 13 -3.4353 -0.1397
18 14 14 -2.0729 -0.1395
18 14 15 7.1927 -0.0456
18 14 16 -5.1296 -0.0215
18 14 17 3.6911 0.2421
18 14 18 -0.9350 0.0823
18 14 19 -5.6505 0.0979
18 14 20 18.6099 -0.0462
18 14 21 -0.6463 -0.0978
18 14 22 -9.7384 -0.0291
18 16 0 13.0110 -0.3013
18 16 1 10.7125 -0.1625
18 16 2 8.8201 -0.3444
18 16 3 -11.8405 -0.2628
18 16 4 2.0862 -0.1360
18 16 5 28.3728 -0.2339
18 16 6 -3.8099 0.1978
18 16 7 13.6722 -0.0711
18 16 8 3.6465 0.3887
18 16 9 -8.4739 0.0377
18 16 10 -12.5256 0.2333
18 16 11 -5.0741 0.0482
18 16 12 18.7865 -0.0197
18 16 13 -9.2361 -0.0435
18 16 14 -8.7279 -0.2331
18 16 15 10.9859 0.2980
18 16 16 -0.4533 -0.2257
19 1 0 -0.9846 1.4089
19 1 1 5.4308 -1.1320
19 1 2 -8.1228 0.9529
19 1 3 10.9257 -0.9448
19 1 4 -10.9619 -0.2057
19 1 5 5.4445 0.3391
19 1 6 2.9414 -1.8240
19 1 7 -22.1690 1.2266
19 1 8 13.9907 -1.0367
19 1 9 4.9808 0.7806
19 1 10 -3.2602 -0.2101
19 1 11 7.7457 -0.3542
19 1 12 -5.4366 0.8892
19 1 13 4.8913 -1.4137
19 1 14 -8.9865 1.1067
19 1 15 2.3288 -1.2076
19 1 16 -12.5694 0.2460
19 1 17 -35.4880 -0.2498
19 1 18 -0.3045 -0.8672
19 1 19 -4.0611 0.5495
19 1 20 -14.2589 -1.2381
19 1 21 11.2908 0.7840
19 1 22 13.6619 -0.4581
19 1 23 2.6747 0.6178
19 1 24 -1.8252 0.5551
19 1 25 -0.9345 -0.0758
19 1 26 -3.1602 1.1399
19 1 27 -4.4912 -0.8111
19 1 28 9.6800 0.8959
19 1 29 -8.8629 -0.7250
19 1 30 -0.3442 -0.1425
19 1 31 -17.9815 0.1094
19 1 32 -0.7645 -0.8347
19 1 33 15.0701 0.3514
19 1 34 14.5771 -0.6563
19 1 35 -8.9641 -0.0010
19 1 36 12.7320 -0.3934
19 3 0 4.4152 -0.2292
19 3 1 0.2574 0.9865
19 3 2 -4.5242 -1.0412
19 3 3 -10.7616 -0.4574
19 3 4 -2.3140 -0.8385
19 3 5 -3.6646 -1.3139
19 3 6 -5.5597 0.1332
19 3 7 -3.2089 -1.1089
19 3 8 -9.5634 0.8501
19 3 9 10.0758 0.4120
19 3 10 -9.4820 0.9603
19 3 11 -9.7631 1.1008
19 3 12 1.3488 -0.0730
19 3 13 1.1257 0.8409
19 3 14 4.5313 -1.1671
19 3 15 -1.6594 0.1998
19 3 16 2.0900 -1.2334
19 3 17 -13.0837 -0.5482
19 3 18 0.4782 -0.4516
19 3 19 8.6977 -0.8770
19 3 20 11.0413 0.2795
19 3 21 4.0867 -0.4908
19 3 22 6.6951 0.6356
19 3 23 8.2502 0.0394
19 3 24 -7.9095 0.4517
19 3 25 10.0156 0.4014
19 3 26 18.9854 0.0742
19 3 27 0.9648 0.2053
19 3 28 9.4982 -0.4369
19 3 29 7.1815 0.0886
19 3 30 6.3127 -0.3992
19 3 31 -1.6869 -0.2272
19 3 32 14.4594 -0.0430
19 3 33 -1.7900 -0.0797
19 3 34 -9.3265 0.1278
19 3 35 -3.2628 -0.0722
19 3 36 -8.0258 0.3276
19 5 0 3.4386 -0.8574
19 5 1 14.3438 -0.0213
19 5 2 -1.0354 -0.4499
19 5 3 -2.3034 0.2127
19 5 4 -4.6661 0.2042
19 5 5 -2.2457 0.5145
19 5 6 3.3797 0.5487
19 5 7 5.8499 0.3147
19 5 8 -8.3020 0.2471
19 5 9 2.0548 -0.8050
19 5 10 -6.6498 -0.0545
19 5 11 5.9056 -0.7485
19 5 12 -4.1027 -0.2258
19 5 13 -3.8092 0.1187
19 5 14 7.9935 -0.0703
19 5 15 -0.1523 0.8646
19 5 16 8.3354 -0.1174
19 5 17 -0.3556 0.8583
19 5 18 5.1653 0.0124
19 5 19 -2.9221 0.4351
19 5 20 3.1486 0.1524
19 5 21 4.7596 -0.3289
19 5 22 -5.6515 0.2124
19 5 23 4.1839 -0.6856
19 5 24 3.4208 0.2111
19 5 25 -3.4036 -0.4663
19 5 26 5.2460 0.2730
19 5 27 22.4144 0.2073
19 5 28 -8.4494 -0.0273
19 5 29 11.3434 0.3155
19 5 30 -1.5982 -0.2177
19 5 31 -5.4365 0.4536
19 5 32 5.6038 -0.3700
19 5 33 -2.7633 0.1510
19 5 34 -6.7776 -0.0190
19 5 35 -0.3105 -0.0375
19 7 0 1.3581 -0.2494
19 7 1 -2.6810 0.7157
19 7 2 0.0171 -0.6326
19 7 3 -0.3449 0.4031
19 7 4 -11.3472 -0.8070
19 7 5 12.0437 0.1990
19 7 6 -10.9062 0.0123
19 7 7 -6.1960 -0.1673
19 7 8 7.4991 0.6246
19 7 9 -1.3824 -0.2370
19 7 10 -3.7139 0.9669
19 7 11 -7.2391 -0.2624
19 7 12 3.3928 0.7282
19 7 13 -4.3868 -0.4367
19 7 14 0.2034 -0.1858
19 7 15 -0.8735 -0.0623
19 7 16 4.2109 -1.0567
19 7 17 0.9532 0.1512
19 7 18 -0.0981 -1.0318
19 7 19 6.4441 0.3535
19 7 20 -4.1125 -0.2750
19 7 21 -7.9153 0.3319
19 7 22 -9.8030 0.7441
19 7 23 13.4261 -0.0757
19 7 24 3.4182 0.9265
19 7 25 -3.5118 -0.6196
19 7 26 -2.3202 0.5793
19 7 27 -16.1794 -0.4966
19 7 28 -2.5569 0.1289
19 7 29 -5.6696 0.0250
19 7 30 13.2045 -0.4420
19 7 31 11.6253 0.3452
19 7 32 0.5078 -0.7702
19 7 33 9.6462 0.0013
19 9 0 -1.0908 -0.4430
19 9 1 -0.0263 -0.0577
19 9 2 -0.0142 -0.4155
19 9 3 -0.9156 0.2582
19 9 4 -2.5197 -0.0064
19 9 5 5.9604 0.2719
19 9 6 -3.3655 -0.1643
19 9 7 -1.2566 -0.0929
19 9 8 6.4685 -0.0456
19 9 9 -9.3334 -0.4855
19 9 10 -16.1194 0.1385
19 9 11 3.6294 -0.4189
19 9 12 -0.9618 0.4448
19 9 13 1.1473 0.0416
19 9 14 3.0329 0.4030
19 9 15 6.0541 0.4862
19 9 16 2.8396 0.1237
19 9 17 9.6667 0.3225
19 9 18 8.3807 -0.4377
19 9 19 -5.5454 0.2176
19 9 20 -14.7325 -0.5842
19 9 21 -1.8771 -0.0068
19 9 22 22.3050 -0.2170
19 9 23 -10.4312 -0.1841
19 9 24 2.1221 0.2639
19 9 25 1.7469 -0.3508
19 9 26 -22.8540 0.5900
19 9 27 -12.8850 -0.1986
19 9 28 10.8692 0.7223
19 9 29 -5.3280 0.1889
19 9 30 3.2578 0.2987
19 9 31 6.1547 0.8523
19 11 0 4.7326 0.2173
19 11 1 -1.2281 0.5182
19 11 2 1.7063 -0.0890
19 11 3 -14.7306 0.2660
19 11 4 6.6686 -0.4347
19 11 5 -4.1822 -0.0715
19 11 6 -6.2003 -0.2039
19 11 7 -11.2113 0.0788
19 11 8 -0.3768 0.1569
19 11 9 -0.4379 0.0547
19 11 10 15.8089 0.3591
19 11 11 3.7289 -0.2124
19 11 12 -7.9460 0.1120
19 11 13 -2.9519 -0.3871
19 11 14 7.8737 -0.0184
19 11 15 1.7184 -0.4110
19 11 16 6.7040 -0.1359
19 11 17 -2.3525 0.1021
19 11 18 10.3899 -0.1153
19 11 19 -2.1693 0.3013
19 11 20 16.6836 -0.0927
19 11 21 0.2560 0.4289
19 11 22 -6.5361 -0.0649
19 11 23 0.1193 0.2394
19 11 24 0.3075 0.0264
19 11 25 1.1109 -0.2695
19 11 26 -20.6896 0.2916
19 11 27 -3.6064 -0.6401
19 11 28 -8.6476 0.2008
19 13 0 1.0022 -0.3642
19 13 1 -0.9040 -0.1745
19 13 2 -9.0165 -0.2775
19 13 3 -0.3054 -0.0955
19 13 4 15.6882 -0.2971
19 13 5 3.3797 0.0671
19 13 6 -3.9195 0.0082
19 13 7 -5.1273 0.0748
19 13 8 1.0172 0.2423
19 13 9 9.5882 -0.0629
19 13 10 -3.2849 0.3937
19 13 11 -8.0295 -0.1258
19 13 12 -8.4753 0.2617
19 13 13 6.6058 -0.1479
19 13 14 -0.8503 -0.0551
19 13 15 5.8088 0.0890
19 13 16 -17.4670 -0.1541
19 13 17 1.8545 0.1387
19 13 18 -3.8895 -0.2052
19 13 19 -3.0195 -0.1076
19 13 20 5.2084 -0.3391
19 13 21 -4.5092 -0.1719
19 13 22 -12.6016 -0.2577
19 13 23 -4.1460 0.2121
19 13 24 5.4869 0.2152
19 15 0 -17.1086 0.1559
19 15 1 0.1082 0.2613
19 15 2 33.7739 -0.0427
19 15 3 -22.9253 -0.0226
19 15 4 3.8131 -0.1184
19 15 5 0.0501 -0.1738
19 15 6 -19.1122 -0.1491
19 15 7 -4.7289 -0.1848
19 15 8 11.3886 0.0357
19 15 9 11.1692 -0.1484
19 15 10 -8.7727 0.1389
19 15 11 -1.1197 -0.1737
19 15 12 -4.4736 -0.0470
19 15 13 -4.7205 -0.0892
19 15 14 -14.5195 -0.0287
19 15 15 9.5943 0.1888
19 15 16 0.6050 0.1984
19 15 17 -6.2246 0.2947
19 15 18 -4.2404 0.1826
19 17 0 -8.8178 -0.2461
19 17 1 10.1696 0.0017
19 17 2 1.5879 -0.2806
19 17 3 -7.8154 0.1083
19 17 4 11.8822 -0.1769
19 17 5 -2.9339 0.1735
19 17 6 0.9407 0.1233
19 17 7 -0.5720 0.1509
19 17 8 -0.8486 0.4437
19 17 9 -5.2915 0.0572
20 0 0 -8.7512 6.1572
20 0 2 6.0190 2.8558
20 0 4 -10.3669 -0.9845
20 0 6 -2.0603 -2.0325
20 0 8 -2.4942 -1.6642
20 0 10 6.4643 1.7606
20 0 12 5.3503 3.0131
20 0 18 -13.0484 -1.7200
20 0 20 -15.6563 -2.4292
20 0 22 13.9392 -1.1872
20 0 24 3.2715 0.7743
20 0 26 5.2174 1.7616
20 0 28 6.4492 1.3848
20 0 30 20.8811 0.3453
20 0 32 2.5103 -0.9815
20 0 34 -7.7916 -1.6294
20 0 36 -0.5424 -0.9962
20 2 0 6.7607 -0.0834
20 2 1 7.1156 0.8399
20 2 2 -3.5000 1.1689
20 2 3 -6.2916 -0.6412
20 2 4 0.3609 1.2414
20 2 5 -3.1734 -1.5620
20 2 6 -10.2713 0.6277
20 2 7 -2.7526 -1.1330
20 2 8 9.4315 -0.0870
20 2 9 -4.7154 0.1123
20 2 10 6.4570 -0.3671
20 2 11 -2.6345 1.2597
20 2 12 -0.4307 -0.2016
20 2 13 -3.8618 1.0627
20 2 14 -6.0486 0.3400
20 2 15 0.7020 0.1926
20 2 16 2.2308 0.6627
20 2 17 12.2769 -0.5111
20 2 18 -4.8634 0.4849
20 2 19 -13.3178 -0.9077
20 2 20 -13.5908 0.1220
20 2 21 -16.4047 -0.4125
20 2 22 2.5024 -0.3924
20 2 23 10.3460 0.3051
20 2 24 9.8674 -0.3800
20 2 25 3.8911 0.7315
20 2 26 -1.6344 0.0986
20 2 27 7.0573 0.3396
20 2 29 -2.8221 -0.2740
20 2 30 -20.9422 0.0066
20 2 31 -8.4338 -0.3079
20 2 32 21.2024 0.1100
20 2 33 -4.2964 -0.0758
20 2 34 16.3408 0.2864
20 2 35 5.5596 -0.0354
20 4 0 5.2024 0.0628
20 4 1 8.5006 0.4557
20 4 2 -3.9737 -0.7026
20 4 3 6.2193 -0.1841
20 4 4 -10.2544 -1.2956
20 4 5 -4.5225 0.0629
20 4 6 3.1570 -0.2005
20 4 7 -12.3815 0.4779
20 4 8 -8.6571 0.8141
20 4 9 1.4229 0.3179
20 4 10 -8.9700 1.0733
20 4 11 -8.2498 0.0627
20 4 12 -5.5888 0.5078
20 4 13 -7.1619 -0.2626
20 4 14 3.7723 -0.5229
20 4 15 4.3024 -0.1317
20 4 16 0.5607 -1.1808
20 4 17 -6.5299 0.2136
20 4 18 3.4465 -0.6739
20 4 19 3.8678 0.5252
20 4 20 3.7625 -0.0678
20 4 21 8.6090 0.3349
20 4 22 11.3774 0.5122
20 4 23 5.1408 -0.0627
20 4 24 12.4489 0.4692
20 4 25 -4.3843 -0.2040
20 4 26 7.4595 0.2924
20 4 27 5.1782 -0.1555
20 4 28 4.0959 -0.0720
20 4 29 25.8168 0.1083
20 4 30 -3.1588 -0.3564
20 4 31 -0.6190 0.0577
20 4 32 12.3446 -0.1178
20 4 33 17.4568 0.0215
20 4 34 -12.9562 0.1800
20 4 35 -6.8569 -0.1518
20 6 0 -4.0080 -0.6986
20 6 1 -1.3211 0.4926
20 6 2 -3.7683 -0.7260
20 6 3 -6.7546 0.7609
20 6 4 6.3359 -0.0377
20 6 5 -0.5104 0.4452
20 6 6 3.2263 -0.0774
20 6 7 -2.2426 -0.2643
20 6 8 0.5799 -0.0605
20 6 9 -1.2389 -0.7361
20 6 10 3.1853 0.1464
20 6 11 -0.9264 -0.5628
20 6 12 7.6642 0.5994
20 6 13 4.7433 0.2280
20 6 14 4.8105 0.4414
20 6 15 5.1901 0.8674
20 6 16 1.7847 -0.1179
20 6 17 -6.2177 0.7188
20 6 18 1.4256 -0.9099
20 6 19 2.2309 0.1360
20 6 20 10.6908 -0.8609
20 6 21 9.0198 -0.2366
20 6 22 6.6019 -0.2419
20 6 23 7.1143 -0.4545
20 6 24 7.2475 0.4066
20 6 25 -6.6264 -0.4309
20 6 26 8.3159 0.5789
20 6 27 2.5268 -0.2066
20 6 28 -8.7081 0.5093
20 6 29 -0.4821 0.3359
20 6 30 8.3349 -0.2090
20 6 31 8.2888 0.0792
20 6 32 7.1349 -0.7998
20 6 33 14.0134 0.0744
20 8 0 2.9338 0.1903
20 8 1 -1.8296 0.0157
20 8 3 -3.9229 0.1954
20 8 4 -3.2659 -0.6687
20 8 5 13.2823 0.3891
20 8 6 -6.7732 -0.3106
20 8 7 -6.6891 0.6859
20 8 8 -11.6768 0.0511
20 8 9 2.9581 0.2690
20 8 10 -1.1465 0.2822
20 8 11 8.9233 -0.5079
20 8 12 4.3336 0.1459
20 8 13 5.7984 -0.6542
20 8 14 6.9025 0.1528
20 8 15 -17.9906 -0.5749
20 8 16 -4.8327 -0.0232
20 8 17 -0.4483 0.0910
20 8 18 12.6245 -0.2206
20 8 19 -0.6316 0.6666
20 8 20 -5.6448 -0.2408
20 8 21 -10.1029 0.7503
20 8 22 17.2646 0.0203
20 8 23 -9.2598 0.2197
20 8 24 1.8767 0.2001
20 8 25 8.2516 -0.4674
20 8 26 -12.2588 0.3102
20 8 27 1.4360 -0.7892
20 8 28 7.0160 0.3334
20 8 29 -6.5388 -0.2470
20 8 30 -10.9550 0.6843
20 8 31 -6.3128 0.6533
20 10 0 -2.2209 -0.2668
20 10 1 -2.7630 0.1630
20 10 2 -1.3903 -0.1017
20 10 3 -0.5359 0.4392
20 10 4 -5.0100 -0.2829
20 10 5 -8.2830 0.2976
20 10 6 -6.5097 -0.4841
20 10 7 -2.8505 0.0530
20 10 8 1.4261 -0.2692
20 10 9 -9.5681 -0.1480
20 10 10 3.7729 0.1415
20 10 11 9.1766 -0.1258
20 10 12 -3.4181 0.6599
20 10 13 1.3160 -0.1705
20 10 14 7.3230 0.6444
20 10 15 -14.1877 -0.1011
20 10 16 -5.1224 0.1250
20 10 17 -10.0348 -0.0074
20 10 18 -6.2078 -0.5234
20 10 19 -3.4348 -0.1369
20 10 20 -7.0453 -0.7322
20 10 21 10.7101 0.0629
20 10 22 4.4509 -0.5252
20 10 23 -3.7150 0.2348
20 10 24 13.3607 0.0607
20 10 25 4.0210 0.0233
20 10 26 -17.9563 0.2378
20 10 27 -2.5892 -0.3905
20 10 28 -8.1266 0.3398
20 10 29 -0.6581 -0.5410
20 12 0 1.8498 0.4109
20 12 1 0.8539 0.1449
20 12 2 -4.2751 -0.1718
20 12 3 -20.5697 -0.0473
20 12 4 7.1464 -0.2972
20 12 5 1.9943 -0.0673
20 12 6 -11.5287 -0.3416
20 12 7 -10.9695 0.0824
20 12 8 -0.3706 -0.0110
20 12 9 6.6161 0.0419
20 12 10 6.3571 0.1018
20 12 11 -9.9817 -0.1036
20 12 12 -5.8678 -0.0102
20 12 13 -3.9030 -0.3069
20 12 14 -4.8810 0.0035
20 12 15 -2.5791 -0.0068
20 12 16 -6.8039 0.2375
20 12 17 17.3718 0.1695
20 12 18 -12.4645 0.2917
20 12 19 -11.0770 0.3071
20 12 20 12.5886 -0.1205
20 12 21 9.4529 0.1276
20 12 22 0.3606 -0.3324
20 12 23 2.3333 -0.0633
20 12 24 5.5191 -0.2105
20 12 25 -1.5131 -0.0129
20 14 0 -9.2492 -0.1148
20 14 1 8.1256 0.0624
20 14 2 -5.2837 -0.0244
20 14 3 -8.8246 0.1586
20 14 5 13.0801 0.1233
20 14 6 2.7550 -0.0374
20 14 7 9.9477 0.1382
20 14 8 18.9363 0.0845
20 14 9 -27.9468 0.1926
20 14 10 5.4289 0.2378
20 14 11 16.1091 -0.1125
20 14 12 1.5820 0.0841
20 14 13 -9.9135 -0.1870
20 14 14 -4.1016 -0.0636
20 14 15 -4.1731 -0.3410
20 14 16 -0.4346 -0.0897
20 14 17 -15.5408 -0.1042
20 14 18 0.1018 -0.0716
20 14 19 9.3227 -0.0023
20 14 20 -0.0033 -0.1550
20 16 0 -5.6236 -0.0876
20 16 1 18.5733 0.1480
20 16 2 13.7291 -0.3079
20 16 3 -6.3777 -0.0466
20 16 4 10.1174 -0.4771
20 16 5 0.1592 -0.1210
20 16 6 11.6240 -0.2375
20 16 7 -14.1286 -0.0893
20 16 8 8.8855 0.0537
20 16 9 -1.3764 0.1059
20 16 10 22.2138 0.3165
20 16 11 -10.0539 -0.0503
20 16 12 -4.4199 0.3159
20 16 13 11.3554 -0.3582
21 1 0 -8.8722 -0.7615
21 1 1 -0.0436 0.2358
21 1 2 -11.5868 2.1854
21 1 3 2.6175 -1.7217
21 1 4 -2.4431 1.4178
21 1 5 -4.7878 -1.9576
21 1 6 12.0321 -0.5420
21 1 7 2.9039 -0.1402
21 1 8 4.1547 -1.7351
21 1 9 -2.7021 1.0117
21 1 10 -3.2233 -1.9642
21 1 11 6.6392 1.4832
21 1 12 0.5062 -0.6343
21 1 15 -59.5158 -0.7206
21 1 16 -4.7109 1.6064
21 1 17 0.0291 -1.2874
21 1 19 13.2051 -0.7977
21 1 20 -6.9158 -0.8133
21 1 21 -2.0769 -0.1108
21 1 22 -0.4941 -1.5318
21 1 23 -1.0770 0.6566
21 1 24 9.1992 -1.1491
21 1 25 -0.7589 0.9315
21 1 26 -10.0559 0.0553
21 1 27 12.4365 0.2267
21 1 28 2.0892 0.9298
21 1 29 -3.0593 -0.7299
21 1 30 -2.6214 0.8870
21 1 31 2.0769 -0.7926
21 1 32 -2.0553 0.0798
21 1 33 -15.5951 -0.1400
21 1 34 5.9260 -0.2127
21 1 35 0.7034 -0.3818
21 3 0 -2.7897 0.5252
21 3 1 3.5424 1.0964
21 3 2 -4.3919 -0.1554
21 3 3 -6.6242 0.8049
21 3 4 -2.5856 -0.7636
21 3 5 6.1152 -0.2933
21 3 6 -0.3899 -0.5972
21 3 7 -0.6702 -1.3678
21 3 8 -1.9702 0.0772
21 3 9 -6.0711 -0.8616
21 3 10 1.7022 0.7674
21 3 11 -7.8484 0.0729
21 3 12 7.2827 0.9785
21 3 13 -4.4385 0.6792
21 3 14 -14.2645 0.2104
21 3 15 5.3317 0.5573
21 3 17 -2.9118 0.3930
21 3 18 -4.3450 -0.6248
21 3 20 -7.2618 -0.1986
21 3 21 2.0806 -0.6163
21 3 22 -3.7360 0.1121
21 3 23 -7.5802 -0.3734
21 3 24 11.5645 0.4590
21 3 25 0.1753 0.0433
21 3 26 13.5637 0.3721
21 3 27 -6.0435 0.1702
21 3 28 -9.9576 0.1796
21 3 29 10.2241 0.1855
21 3 30 -5.8303 -0.0666
21 3 31 4.6743 -0.0371
21 3 32 -3.3649 -0.0584
21 3 33 11.6170 -0.1674
21 3 34 -0.4238 0.0750
[truncated: 58,748 more chars]
